# Supplementary material for: Fission yeast Whi5 represses MBF-dependent transcription in quiescent cells
Source: iScience. 2025 Dec 30;29(2):114576. doi: 10.1016/j.isci.2025.114576 (PMC12828573; doi:10.1016/j.isci.2025.114576)
Supplement: Table S1. RNAseq analysis of whi5Δ vs. wild type, related to Figure 2 — Differentially expressed genes in whi5Δ versus the wild type in MM, 10 h MM-N and 24 h MM-N. Upregulated genes: adjusted p-value<0.001, fold change>20.585; Downregulated genes: adjusted p-value<0.001, fold change<2−0.585. [file mmc2.xlsx]

## Sheet: UP_whi5_vs_wt_MM
List of genes upregulated in the whi5∆ mutant compared to the wild type in MM (padj<0.001, fold change>2^0.585).
Row.names	baseMean	log2FoldChange	lfcSE	stat	pvalue	padj	Gene name	Product description
SPAC2H10.01	1224.65	2.58507	0.382915	6.75103	1.46799e-11	1.95183e-08		DNA-binding transcription factor, zf-fungal binuclear cluster type
SPBC800.03	4213.66	1.78576	0.106062	16.8369	1.31021e-63	8.71028e-60	clr3	SHREC complex histone deacetylase (class II) subunit, Clr3
SPNCRNA.1698	699.553	1.43575	0.144463	9.9385	2.83046e-23	9.40844e-20	nc-tgp1	tgp1 sense interfering RNA
SPNCRNA.1331	145.433	1.34338	0.282667	4.75253	2.00889e-06	0.000635959		non-coding RNA
SPAC343.20	732.018	1.21612	0.15626	7.78272	7.09833e-15	1.57299e-11		dubious
SPNCRNA.1712	352.212	1.113	0.188535	5.9034	3.56083e-09	2.36724e-06	nc-pho1	cis-acting regulatory lncRNA prt, pho1 repressing
SPCC1393.10	388.55	0.944615	0.187071	5.0495	4.42973e-07	0.000180471	ctr4	plasma membrane copper transporter complex subunit Ctr4
SPAC13G7.02c	4438.56	0.901167	0.138516	6.50587	7.72432e-11	8.55855e-08	ssa1	Hsp70 family heat shock protein Ssa1
SPAC19D5.01	555.115	0.885541	0.159667	5.54618	2.91986e-08	1.49317e-05	pyp2	protein tyrosine phosphatase Pyp2
SPNCRNA.1653	517.35	0.88139	0.181528	4.85541	1.20141e-06	0.000420366		non-coding RNA, possible alternative UTR
SPNCRNA.1459	564.998	0.868983	0.172972	5.02383	5.06508e-07	0.00018707	nam1	cis-acting regulatory lncRNA nam1, byr2 repressing
spncrna.9001	1123.38	0.795029	0.130115	6.11019	9.95146e-10	8.26966e-07	prt2	cis-acting regulatory lncRNA prt2, pho84 repressing
SPCC1235.14	12069.7	0.736074	0.0955995	7.69956	1.36532e-14	2.26916e-11	ght5	plasma membrane high-affinity glucose/fructose:proton symporter Ght5
SPBC16D10.08c	5276.88	0.674398	0.109259	6.17246	6.72358e-10	6.38548e-07	hsp104	heat shock protein, disaggregase Hsp104

## Sheet: DOWN_whi5_vs_wt_MM
List of genes downregulated in the whi5∆ mutant compared to the wild type in MM (padj<0.001, fold change<2^-0.585).
Row.names	baseMean	log2FoldChange	lfcSE	stat	pvalue	padj	Gene name	Product description
SPBC800.02	50.4818	-9.12689	1.52039	-6.00299	1.93722e-09	1.43096e-06	whi5	SBF complex transcription corepressor, Whi5
SPAC186.05c	41.8769	-3.9833	0.738127	-5.3965	6.79543e-08	3.22686e-05	gdt1	Golgi calcium and manganese antiporter Gdt1
SPAC16.05c	1835.19	-0.788109	0.140821	-5.59654	2.18669e-08	1.2724e-05	sfp1	DNA-binding transcription factor for ribosome biogenesis Sfp1
SPAC23D3.12	4223.85	-0.639495	0.11444	-5.58802	2.29676e-08	1.2724e-05	pho842	plasma membrane inorganic phosphate transmembrane transporter Pho842
SPBC4F6.09	4394.33	-0.629257	0.132347	-4.75462	1.98823e-06	0.000635959	str1	plasma membrane siderophore-iron transmembrane transporter Str1

## Sheet: UP_whi5_vs_wt_MM-N_10h
List of genes upregulated in the whi5∆ mutant compared to the wild type in MM-N 10h (padj<0.001, fold change>2^0.585).
Row.names	baseMean	log2FoldChange	lfcSE	stat	pvalue	padj	Gene name	Product description
SPBC1711.14	30.1857	5.80153	1.14194	5.08039	3.76653e-07	1.94429e-05	rec15	meiotic recombination protein Rec15
SPNCRNA.1339	58.5613	3.0996	0.511112	6.06442	1.32429e-09	1.29683e-07		non-coding RNA
SPNCRNA.877	82.7786	2.57491	0.427902	6.01751	1.77119e-09	1.70933e-07		non-coding RNA
SPBC1718.02	211.634	2.49815	0.270179	9.24627	2.32471e-20	1.54802e-17	hop1	linear element associated protein Hop1
SPAC222.15	54.5798	2.44448	0.457213	5.34647	8.96867e-08	5.52985e-06	meu13	Tat binding protein 1(TBP-1)-interacting protein (TBPIP) homolog
SPAC26F1.11	276.844	2.28063	0.22138	10.3019	6.9096e-25	1.15028e-21		dubious
SPBC577.05c	72.9994	2.10202	0.385559	5.45187	4.98429e-08	3.42169e-06	rec27	meiotic recombination protein Rec27
SPNCRNA.775	90.5951	1.91333	0.356342	5.36935	7.90203e-08	4.92409e-06		non-coding RNA
SPAC6G9.13c	88.98	1.75402	0.341383	5.138	2.77681e-07	1.50332e-05	bqt1	bouquet formation protein Bqt1
SPBC1105.17	517.568	1.67272	0.165842	10.0862	6.35946e-24	8.46953e-21	cnp1	centromere-specific histone H3 CENP-A
SPAC607.02c	336.846	1.62847	0.192448	8.46186	2.63148e-17	1.03077e-14		conserved nucleolar protein, human CCDC137 ortholog, implicated in rDNA metabolism or ribosome biogenesis
SPAC20G4.04c	517.622	1.59517	0.161689	9.86562	5.86694e-23	6.51133e-20	hus1	checkpoint clamp complex protein Hus1
SPNCRNA.1425	73.7015	1.59366	0.385236	4.13684	3.52119e-05	0.000822723		non-coding RNA
SPBC16G5.12c	610.968	1.5745	0.181401	8.67962	3.97101e-18	1.88878e-15	top3	DNA topoisomerase III
SPAC343.20	845.472	1.5639	0.131284	11.9123	1.02093e-32	3.39918e-29		dubious
SPBC29A10.14	486.596	1.49069	0.18972	7.8573	3.9251e-15	1.08905e-12	rec8	meiotic cohesin complex kleisin subunit Rec8
SPBC31F10.05	217.644	1.47913	0.236107	6.26464	3.73689e-10	4.21762e-08	mug37	conserved fungal protein, OB fold, predicted role in DNA metabolism
SPNCRNA.1331	218.384	1.47212	0.234866	6.26792	3.65903e-10	4.20094e-08		non-coding RNA
SPNCRNA.859	598.118	1.407	0.195651	7.19138	6.4138e-13	1.09512e-10		non-coding RNA
SPAC17A5.11	473.794	1.32413	0.179526	7.37569	1.635e-13	3.40233e-11	rec12	DNA topoisomerase type II (DSB-forming) Rec12/Spo11
SPCC1235.07	378.046	1.31842	0.210642	6.25903	3.87372e-10	4.29919e-08	fta7	CENP-Q homolog Fta7
SPBP4G3.03	410.545	1.30761	0.178313	7.33327	2.24603e-13	4.39891e-11	fub2	PI31 proteasome regulator Fub2
SPNCRNA.1189	168.744	1.29433	0.268364	4.82305	1.41381e-06	5.7758e-05		non-coding RNA, possible alternative UTR
SPNCRNA.1415	114.024	1.26533	0.296809	4.2631	2.01613e-05	0.000531674		non-coding RNA
SPBC800.03	4215.62	1.23812	0.087516	14.1473	1.93976e-45	1.29169e-41	clr3	SHREC complex histone deacetylase (class II) subunit, Clr3
SPAC3F10.10c	592.221	1.20004	0.150824	7.95656	1.76884e-15	5.35397e-13	map3	pheromone M-factor receptor Map3
SPNCRNA.1075	181.34	1.19298	0.242486	4.91978	8.66434e-07	3.87965e-05		non-coding RNA
SPAC8E11.07c	213.845	1.17512	0.22782	5.15811	2.49457e-07	1.37284e-05	alp31	tubulin specific chaperone cofactor A, Alp31
SPBC216.02	631.547	1.16175	0.154636	7.51281	5.78719e-14	1.28456e-11	num1	meiotic cortical anchoring factor for dynein Mcp5/Num1
SPCC162.08c	1460.47	1.15122	0.135045	8.52471	1.53194e-17	6.37574e-15	nup211	nucleoporin nup211
SPNCRNA.1137	808.354	1.10951	0.176207	6.29664	3.04174e-10	3.5535e-08		non-coding RNA
SPNCRNA.655	262.954	1.10242	0.204603	5.3881	7.12066e-08	4.60354e-06		non-coding RNA
SPBP35G2.17	192.368	1.10018	0.233215	4.71743	2.38842e-06	8.83583e-05		dubious
SPCC1235.13	184.648	1.09482	0.239747	4.56656	4.95797e-06	0.000165159	ght6	plasma membrane glucose/fructose:proton symporter Ght6
SPBC21B10.12	2234.46	1.08875	0.10403	10.4657	1.24196e-25	2.75673e-22	rec6	meiotic recombination protein Rec6
SPNCRNA.1321	240.012	1.07317	0.210531	5.09744	3.44283e-07	1.81951e-05		non-coding RNA
SPNCRNA.1459	1038.3	1.06463	0.127515	8.34906	6.88095e-17	2.41159e-14	nam1	cis-acting regulatory lncRNA nam1, byr2 repressing
SPNCRNA.770	285.245	1.05984	0.212284	4.99255	5.95868e-07	2.87528e-05		non-coding RNA
SPAC13G7.03	855.864	1.05668	0.142332	7.42404	1.13598e-13	2.44015e-11	upf3	up-frameshift suppressor 3 family protein
SPNCRNA.103	301.764	1.05085	0.191997	5.47323	4.41906e-08	3.095e-06	sme2	meiosis specific Smp foci lncRNA Sme2 (meiRNA), long isoform
SPAC17A2.08c	555.282	1.03789	0.175434	5.91613	3.29596e-09	3.00655e-07	ntr2	spliceosome complex disassembly protein Ntr2, human GCFC2 ortholog
SPBC1861.01c	1419.64	1.03246	0.136887	7.54247	4.6116e-14	1.07175e-11	cnp3	CENP-C ortholog Cnp3
SPAC17C9.15c	1060.16	1.02041	0.11793	8.6527	5.02941e-18	2.23272e-15	dhm2	Schizosaccharomyces specific protein Dhm2
SPBC1861.02	546.558	1.00981	0.158095	6.38734	1.68799e-10	2.1616e-08	abp2	unknown protein, may bind replication origins Abp2
SPNCRNA.923	220.908	0.994929	0.230294	4.32026	1.55847e-05	0.000421864		non-coding RNA
SPBC1709.07	1750.82	0.990675	0.102249	9.68882	3.36382e-22	3.19996e-19	erg27	3-keto sterol reductase Erg27
SPAPJ695.02	474.322	0.966238	0.198939	4.85695	1.19208e-06	5.02553e-05		Schizosaccharomyces pombe specific protein
SPAC144.01	250.577	0.936279	0.223186	4.19507	2.72792e-05	0.000675286		Schizosaccharomyces specific protein, implicated in rRNA processing
SPAC10F6.10	647.397	0.932733	0.159769	5.83803	5.28228e-09	4.62825e-07	rio1	protein kinase, RIO family Rio1
SPNCRNA.1115	2007.99	0.920482	0.139455	6.60056	4.09608e-11	5.56649e-09		non-coding RNA, possible alternative UTR
SPAC13G7.07	1315.65	0.907285	0.124419	7.2922	3.04932e-13	5.80156e-11	arb2	argonaute binding protein 2
SPNCRNA.986	666.741	0.903753	0.148268	6.09539	1.09174e-09	1.1015e-07		non-coding RNA, possible alternative UTR
SPAC29A4.12c	389.317	0.893833	0.189112	4.72647	2.28456e-06	8.59484e-05	mug108	Schizosaccharomyces specific protein Mug108
SPAC10F6.09c	2575.45	0.893487	0.0973735	9.17588	4.4792e-20	2.71154e-17	psm3	mitotic/meiotic cohesin complex ATPase subunit Psm3/Smc3
SPAC823.04	574.482	0.893162	0.175173	5.09873	3.41944e-07	1.81951e-05	rrp36	rRNA processing protein Rrp36
SPAC1783.03	439.399	0.887048	0.165213	5.36912	7.91226e-08	4.92409e-06	fta2	CENP-P ortholog Fta2
SPBC1703.14c	1587.26	0.881289	0.130569	6.74962	1.48235e-11	2.10021e-09	top1	DNA topoisomerase I
SPCC4G3.07c	1125.42	0.869546	0.115311	7.5409	4.66748e-14	1.07175e-11	phf1	PHD finger protein Phf1
SPBC19G7.01c	986.05	0.865648	0.12308	7.0332	2.01855e-12	3.27843e-10	msh2	MutS protein homolog 2
SPAC1805.03c	301.736	0.856334	0.189441	4.52032	6.17452e-06	0.000196347	trm13	tRNA 2'-O-methyltransferase Trm13
SPBC13G1.14c	1280.1	0.854376	0.123888	6.89635	5.3354e-12	8.45914e-10	rns1	exon junction complex associated RNA-binding protein Rns1
SPBC11B10.10c	2546.35	0.8532	0.0948521	8.99506	2.36106e-19	1.31019e-16	pht1	histone H2A variant H2A.Z Pht1
SPBC365.11	578.11	0.850835	0.145061	5.86537	4.48133e-09	4.03259e-07	grp2	Golgi GRIP domain protein Grp2
SPAC17H9.19c	2458.45	0.850319	0.095124	8.93906	3.9249e-19	2.01046e-16	cdt2	WD repeat protein Cdt2
SPCC70.09c	323.888	0.849676	0.182006	4.6684	3.03559e-06	0.000109859	gsr2	1,3-beta-glucan synthesis regulator, Gsr2
SPBC365.07c	646.872	0.816026	0.14571	5.60036	2.13906e-08	1.61727e-06	tmf1	Golgi coiled-coil protein Tmf1
SPAC22A12.09c	1378.75	0.81574	0.131388	6.20862	5.34515e-10	5.64974e-08	sap114	U2 snRNP-associated protein Sap114
SPAC1D4.14	1659.21	0.811118	0.106368	7.62557	2.42956e-14	6.22248e-12	tho2	THO complex subunit Tho2
SPNCRNA.713	456.865	0.809127	0.172011	4.70392	2.55209e-06	9.33757e-05		non-coding RNA
SPBC19F8.05	1727.95	0.800395	0.109862	7.28543	3.20639e-13	5.93093e-11	mrps26	mitochondrial ribosomal protein subunit S26
SPBC11G11.05	529.252	0.787959	0.16634	4.73703	2.16876e-06	8.31619e-05	rpa34	DNA-directed RNA polymerase I complex subunit Rpa34
SPAC1952.03	631.153	0.784353	0.143352	5.47152	4.46193e-08	3.095e-06	otu2	ubiquitin specific cysteine protease, OTU family, Otu2
SPNCRNA.1235	588.008	0.782095	0.14698	5.32111	1.03138e-07	6.18737e-06		non-coding RNA
SPNCRNA.737	507.965	0.780785	0.163757	4.76795	1.86112e-06	7.29011e-05		non-coding RNA
SPAC17A5.18c	842.057	0.773995	0.168542	4.59229	4.38417e-06	0.000149714	rec25	meiotic recombination protein Rec25
SPCC553.07c	1975.36	0.767588	0.099544	7.71104	1.24792e-14	3.32395e-12	kpa1	DinB translesion DNA repair polymerase, pol kappa
SPCC320.12	754.601	0.755289	0.132207	5.71293	1.11049e-08	8.80332e-07	atp23	mitochondrial inner membrane peptidase Atp23
SPAC694.06c	2091.09	0.743048	0.0980574	7.57769	3.51764e-14	8.67555e-12	mrc1	claspin, Mrc1
SPAC27D7.13c	356.936	0.738442	0.179734	4.10853	3.9818e-05	0.000917468	ssm4	dynactin microtubule-binding subunit, p150-Glued Ssm4
SPAC17H9.20	1631.63	0.73785	0.127701	5.77797	7.56054e-09	6.45457e-07	psc3	mitotic cohesin complex, STAG protein subunit Psc3
SPAP14E8.02	4199.98	0.718243	0.0911476	7.87999	3.27394e-15	9.47878e-13	tos4	chromatin binding FHA domain protein Tos4
SPCC1235.01	28957.6	0.713151	0.103461	6.89298	5.46374e-12	8.46118e-10		cell surface glycoprotein
SPNCRNA.1118	1338.41	0.703932	0.144336	4.87702	1.07702e-06	4.62701e-05		non-coding RNA
SPCC290.04	3053.32	0.702405	0.0970992	7.23389	4.69349e-13	8.44701e-11	ams2	DNA-binding transcription factor for histones, zf-GATA-type Ams2
SPBC32F12.06	1838.12	0.6991	0.142111	4.9194	8.681e-07	3.87965e-05	pch1	P-TEFB associated cyclin, cyclin T Pch1
SPAC4G8.03c	2304.48	0.698909	0.102213	6.83778	8.04306e-12	1.19019e-09	puf5	cytoplasmic pumilio family RNA-binding protein Puf5
SPCC550.05	1063.44	0.695555	0.123061	5.6521	1.58497e-08	1.22724e-06	nse1	Smc5-6 complex ubiquitin-protein ligase E3 subunit Nse1
SPBC1734.09	610.033	0.691291	0.167045	4.13835	3.49812e-05	0.000822723	yea4	ER UDP-N-acetylglucosamine transmembrane transporter
SPAC22F3.09c	1888.25	0.681892	0.10019	6.80598	1.00361e-11	1.45284e-09	res2	MBF transcription factor complex subunit Res2
SPBC6B1.07	1502.97	0.675836	0.109171	6.19063	5.99241e-10	6.23491e-08	prp1	U4/U6 x U5 tri-snRNP complex subunit Prp1
SPBC19G7.09	1546.8	0.663854	0.119566	5.55219	2.82115e-08	2.04196e-06	ulp1	SUMO deconjugating enzyme Ulp1
SPNCRNA.622	1252.97	0.663547	0.131866	5.03197	4.85476e-07	2.43066e-05		non-coding RNA
SPAC17C9.03	9543.74	0.663044	0.11043	6.00422	1.9225e-09	1.80309e-07	tif471	translation initiation factor eIF4G
SPAC110.02	1176.69	0.661758	0.126661	5.22466	1.74478e-07	9.93031e-06	pds5	mitotic and meiotic cohesin unloading complex subunit Pds5
SPCC663.05c	1040.59	0.660212	0.121576	5.43045	5.62132e-08	3.78105e-06	asf1	histone H3-H4 chaperone Asf1
SPAC13C5.07	1578.92	0.656799	0.105532	6.22372	4.85517e-10	5.3001e-08	mre11	Mre11 nuclease
SPBC3B9.14c	1171.05	0.655343	0.114514	5.72284	1.04758e-08	8.40464e-07	mrpl3	mitochondrial ribosomal protein subunit L44
SPAPB1A10.06c	1538.54	0.652208	0.117161	5.56677	2.59507e-08	1.92007e-06	dhx37	ATP-dependent RNA helicase, small-subunit processome Dhx37
SPBC215.07c	1388.13	0.646034	0.110328	5.85558	4.75342e-09	4.2204e-07	pdp2	PWWP domain protein Pdp2
SPAC323.05c	1910.62	0.643713	0.0996366	6.4606	1.04285e-10	1.36164e-08	mtq2	eRF1 methyltransferase Mtq2
SPBC3E7.10	2382.21	0.638153	0.1044	6.1126	9.80215e-10	1.00419e-07	fma1	methionine aminopeptidase Fma1
SPCC24B10.22	712.228	0.638045	0.141047	4.52363	6.07869e-06	0.000195546	pog1	mitochondrial DNA polymerase, gamma subunit Pog1
SPAC1F5.05c	818.192	0.636793	0.127721	4.9858	6.17064e-07	2.93502e-05	mso1	exocytic docking protein Mso1
SPAC1B3.05	2404.77	0.633715	0.106326	5.96012	2.52052e-09	2.33113e-07	not3	CCR4-Not complex NOT box subunit 3/5
SPAC644.12	2891.53	0.627501	0.109054	5.75404	8.71341e-09	7.25282e-07	cdc5	Prp19 complex subunit Cdc5/Cef1
SPAP27G11.15	584.914	0.618637	0.145565	4.2499	2.13862e-05	0.000554127	slx1	structure-specific endonuclease catalytic subunit Slx1
SPAC23H3.08c	683.767	0.617723	0.136673	4.51972	6.19205e-06	0.000196347	bub3	mitotic spindle checkpoint WD repeat protein Bub3
SPBC32H8.11	1265.63	0.614863	0.147223	4.1764	2.96159e-05	0.000717135	mei4	DNA-binding forkhead transcription factor, meiotic Mei4
SPCC285.13c	3293.77	0.614031	0.125478	4.89353	9.90421e-07	4.39681e-05	nup60	nucleoporin Nup60
SPNCRNA.1698	1313.17	0.613876	0.113768	5.39586	6.81958e-08	4.45212e-06	nc-tgp1	tgp1 sense interfering RNA
SPBC6B1.09c	1554.74	0.608363	0.135828	4.47893	7.50178e-06	0.00023127	nbs1	Mre11 complex BRCT domain subunit Nbs1
SPBC29A10.09c	1220.36	0.60826	0.125945	4.82957	1.36829e-06	5.62746e-05	tri1	triman, ribonuclease involved in priRNA formation Tri1
SPAC1D4.01	982.556	0.607698	0.124596	4.87735	1.07523e-06	4.62701e-05	tls1	splicing factor Tls1
SPBC29A10.10c	1411.96	0.606162	0.130035	4.66154	3.13859e-06	0.000112972	dbl8	ATP-dependent RNA helicase senataxin-like Dbl8
SPBC336.15	1372.33	0.60521	0.139771	4.33001	1.49099e-05	0.000413142	pic1	chromosome passenger complex subunit, INCENP ortholog Pic1
SPAC1D4.02c	1586.03	0.605143	0.109112	5.54607	2.92164e-08	2.09196e-06	grh1	human GRASP protein family Golgi protein
SPAC4F10.06	837.033	0.600186	0.144647	4.14931	3.33479e-05	0.000795706	bud22	ribosome small subunit biogenesis protein, BUD22 family
SPCC4G3.05c	1233.67	0.597468	0.116078	5.14714	2.64491e-07	1.44364e-05	mus81	Holliday junction resolvase subunit Mus81
SPBC947.08c	1004.94	0.595246	0.142029	4.19102	2.77705e-05	0.000683208	hip4	histone H3.3-H4 chaperone, HIR complex subunit Hip4
SPAC22F8.09	1427.5	0.594152	0.122332	4.85689	1.19242e-06	5.02553e-05	rrp16	rRNA processing protein Rrp16
SPCP25A2.03	1622.58	0.590343	0.110791	5.32842	9.90688e-08	5.99727e-06	tho1	THO complex subunit Tho1
SPAC644.14c	1889.95	0.590311	0.106211	5.55789	2.73059e-08	1.99813e-06	rad51	RecA family recombinase Rad51/Rhp51
SPCC338.08	1946.6	0.589134	0.102672	5.73804	9.57762e-09	7.87375e-07	ctp1	endonuclease activator Ctp1
SPBC409.11	697.007	0.586316	0.141708	4.13748	3.51143e-05	0.000822723	meu18	Schizosaccharomyces specific protein Meu18, C2 domain

## Sheet: DOWN_whi5_vs_wt_MM-N_10h
List of genes downregulated in the whi5∆ mutant compared to the wild type in MM-N 10h (padj<0.001, fold change<2^-0.585).
Row.names	baseMean	log2FoldChange	lfcSE	stat	pvalue	padj	Gene name	Product description
SPBC800.02	117.462	-10.4086	1.46767	-7.09193	1.32254e-12	2.20171e-10	whi5	SBF complex transcription corepressor, Whi5
SPAC186.05c	56.5238	-5.55257	0.811772	-6.84006	7.91625e-12	1.19019e-09	gdt1	Golgi calcium and manganese antiporter Gdt1
SPAC186.06	27.7228	-5.25998	1.04389	-5.03883	4.68381e-07	2.36284e-05		phenazine biosynthesis PhzF protein family
SPAC186.03	52.9989	-3.53218	0.568105	-6.21748	5.05191e-10	5.42592e-08		L-asparaginase
SPRRNA.43	98.8244	-2.06831	0.444113	-4.65716	3.20603e-06	0.000114779		18S ribosomal RNA
SPNCRNA.1180	386.413	-1.46011	0.183133	-7.97295	1.54925e-15	5.15823e-13		non-coding RNA
SPNCRNA.1525	424.073	-1.40391	0.16663	-8.4253	3.59824e-17	1.33115e-14		non-coding RNA
SPBPB7E8.01	33092.5	-0.966341	0.102186	-9.45665	3.17966e-21	2.35259e-18		Schizosaccharomyces specific protein, predicted GPI anchor, possible peptidase
SPNCRNA.1602	470.28	-0.912493	0.167467	-5.44881	5.07087e-08	3.4456e-06		non-coding RNA
SPAC869.01	2536.52	-0.899316	0.0944995	-9.51663	1.78889e-21	1.48903e-18		hydrolase activity, implicated in cellular detoxification
SPBC4B4.08	11732	-0.820678	0.103066	-7.96267	1.68371e-15	5.33898e-13	ght2	plasma membrane glucose/fructose/galactose:proton symporter Ght2
SPAC1002.13c	11296.1	-0.76746	0.106663	-7.19519	6.23759e-13	1.09306e-10	psu1	cell wall beta-glucosidase Psu1
SPBP8B7.13	1648.6	-0.74537	0.152404	-4.89075	1.0045e-06	4.4298e-05	vac7	PAS complex subunit Vac7
SPCC70.12c	4192.37	-0.633103	0.0950699	-6.65933	2.75069e-11	3.81602e-09	ecl1	TORC1 inhibitor, Ecl1
SPBC1105.05	11527.9	-0.62647	0.109404	-5.72619	1.02711e-08	8.34092e-07	exg1	cell wall glucan 1,6-beta-glucosidase Exg1
SPAC644.06c	5379.99	-0.625555	0.0988358	-6.32923	2.46384e-10	2.98304e-08	cdr1	serine/threonine protein kinase (NIM1 family) Cdr1/Nim1
SPAC2E1P3.05c	33247	-0.62407	0.0847201	-7.36626	1.75487e-13	3.54112e-11	cbm1	fungal cellulose binding domain protein
SPAC24B11.05	3465.68	-0.616603	0.0937298	-6.57851	4.75173e-11	6.32835e-09		pyrimidine 5'-nucleotidase
SPBC25B2.08	1354.01	-0.611271	0.123284	-4.95823	7.11393e-07	3.33603e-05		Schizosaccharomyces pombe specific protein, phosphate responsive
SPCC16A11.15c	2579.97	-0.609736	0.113429	-5.37551	7.63683e-08	4.84321e-06		Schizosaccharomyces specific protein
SPAC13C5.04	8872.97	-0.603896	0.099176	-6.08914	1.13519e-09	1.12825e-07		class I glutamine amidotransferase family protein, conserved in fungi, bacteria, plants
SPAC1002.11	764.531	-0.600324	0.130318	-4.60661	4.09287e-06	0.000141215	gaa1	GPI-anchor transamidase complex subunit Gaa1
SPAP11E10.02c	3552.61	-0.594047	0.116851	-5.08381	3.69939e-07	1.93971e-05	mam3	cell surface adhesion protein for conjugation Mam3
SPAC1B3.18c	679.451	-0.593739	0.138828	-4.2768	1.89602e-05	0.000509096	mrps18	mitochondrial ribosomal protein subunit S11
SPBC1683.06c	5908.71	-0.587971	0.117904	-4.98685	6.13723e-07	2.93502e-05	urh1	uridine ribohydrolase Urh1

## Sheet: UP_whi5_vs_wt_MM-N_24h
List of genes upregulated in the whi5∆ mutant compared to the wild type in MM-N 24h (padj<0.001, fold change>2^0.585).
Row.names	baseMean	log2FoldChange	lfcSE	stat	pvalue	padj	Gene name	Product description
SPBC1718.02	175.613	3.41718	0.317522	10.762	5.20218e-27	2.6147e-24	hop1	linear element associated protein Hop1
SPBC1711.14	24.7187	3.40946	0.760415	4.48368	7.33666e-06	9.66486e-05	rec15	meiotic recombination protein Rec15
SPNCRNA.1640	72.1692	2.58464	0.410803	6.29167	3.14064e-10	1.359e-08		non-coding RNA
SPAC57A10.06	44.2515	2.46598	0.534945	4.60979	4.03077e-06	5.67609e-05	mug15	Roadblock/LC7 domain superfamily protein Mug15
SPNCRNA.877	94.2859	2.43225	0.379632	6.40686	1.48549e-10	6.98286e-09		non-coding RNA
SPAC222.15	59.5434	2.20195	0.435988	5.05048	4.40692e-07	8.41954e-06	meu13	Tat binding protein 1(TBP-1)-interacting protein (TBPIP) homolog
SPNCRNA.1355	40.2107	2.12849	0.551332	3.86064	0.000113089	0.00098131		non-coding RNA, possible alternative UTR
SPNCRNA.1339	125.748	2.12587	0.345826	6.14724	7.88451e-10	2.97788e-08		non-coding RNA
SPNCRNA.1063	56.1167	2.09356	0.44861	4.66677	3.05965e-06	4.50265e-05		non-coding RNA, possible alternative UTR
SPAC20G4.04c	460.819	1.82152	0.170972	10.654	1.67087e-26	7.79821e-24	hus1	checkpoint clamp complex protein Hus1
SPBC577.05c	68.7334	1.81039	0.394321	4.59115	4.40812e-06	6.14129e-05	rec27	meiotic recombination protein Rec27
SPNCRNA.690	75.2951	1.79277	0.411561	4.35603	1.32444e-05	0.000160555		non-coding RNA
SPBC1105.17	461.346	1.68773	0.163997	10.2912	7.72007e-25	3.08047e-22	cnp1	centromere-specific histone H3 CENP-A
SPNCRNA.1331	203.588	1.68538	0.234673	7.18182	6.87887e-13	5.41525e-11		non-coding RNA
SPCC1235.07	368.303	1.63889	0.192084	8.53216	1.43646e-17	2.34646e-15	fta7	CENP-Q homolog Fta7
SPNCRNA.1189	209.037	1.57706	0.23049	6.84224	7.79663e-12	4.71696e-10		non-coding RNA, possible alternative UTR
SPNCRNA.561	143.959	1.56549	0.271226	5.77189	7.83891e-09	2.29684e-07		non-coding RNA
SPAC29A4.12c	1160.64	1.56548	0.1429	10.9551	6.28105e-28	3.42003e-25	mug108	Schizosaccharomyces specific protein Mug108
SPBC31F10.05	211.842	1.54491	0.232574	6.64268	3.0802e-11	1.72322e-09	mug37	conserved fungal protein, OB fold, predicted role in DNA metabolism
SPCC1795.06	88.2772	1.53909	0.348292	4.41897	9.91736e-06	0.000123664	map2	P-factor pheromone Map2
SPNCRNA.775	97.8454	1.504	0.371092	4.05291	5.05853e-05	0.000503081		non-coding RNA
SPRRNA.52	137.948	1.45869	0.309049	4.71993	2.3592e-06	3.58489e-05		5.8S ribosomal RNA
SPNCRNA.1127	163.306	1.45107	0.281797	5.14933	2.61412e-07	5.37127e-06		non-coding RNA, possible alternative UTR
SPBP4G3.03	627.056	1.45059	0.14226	10.1968	2.04936e-24	7.04764e-22	fub2	PI31 proteasome regulator Fub2
SPAC17H9.19c	1791.11	1.40883	0.103495	13.6125	3.37366e-42	1.10218e-38	cdt2	WD repeat protein Cdt2
SPAPJ695.02	505.346	1.38948	0.183637	7.56648	3.83473e-14	3.68473e-12		Schizosaccharomyces pombe specific protein
SPBC16G5.12c	822.549	1.38368	0.138499	9.99054	1.67664e-23	4.76313e-21	top3	DNA topoisomerase III
SPAC3F10.10c	661.17	1.35498	0.166166	8.15439	3.50956e-16	4.77739e-14	map3	pheromone M-factor receptor Map3
SPAC6G9.13c	122.643	1.33182	0.301144	4.42252	9.75561e-06	0.000122113	bqt1	bouquet formation protein Bqt1
SPAC26F1.11	328.311	1.32879	0.209717	6.33611	2.35632e-10	1.04736e-08		dubious
SPSNORNA.16	88.0249	1.32336	0.337012	3.92674	8.61065e-05	0.000782503	snoR56	small nucleolar RNA snR56 (predicted)
SPCC1235.14	21339.4	1.29326	0.219344	5.89603	3.72354e-09	1.16969e-07	ght5	plasma membrane high-affinity glucose/fructose:proton symporter Ght5
SPAC343.20	529.696	1.28046	0.172052	7.44231	9.89429e-14	8.73639e-12		dubious
SPNCRNA.1524	249.898	1.27288	0.219439	5.80062	6.607e-09	1.98028e-07		non-coding RNA
SPNCRNA.1415	160.122	1.27246	0.275263	4.62273	3.78726e-06	5.40305e-05		non-coding RNA
SPBP35G2.17	271.254	1.26202	0.201104	6.27547	3.48589e-10	1.48868e-08		dubious
SPNCRNA.1432	103.961	1.25484	0.319407	3.92865	8.54253e-05	0.000777394		non-coding RNA, possible alternative UTR
SPAC17C9.15c	904.452	1.23807	0.126314	9.80151	1.10912e-22	2.89879e-20	dhm2	Schizosaccharomyces specific protein Dhm2
SPBC800.03	3787.16	1.23355	0.0833289	14.8034	1.39304e-49	9.10211e-46	clr3	SHREC complex histone deacetylase (class II) subunit, Clr3
SPBC1709.07	1554.83	1.19273	0.104537	11.4096	3.74375e-30	4.07695e-27	erg27	3-keto sterol reductase Erg27
SPRRNA.47	130.363	1.15645	0.290882	3.97569	7.01759e-05	0.000652247		28S ribosomal RNA
SPAC17A5.11	657.746	1.14992	0.166144	6.92123	4.47737e-12	2.92552e-10	rec12	DNA topoisomerase type II (DSB-forming) Rec12/Spo11
SPCC548.07c	279.252	1.14395	0.202028	5.66232	1.49344e-08	4.17013e-07	ght1	plasma membrane high-affinity glucose:proton symporter Ght1
SPAC8E11.07c	214.645	1.13912	0.227178	5.01419	5.32577e-07	9.6932e-06	alp31	tubulin specific chaperone cofactor A, Alp31
SPBC725.06c	148.576	1.12704	0.264009	4.26893	1.96412e-05	0.000221268	ppk31	serine/threonine protein kinase Ppk31
SPNCRNA.1473	1078.95	1.11936	0.115482	9.69289	3.2325e-22	7.82266e-20		non-coding RNA
SPCC290.04	2570.8	1.10878	0.0981661	11.2949	1.39004e-29	1.13531e-26	ams2	DNA-binding transcription factor for histones, zf-GATA-type Ams2
SPAC10F6.09c	2652.7	1.10666	0.0972094	11.3842	5.00992e-30	4.6764e-27	psm3	mitotic/meiotic cohesin complex ATPase subunit Psm3/Smc3
SPAC1805.03c	303.367	1.10588	0.21021	5.26083	1.4341e-07	3.16569e-06	trm13	tRNA 2'-O-methyltransferase Trm13
SPNCRNA.952	143.798	1.10015	0.266921	4.12164	3.76187e-05	0.000387087		non-coding RNA, possible alternative UTR
SPNCRNA.1459	1391.72	1.0981	0.118884	9.2367	2.54223e-20	5.35836e-18	nam1	cis-acting regulatory lncRNA nam1, byr2 repressing
SPBC21B10.12	3425.97	1.09785	0.0892448	12.3015	8.88646e-35	1.16128e-31	rec6	meiotic recombination protein Rec6
SPNCRNA.805	232.8	1.08903	0.262446	4.14954	3.33146e-05	0.000349964		non-coding RNA
SPNCRNA.67	199.411	1.08845	0.257744	4.22301	2.41066e-05	0.000264726		non-coding RNA
SPBC1861.02	477.366	1.0832	0.16368	6.61779	3.64618e-11	1.9528e-09	abp2	unknown protein, may bind replication origins Abp2
SPNCRNA.103	416.721	1.06938	0.176398	6.06232	1.3417e-09	4.66311e-08	sme2	meiosis specific Smp foci lncRNA Sme2 (meiRNA), long isoform
SPNCRNA.679	304.643	1.06119	0.191668	5.53664	3.08326e-08	8.09076e-07		non-coding RNA
SPNCRNA.986	589.008	1.05356	0.156098	6.74938	1.48482e-11	8.81985e-10		non-coding RNA, possible alternative UTR
SPBC19G7.01c	997.385	1.05067	0.118554	8.86236	7.834e-19	1.42187e-16	msh2	MutS protein homolog 2
SPAP14E8.02	3511.67	1.04742	0.103088	10.1604	2.97779e-24	9.26519e-22	tos4	chromatin binding FHA domain protein Tos4
SPAC1783.03	402.984	1.04533	0.16718	6.25275	4.03288e-10	1.65729e-08	fta2	CENP-P ortholog Fta2
SPBC660.14	257.004	1.03891	0.20247	5.1312	2.87906e-07	5.79892e-06	mik1	M phase inhibitor protein kinase Mik1
SPAC17H9.20	1625.5	1.03424	0.104335	9.91269	3.66625e-23	9.98136e-21	psc3	mitotic cohesin complex, STAG protein subunit Psc3
SPAC31G5.10	275.371	1.02532	0.206422	4.96709	6.79663e-07	1.21662e-05	eta2	RNA polymerase I termination factor, Myb family Eta2
SPNCRNA.655	324.424	1.02091	0.197104	5.17956	2.22412e-07	4.65782e-06		non-coding RNA
SPAC4G8.03c	2465.45	1.01836	0.0993161	10.2538	1.13822e-24	4.13175e-22	puf5	cytoplasmic pumilio family RNA-binding protein Puf5
SPCC550.05	1207.11	0.997577	0.110885	8.99649	2.33042e-19	4.35057e-17	nse1	Smc5-6 complex ubiquitin-protein ligase E3 subunit Nse1
SPCC613.11c	353.39	0.991982	0.18287	5.42453	5.81085e-08	1.42737e-06	meu23	tdk family toxin-antidote meiotic driver
SPNCRNA.569	394.999	0.981984	0.17185	5.7142	1.10221e-08	3.10425e-07		non-coding RNA
SPNCRNA.1195	455.054	0.973865	0.185414	5.25237	1.50152e-07	3.30335e-06		non-coding RNA
SPNCRNA.624	311.322	0.973338	0.193082	5.04105	4.62977e-07	8.76839e-06		non-coding RNA, possible alternative UTR
SPNCRNA.1092	221.461	0.973235	0.220094	4.42191	9.78312e-06	0.000122224		non-coding RNA
SPNCRNA.652	279.046	0.971248	0.24122	4.0264	5.66372e-05	0.000553993		non-coding RNA
SPNCRNA.716	162.929	0.966981	0.249933	3.86896	0.000109299	0.000950947		non-coding RNA
SPAC694.06c	1936.03	0.959688	0.108978	8.80623	1.29426e-18	2.2856e-16	mrc1	claspin, Mrc1
SPNCRNA.1321	290.939	0.955771	0.206407	4.6305	3.64775e-06	5.2731e-05		non-coding RNA
SPNCRNA.712	715.535	0.941174	0.131954	7.13258	9.85055e-13	7.57217e-11		non-coding RNA
SPAC22F3.09c	1559.51	0.935064	0.102941	9.0835	1.0514e-19	2.08178e-17	res2	MBF transcription factor complex subunit Res2
SPNCRNA.1470	308.191	0.930081	0.186654	4.98292	6.26329e-07	1.13051e-05		non-coding RNA
SPBC11B10.10c	2407.05	0.91791	0.107669	8.52532	1.52392e-17	2.34851e-15	pht1	histone H2A variant H2A.Z Pht1
SPNCRNA.1376	2461	0.911905	0.131023	6.95987	3.40593e-12	2.29426e-10		non-coding RNA
SPBC19F8.05	1567.17	0.905792	0.117057	7.73808	1.00933e-14	1.03046e-12	mrps26	mitochondrial ribosomal protein subunit S26
SPNCRNA.685	230.925	0.905207	0.223514	4.04988	5.12435e-05	0.00050731		non-coding RNA
SPCC553.07c	2202.24	0.904474	0.0941795	9.60372	7.7109e-22	1.79939e-19	kpa1	DinB translesion DNA repair polymerase, pol kappa
SPBC146.02	1650.22	0.902753	0.116105	7.77531	7.52604e-15	8.0615e-13		Schizosaccharomyces specific protein
SPBC26H8.14c	312.887	0.892454	0.187737	4.75375	1.99679e-06	3.1213e-05	cox17	mitochondrial copper chaperone for cytochrome c oxidase Cox17
SPBC25H2.13c	1540.95	0.883626	0.104278	8.47372	2.37673e-17	3.52944e-15	cdc20	DNA polymerase epsilon catalytic subunit Pol2
SPBC1652.02	321.798	0.879564	0.189801	4.63412	3.58453e-06	5.20473e-05		plasma membrane amino acid transmembrane transporter
SPNCRNA.1103	438.546	0.87206	0.202	4.31712	1.58079e-05	0.000185437		non-coding RNA, possible alternative UTR
SPNCRNA.905	304.364	0.870498	0.192038	4.53294	5.81671e-06	7.90153e-05		non-coding RNA
SPNCRNA.770	360.936	0.870304	0.195476	4.45222	8.49868e-06	0.000108212		non-coding RNA
SPNCRNA.1586	408.351	0.862277	0.1675	5.14792	2.63388e-07	5.39492e-06		non-coding RNA
SPNCRNA.969	490.466	0.854681	0.154487	5.5324	3.15881e-08	8.25587e-07		non-coding RNA
SPAC27D7.04	761.873	0.852614	0.133263	6.398	1.57429e-10	7.29535e-09	omt2	4-alpha-hydroxytetrahydrobiopterin dehydratase
SPNCRNA.730	303.337	0.852254	0.192157	4.4352	9.19883e-06	0.000115587		non-coding RNA
SPAC644.05c	815.637	0.848786	0.130276	6.5153	7.25433e-11	3.70311e-09	dut1	deoxyuridine 5'-triphosphate nucleotidohydrolase
SPNCRNA.1002	471.279	0.847939	0.163259	5.19383	2.06014e-07	4.35631e-06		non-coding RNA
SPCC16A11.07	422.305	0.840245	0.175412	4.79013	1.66676e-06	2.66926e-05	coq10	mitochondrial ubiquinone binding protein Coq10
SPBC1734.09	624.88	0.837887	0.139854	5.99116	2.08344e-09	6.8445e-08	yea4	ER UDP-N-acetylglucosamine transmembrane transporter
SPBC13G1.14c	1361.03	0.834519	0.107545	7.75971	8.51212e-15	8.97068e-13	rns1	exon junction complex associated RNA-binding protein Rns1
SPBC839.06	1361.56	0.834228	0.121494	6.86639	6.58451e-12	4.06025e-10	cta3	plasma membrane P-type ATPase, potassium exporting Cta3
SPBP35G2.10	933.906	0.821413	0.126256	6.50591	7.72256e-11	3.88148e-09	mit1	SHREC complex ATP-dependent chromatin remodeller Mit1
SPCC11E10.03	241.511	0.818008	0.210103	3.89337	9.88626e-05	0.000874111	jnm1	dynactin complex subunit, dynamitin Jnm1
SPCC4G3.05c	1162.48	0.815901	0.111799	7.29791	2.92268e-13	2.4483e-11	mus81	Holliday junction resolvase subunit Mus81
SPNCRNA.1235	655.067	0.814436	0.138501	5.88037	4.09347e-09	1.27365e-07		non-coding RNA
SPAC23H3.08c	681.665	0.813832	0.134941	6.03104	1.62903e-09	5.57281e-08	bub3	mitotic spindle checkpoint WD repeat protein Bub3
SPNCRNA.609	360.262	0.807708	0.173112	4.6658	3.07419e-06	4.51388e-05		non-coding RNA, possible alternative UTR
SPAC24C9.15c	392.211	0.805979	0.167518	4.81129	1.4996e-06	2.43741e-05	spn5	meiotic septin Spn5
SPBPB21E7.04c	336.625	0.79625	0.199543	3.99038	6.59684e-05	0.000621091	cmt2	O-methyltransferase, human COMT catechol homolog 2
SPCC162.08c	1703.03	0.793042	0.126423	6.27291	3.54358e-10	1.49379e-08	nup211	nucleoporin nup211
SPAC644.14c	1708.15	0.792533	0.101257	7.82694	4.99873e-15	5.63132e-13	rad51	RecA family recombinase Rad51/Rhp51
SPBC6B1.07	1506.57	0.790124	0.110749	7.13434	9.72539e-13	7.56497e-11	prp1	U4/U6 x U5 tri-snRNP complex subunit Prp1
SPAC10F6.10	910.252	0.787437	0.14428	5.45771	4.82321e-08	1.20286e-06	rio1	protein kinase, RIO family Rio1
SPAC13C5.03	356.378	0.785223	0.17785	4.41508	1.00973e-05	0.000125192	tht1	nuclear membrane protein involved in karyogamy Tht1
SPNCRNA.1691	654.54	0.77621	0.15759	4.92549	8.41482e-07	1.47012e-05		non-coding RNA, possible alternative UTR
SPBC1683.08	969.24	0.769508	0.125092	6.15154	7.67352e-10	2.93209e-08	ght4	plasma membrane hexose:proton symporter, unknown specificity Ght4
SPCC4G3.07c	1014.36	0.769476	0.125232	6.1444	8.02684e-10	3.01422e-08	phf1	PHD finger protein Phf1
SPCC320.12	821.713	0.767642	0.12547	6.11813	9.46824e-10	3.47559e-08	atp23	mitochondrial inner membrane peptidase Atp23
SPNCRNA.930	331.605	0.765698	0.195901	3.9086	9.28307e-05	0.000833181		non-coding RNA
SPAC110.02	1269.78	0.765209	0.116033	6.59475	4.25976e-11	2.26287e-09	pds5	mitotic and meiotic cohesin unloading complex subunit Pds5
SPNCRNA.1573	1317.86	0.764736	0.111375	6.86634	6.58688e-12	4.06025e-10		non-coding RNA
SPAC1D4.14	1736.74	0.764643	0.108149	7.07025	1.5465e-12	1.09835e-10	tho2	THO complex subunit Tho2
SPNCRNA.1574	318.437	0.764208	0.188264	4.05923	4.92354e-05	0.000493411		non-coding RNA
SPCC663.05c	880.001	0.759286	0.126088	6.02187	1.72409e-09	5.83688e-08	asf1	histone H3-H4 chaperone Asf1
SPAC20G8.08c	1122.39	0.759156	0.123483	6.14783	7.8548e-10	2.97788e-08	fft1	histone chaperone/ATP-dependent chromatin remodeller, SMARCAD1 family Fft1
SPNCRNA.1042	390.101	0.756141	0.175519	4.30802	1.64723e-05	0.000190496		non-coding RNA
SPCC1739.08c	303.339	0.750658	0.194136	3.86666	0.000110336	0.000958687		short chain dehydrogenase
SPNCRNA.1126	324.664	0.750251	0.186694	4.01861	5.85413e-05	0.000568364		non-coding RNA
SPBC6B1.04	621.398	0.744767	0.139774	5.32838	9.90918e-08	2.27981e-06	mde4	microtubule-site clamp monopolin complex subunit Mde4
SPBC19G7.09	1315.93	0.744467	0.107405	6.93139	4.16711e-12	2.77836e-10	ulp1	SUMO deconjugating enzyme Ulp1
SPAC823.04	660.592	0.744027	0.139562	5.33117	9.75816e-08	2.253e-06	rrp36	rRNA processing protein Rrp36
SPNCRNA.688	424.317	0.735562	0.178173	4.12835	3.6537e-05	0.00037834		non-coding RNA, possible alternative UTR
SPAPB1A10.06c	1493.11	0.728009	0.109747	6.63353	3.27751e-11	1.7996e-09	dhx37	ATP-dependent RNA helicase, small-subunit processome Dhx37
SPNCRNA.1317	356.263	0.72731	0.18743	3.88044	0.000104269	0.000912041		non-coding RNA
SPAC17A5.18c	1334.98	0.726659	0.116047	6.26176	3.80655e-10	1.5842e-08	rec25	meiotic recombination protein Rec25
SPAC19D5.01	1046.63	0.72151	0.16525	4.36617	1.26445e-05	0.00015414	pyp2	protein tyrosine phosphatase Pyp2
SPBC27B12.02	396.813	0.716368	0.16906	4.23737	2.2615e-05	0.000250452	mis19	kinetochore protein Mis19/Eic1
SPBC337.14	2572.06	0.716206	0.0906935	7.89699	2.85716e-15	3.3943e-13	rpb4	DNA-directed RNA polymerase II complex subunit Rpb4
SPBC3E7.02c	1860.43	0.712846	0.113015	6.30754	2.83508e-10	1.24325e-08	hsp16	heat shock protein Hsp16
SPAC5H10.05c	447.03	0.710898	0.160158	4.43872	9.04939e-06	0.000114148		FAD binding oxidoreductase, implicated in cellular detoxification
SPAP27G11.15	687.03	0.702714	0.13322	5.27483	1.32877e-07	2.98358e-06	slx1	structure-specific endonuclease catalytic subunit Slx1
SPAC13G7.03	1020.95	0.702704	0.145578	4.827	1.38608e-06	2.27553e-05	upf3	up-frameshift suppressor 3 family protein
SPAC23E2.02	1401.35	0.694509	0.120036	5.78583	7.21534e-09	2.14296e-07	lsd2	histone demethylase SWIRM2
SPAC18B11.03c	957.38	0.694059	0.118452	5.85943	4.64457e-09	1.43149e-07		ER alcohol acetyltransferase
SPBC36.06c	1154.53	0.694045	0.111361	6.23237	4.59432e-10	1.84075e-08	spo9	farnesyltranstransferase subunit Erg20
SPNCRNA.1629	476.921	0.679632	0.168228	4.03995	5.34633e-05	0.000526843		non-coding RNA
SPBC215.07c	1461.16	0.674173	0.121897	5.53069	3.18967e-08	8.30331e-07	pdp2	PWWP domain protein Pdp2
SPBC25D12.06	794.044	0.671535	0.14515	4.62651	3.71886e-06	5.32873e-05	mrh5	mitochondrial translation ATP-dependent RNA helicase Mrh5
SPAC977.16c	3233.59	0.670025	0.116365	5.75797	8.51311e-09	2.48324e-07	dak2	dihydroxyacetone kinase Dak2
SPBC1718.03	558.119	0.664809	0.147718	4.50054	6.77812e-06	9.02001e-05	ker1	DNA-directed RNA polymerase I complex subunit Ker1
SPNCRNA.1305	455.105	0.663228	0.160165	4.1409	3.45946e-05	0.000361088		non-coding RNA
SPAC6G10.10c	767.758	0.662157	0.141843	4.66824	3.03792e-06	4.48077e-05		human mmtag2 ortholog, implicated in splicing
SPBC947.07	847.048	0.661307	0.14423	4.58507	4.53835e-06	6.30927e-05	rrp1402	ribosome biogenesis protein Rrp14
SPBC3B9.14c	1166.81	0.660346	0.120287	5.48977	4.02461e-08	1.01926e-06	mrpl3	mitochondrial ribosomal protein subunit L44
SPBC1709.08	1944.99	0.655873	0.100603	6.51944	7.05704e-11	3.63077e-09	cft1	mRNA cleavage and polyadenylation specificity factor complex, WD repeat protein Cft1
SPAC1002.02	1122.56	0.652633	0.116937	5.58104	2.39078e-08	6.4551e-07	pom34	nucleoporin Pom34
SPAC13C5.07	2130.11	0.651001	0.10447	6.23149	4.6202e-10	1.84075e-08	mre11	Mre11 nuclease
SPCP25A2.03	1576.6	0.65016	0.124078	5.23992	1.60643e-07	3.52228e-06	tho1	THO complex subunit Tho1
SPCC24B10.22	647.262	0.644818	0.147747	4.36435	1.27503e-05	0.00015514	pog1	mitochondrial DNA polymerase, gamma subunit Pog1
SPAC13G7.07	1596.91	0.642765	0.125461	5.12323	3.00349e-07	5.99219e-06	arb2	argonaute binding protein 2
SPAC31A2.10	1624.43	0.641422	0.106268	6.03589	1.58089e-09	5.4366e-08		Ran GTPase binding protein
SPBC365.07c	655.058	0.639998	0.15991	4.00225	6.27442e-05	0.000599372	tmf1	Golgi coiled-coil protein Tmf1
SPAC1006.04c	782.505	0.638888	0.137904	4.63283	3.60693e-06	5.22565e-05	mcp3	Schizosaccharomyces specific protein Mcp3
SPCC1281.08	630.719	0.638479	0.143737	4.442	8.91262e-06	0.000112859	wtf11	wtf element Wtf11
SPBC365.11	557.257	0.636404	0.147548	4.31321	1.60903e-05	0.000186739	grp2	Golgi GRIP domain protein Grp2
SPAC11D3.01c	570.978	0.636276	0.156973	4.0534	5.04783e-05	0.000502782		Con-6 family conserved fungal protein
SPAC22H10.09	1197.37	0.636199	0.120626	5.27416	1.33363e-07	2.98422e-06	cbp8	cytochrome b translation regulator Cbp8
SPBC887.07	757.435	0.635148	0.131862	4.81677	1.45902e-06	2.38928e-05	mrpl38	mitochondrial ribosomal protein subunit L14
SPCC1223.13	1353.19	0.632107	0.114455	5.52273	3.33764e-08	8.65402e-07	cbf12	DNA-binding transcription factor, CBF1/Su(H)/LAG-1 family Cbf12
SPNCRNA.622	2875.3	0.631889	0.0899131	7.02777	2.09861e-12	1.4434e-10		non-coding RNA
SPCC895.05	907.309	0.631195	0.134025	4.70954	2.48271e-06	3.7551e-05	for3	formin For3
SPBC29A10.04	3029.3	0.629866	0.0874435	7.20312	5.88486e-13	4.68923e-11	psm1	mitotic/meiotic cohesin complex ATPase subunit Psm1/Smc1
SPAC31G5.09c	8464.55	0.628439	0.0812406	7.73552	1.02979e-14	1.03518e-12	spk1	MAP kinase Spk1
SPCC1795.05c	1611.07	0.623684	0.104793	5.95161	2.65522e-09	8.58873e-08	ura6	uridylate kinase Ura6
SPBC25H2.14	604.353	0.60913	0.140113	4.34741	1.37757e-05	0.000166378	mug16	UNC-50 family protein, implicated in vesicle-mediated transport
SPAC323.05c	1865.21	0.607318	0.102993	5.89671	3.70823e-09	1.16969e-07	mtq2	eRF1 methyltransferase Mtq2
SPCC16C4.22	499.374	0.605191	0.151293	4.00012	6.33095e-05	0.000602132	dpb3	DNA polymerase epsilon Dpb3
SPNCRNA.130	18646.7	0.600414	0.0712927	8.42182	3.70688e-17	5.38239e-15	omt3	meiosis specific Smp foci lncRNA Omt3
SPBPJ4664.06	2161.19	0.596285	0.0955073	6.24334	4.28322e-10	1.74916e-08	gpt1	UDP-glucose-glycoprotein glucosyltransferase Gpt1
SPBC1861.01c	1631.69	0.5959	0.133681	4.45764	8.28663e-06	0.000106375	cnp3	CENP-C ortholog Cnp3
SPCC338.08	2027.43	0.593848	0.099122	5.99108	2.08457e-09	6.8445e-08	ctp1	endonuclease activator Ctp1
SPCC550.02c	673.028	0.593011	0.14457	4.10191	4.09756e-05	0.000418335	cwf5	Prp19 complex subunit, RNA-binding Cwf5
SPAC1F5.05c	833.194	0.592772	0.133009	4.45662	8.32604e-06	0.000106671	mso1	exocytic docking protein Mso1
SPNCRNA.897	752.81	0.591556	0.151039	3.91659	8.9811e-05	0.000810532		non-coding RNA
SPAC16A10.08c	811.289	0.590518	0.125651	4.69965	2.60605e-06	3.90548e-05	mug74	Schizosaccharomyces specific protein Mug74
SPBC16A3.07c	1042.47	0.589048	0.116298	5.06501	4.08388e-07	7.86248e-06	nrm1	MBF complex corepressor Nrm1
SPNCRNA.1476	571.719	0.586968	0.143485	4.09081	4.29878e-05	0.000438193		non-coding RNA, possible alternative UTR
SPBPJ4664.03	35324.5	0.585092	0.101175	5.78296	7.33972e-09	2.17003e-07	mfm3	M-factor precursor Mfm3

## Sheet: DOWN_whi5_vs_wt_MM-N_24h
List of genes downregulated in the whi5∆ mutant compared to the wild type in MM-N 24h (padj<0.001, fold change<2^-0.585).
Row.names	baseMean	log2FoldChange	lfcSE	stat	pvalue	padj	Gene name	Product description
SPBC800.02	120.694	-10.4458	1.46834	-7.11406	1.1268e-12	8.46263e-11	whi5	SBF complex transcription corepressor, Whi5
SPAC186.05c	46.7527	-6.02283	0.960456	-6.27081	3.59181e-10	1.50442e-08	gdt1	Golgi calcium and manganese antiporter Gdt1
SPNCRNA.1180	397.018	-2.17977	0.175793	-12.3996	2.62541e-35	4.2886e-32		non-coding RNA
SPNCRNA.972	379.991	-1.34062	0.175806	-7.62554	2.43017e-14	2.36996e-12		non-coding RNA
SPNCRNA.1606	1136.22	-1.24379	0.120902	-10.2876	8.01468e-25	3.08047e-22		non-coding RNA
SPNCRNA.1525	503.784	-1.24279	0.152722	-8.13757	4.03277e-16	5.27002e-14		non-coding RNA
SPBPB7E8.01	20601.5	-1.20069	0.0931718	-12.8869	5.33717e-38	1.16244e-34		Schizosaccharomyces specific protein, predicted GPI anchor, possible peptidase
SPAC1002.13c	9672.22	-1.15384	0.104732	-11.0171	3.15999e-28	1.87703e-25	psu1	cell wall beta-glucosidase Psu1
SPBC4B4.08	10080.7	-1.14717	0.102418	-11.2009	4.03564e-29	2.92988e-26	ght2	plasma membrane glucose/fructose/galactose:proton symporter Ght2
SPAC4G9.22	15228.7	-1.14697	0.102802	-11.157	6.61587e-29	4.32281e-26		Schizosaccharomyces pombe specific protein
SPBC1105.05	5756.5	-1.1313	0.111037	-10.1885	2.23238e-24	7.29319e-22	exg1	cell wall glucan 1,6-beta-glucosidase Exg1
SPAC821.08c	790.896	-1.10808	0.136043	-8.14504	3.79156e-16	5.05593e-14	slp1	substrate-specific mitotic metaphase/anaphase APC coactivator Slp1/Cdc20
SPBP26C9.02c	2264.45	-1.08817	0.118409	-9.18987	3.93309e-20	8.03087e-18	car1	arginase Car1
SPBC1683.06c	5981.26	-1.02589	0.110196	-9.30973	1.28155e-20	2.88746e-18	urh1	uridine ribohydrolase Urh1
SPBP8B7.13	1460.38	-0.973627	0.13393	-7.26965	3.60408e-13	2.9809e-11	vac7	PAS complex subunit Vac7
SPNCRNA.1682	405.747	-0.971278	0.17142	-5.66606	1.46118e-08	4.09758e-07		non-coding RNA, possible alternative UTR
SPAC869.01	464.585	-0.970958	0.176588	-5.49843	3.83195e-08	9.85747e-07		hydrolase activity, implicated in cellular detoxification
SPNCRNA.1602	324.718	-0.94531	0.188114	-5.02519	5.02933e-07	9.30925e-06		non-coding RNA
SPAC24B11.05	3193.94	-0.893601	0.122074	-7.32014	2.47719e-13	2.10207e-11		pyrimidine 5'-nucleotidase
SPCC757.13	11531.7	-0.872705	0.102386	-8.52369	1.54555e-17	2.34851e-15		dipeptide transmembrane transporter
SPAC644.06c	5144.48	-0.862452	0.0990875	-8.70394	3.20564e-18	5.51202e-16	cdr1	serine/threonine protein kinase (NIM1 family) Cdr1/Nim1
SPAC19B12.02c	7945.01	-0.856446	0.0988933	-8.6603	4.70515e-18	7.88294e-16	gas1	cell wall 1,3-beta-glucanosyltransferase Gas1
SPBC12C2.04	6467.54	-0.851728	0.085229	-9.9934	1.62893e-23	4.76313e-21		NAD binding dehydrogenase family protein
SPCC330.06c	16882.7	-0.830029	0.0973611	-8.52526	1.52462e-17	2.34851e-15	pmp20	thioredoxin-related chaperone Pmp20
SPBC1271.09	13910.7	-0.827197	0.0778378	-10.6272	2.22715e-26	9.70147e-24	tgp1	plasma membrane glycerophosphodiester transmembrane transporter
SPCC70.12c	3912.58	-0.82011	0.103981	-7.8871	3.09297e-15	3.60883e-13	ecl1	TORC1 inhibitor, Ecl1
SPBC9B6.03	4310.81	-0.818857	0.119011	-6.88053	5.96304e-12	3.74639e-10	pib2	zf-FYVE type zinc finger protein and glutamine sensor Pib2
SPAC13G7.04c	4996.03	-0.801342	0.102603	-7.81015	5.71207e-15	6.32588e-13	mac1	plasma membrane anchored protein, claudin family, predicted membrane sensor Mac1
SPAC57A10.05c	2188.06	-0.800258	0.113558	-7.04716	1.82608e-12	1.28297e-10	pof1	F-box/WD repeat protein, probable hydrogen sulfide sensing ubiquitin ligase adaptor Pof1
SPAC821.09	733.406	-0.793244	0.147733	-5.36944	7.89835e-08	1.87665e-06	eng1	cell septum surface endo-1,3-beta-glucanase Eng1
SPBC215.05	33676.7	-0.780639	0.0803995	-9.70949	2.74701e-22	6.90345e-20	gpd1	glycerol-3-phosphate dehydrogenase Gpd1
SPBC4C3.03	549.765	-0.774609	0.180072	-4.30167	1.69518e-05	0.000195006	thr1	homoserine kinase Thr1
SPAC630.08c	21635	-0.771014	0.0856133	-9.00577	2.14167e-19	4.11578e-17	erg25	C-4 methylsterol oxidase Erg25
SPCC74.04	4658.97	-0.756309	0.0978248	-7.73126	1.0649e-14	1.05425e-12		amino acid/polyamine family transmembrane transporter
SPBC29B5.02c	152161	-0.753961	0.0943331	-7.99254	1.32185e-15	1.62962e-13	isp4	plasma membrane OPT oligopeptide transmembrane transporter family Isp4
SPBC21B10.07	3570.08	-0.752798	0.095921	-7.8481	4.22392e-15	4.84195e-13	crr1	glycosyl hydrolase family Crr1
SPAC11E3.13c	2479.72	-0.749212	0.110881	-6.7569	1.40976e-11	8.4508e-10	gas5	cell wall 1,3-beta-glucanosyltransferase Gas5
SPNCRNA.1027	367.904	-0.745455	0.171432	-4.3484	1.37134e-05	0.000165933		non-coding RNA
SPAC30D11.01c	5721.6	-0.738632	0.0991073	-7.45286	9.13389e-14	8.17546e-12	gto2	extracellular alpha-glucosidase Gto2
SPBC11C11.05	794.917	-0.734724	0.154337	-4.76053	1.93089e-06	3.02552e-05	knh1	conserved fungal cell wall protein, Kre9/Knh1 family Knh1
SPAC56E4.06c	4895.49	-0.72667	0.0974911	-7.4537	9.07561e-14	8.17546e-12	ggt2	gamma-glutamyltranspeptidase Ggt2
SPBPB8B6.05c	344.767	-0.723306	0.181376	-3.98789	6.66639e-05	0.000625836		L-asparaginase
SPNCRNA.772	785.467	-0.722295	0.141517	-5.10394	3.32656e-07	6.52726e-06		non-coding RNA
SPBC25B2.08	1515.89	-0.711474	0.123587	-5.75686	8.56918e-09	2.48849e-07		Schizosaccharomyces pombe specific protein, phosphate responsive
SPBC1D7.03	2425.62	-0.704202	0.0958906	-7.34381	2.07605e-13	1.78486e-11	clg1	cyclin-like protein involved in autophagy Clg1
SPBC14C8.01c	926.28	-0.703346	0.125007	-5.62644	1.83968e-08	5.09343e-07	cut2	sister chromatid separation inhibitor, securin
SPBC3B8.06	4552.5	-0.700659	0.0864217	-8.10745	5.16938e-16	6.62288e-14		DUF2427 family conserved fungal protein
SPAC14C4.12c	632.693	-0.699757	0.145389	-4.81298	1.48695e-06	2.42287e-05	laf1	Clr6 associated factor 1 Laf1
SPBC19F5.03	3794	-0.699388	0.0984583	-7.10339	1.21733e-12	8.9371e-11	sac11	inositol polyphosphate phosphatase
SPAC17A2.05	4979.86	-0.697507	0.0934228	-7.46613	8.25864e-14	7.60027e-12	osm1	fumarate reductase Osm1
SPNCRNA.1483	688.85	-0.696542	0.135756	-5.13085	2.88437e-07	5.79892e-06		snoRNA primary transcript
SPAC17G8.02	864.174	-0.68946	0.142574	-4.8358	1.32611e-06	2.18808e-05	urh2	uridine ribohydrolase Urh2
SPBC3D6.02	29384.8	-0.689243	0.0843192	-8.1742	2.97826e-16	4.14042e-14	but2	But2 family protein But2, similar to cell surface molecules
SPAC1002.17c	5674.99	-0.685831	0.0982525	-6.98029	2.94566e-12	2.00489e-10	urg2	uracil phosphoribosyltransferase
SPBC211.07c	1636.59	-0.685007	0.111981	-6.11717	9.52547e-10	3.47706e-08	ubc8	ubiquitin conjugating enzyme E2 Ubc8
SPBC3F6.03	6514.1	-0.68033	0.0853263	-7.97328	1.54521e-15	1.8697e-13	trr1	thioredoxin reductase Trr1
SPACUNK4.16c	8512.16	-0.678767	0.0869351	-7.80775	5.82199e-15	6.34015e-13	tps3	alpha,alpha-trehalose-phosphate synthase
SPCC1322.04	9652.63	-0.677258	0.0836035	-8.10083	5.45861e-16	6.85895e-14	fyu1	UTP-glucose-1-phosphate uridylyltransferase Fyu1
SPAC1039.02	37005.1	-0.672877	0.0973686	-6.91061	4.82559e-12	3.09122e-10	efn2	extracellular 5'-nucleotidase, human NT5E family Efn2
SPAC24H6.05	4146.74	-0.672378	0.101515	-6.62343	3.5097e-11	1.91103e-09	cdc25	protein tyrosine phosphatase (M phase inducer) Cdc25
SPCC16A11.15c	2007.22	-0.666541	0.131606	-5.06466	4.09128e-07	7.86248e-06		Schizosaccharomyces specific protein
SPAPB15E9.01c	58418.4	-0.666061	0.101443	-6.56587	5.17311e-11	2.70409e-09	pfl2	cell surface glycoprotein, flocculin Pfl2
SPAC23D3.12	15688.7	-0.665645	0.104735	-6.35551	2.07731e-10	9.3608e-09	pho842	plasma membrane inorganic phosphate transmembrane transporter Pho842
SPBC800.11	20748.1	-0.663521	0.0714925	-9.28099	1.67915e-20	3.65718e-18		inosine-uridine preferring nucleoside hydrolase
SPCC1322.14c	7163.59	-0.662173	0.0855153	-7.74332	9.68506e-15	1.00448e-12	vtc4	vacuolar transporter chaperone (VTC) complex polyphosphate synthase subunit Vtc4
SPBC1683.07	907.363	-0.660617	0.143864	-4.59196	4.391e-06	6.13052e-05	mal1	maltase alpha-glucosidase Mal1
SPCC74.09	891.239	-0.656637	0.128794	-5.09834	3.42644e-07	6.7031e-06	mug24	RNA-binding protein, rrm type
SPAC521.04c	2939.02	-0.655697	0.100686	-6.5123	7.40064e-11	3.74851e-09	sst1	vacuolar calcium transmembrane transporter
SPCC1450.07c	11579.1	-0.655102	0.0870192	-7.52824	5.14275e-14	4.86996e-12	dao1	D-amino acid oxidase
SPAC17A5.09c	726.019	-0.651467	0.138017	-4.7202	2.3561e-06	3.58489e-05	glc8	serine/threonine protein phosphatase PP1 regulatory subunit Glc8
SPCC1739.10	7017.63	-0.648132	0.100401	-6.45547	1.07885e-10	5.18323e-09	mug33	plasma membrane anchored protein, claudin family, predicted membrane sensor, Tea1-interacting protein implicated in exocytosis
SPAC5H10.08c	770.327	-0.645913	0.143562	-4.4992	6.82091e-06	9.0585e-05	pan6	pantoate-beta-alanine ligase
SPAC5H10.06c	2163.88	-0.64545	0.0999102	-6.46031	1.04492e-10	5.09373e-09	adh4	mitochondrial alcohol dehydrogenase/NADH dehydrogenase Adh4
SPBC3E7.06c	7008.74	-0.643496	0.0870672	-7.3908	1.45952e-13	1.27154e-11	fnx2	vacuolar amino acid transmembrane transporter Fnx2
SPAC2E1P3.05c	17673.3	-0.641947	0.101855	-6.30256	2.92777e-10	1.27533e-08	cbm1	fungal cellulose binding domain protein
SPAPB1E7.05	1546.82	-0.639065	0.109254	-5.84936	4.93458e-09	1.51373e-07	gde1	glycerophosphoryl diester phosphodiesterase Gde1
SPCC24B10.02c	2773.5	-0.638853	0.0902003	-7.08261	1.41468e-12	1.0198e-10		NAD/NADH kinase
SPBP4H10.14c	2315.61	-0.638405	0.0989828	-6.44966	1.12104e-10	5.34663e-09		Schizosaccharomyces specific protein, possibly isoprenylated
SPBC947.10	3362.14	-0.635142	0.114232	-5.56008	2.6965e-08	7.19139e-07	dsc1	Golgi Dsc E3 ligase complex subunit Dsc1
SPCC63.08c	5824.49	-0.634908	0.099365	-6.38965	1.66265e-10	7.65055e-09	atg1	autophagy serine/threonine protein kinase Atg1
SPAC25B8.03	4357.29	-0.633288	0.0873857	-7.24705	4.25957e-13	3.47901e-11	psd2	phosphatidylserine decarboxylase Psd2
SPBP35G2.11c	5641.34	-0.626979	0.104536	-5.99774	2.00078e-09	6.63608e-08	nbr1	cargo receptor for selective autophagy pathway
SPCC4G3.17	1030.48	-0.623162	0.122564	-5.08438	3.68828e-07	7.17238e-06	hdd1	GMP 5'-nucleotidase
SPAC19A8.05c	3201.62	-0.621572	0.0962253	-6.45955	1.05017e-10	5.09373e-09	sst4	sorting receptor for ubiquitinated membrane proteins, ESCRT 0 complex subunit Sst4
SPBC83.18c	929.486	-0.618924	0.133414	-4.63914	3.49863e-06	5.09133e-05	fic1	contractile ring-membrane anchor Fic1
SPCC285.05	13017.3	-0.618382	0.0994711	-6.2167	5.0772e-10	1.99846e-08		purine nucleoside transmembrane transporter
SPAC19G12.16c	2192.83	-0.614252	0.102115	-6.01532	1.79532e-09	6.04673e-08	adg2	conserved fungal cell surface protein, Kre9/Knh1 family, Adg2
SPAC11D3.16c	16428.9	-0.608338	0.091215	-6.66928	2.57065e-11	1.48643e-09		Schizosaccharomyces specific protein
SPBC15D4.07c	2378.96	-0.607655	0.108896	-5.58015	2.40317e-08	6.46184e-07	atg9	autophagy associated phospholipid scramblase Atg9
SPBC36B7.05c	3583.22	-0.605624	0.100448	-6.02921	1.64763e-09	5.6071e-08	pib1	endosomal and vacuolar ubiquitin-protein ligase E3/phosphatidylinositol(3)-phosphate binding protein Pib1
SPBC36.03c	28255.4	-0.603797	0.0923499	-6.53815	6.22854e-11	3.22994e-09	mfs3	plasma membrane spermidine transmembrane transporter Mfs3
SPAC1039.08	1878.8	-0.602414	0.121441	-4.96056	7.02896e-07	1.25142e-05		serine O-acetyltransferase
SPBC23G7.08c	1140.07	-0.600549	0.132512	-4.53204	5.84162e-06	7.91891e-05	rga7	RhoGAP Rga7
SPBC800.05c	1278.4	-0.599523	0.127473	-4.70314	2.56184e-06	3.85693e-05	atb2	tubulin alpha 2
SPBC12C2.12c	10990.6	-0.599223	0.0843237	-7.10622	1.19265e-12	8.85543e-11	glo1	glyoxalase I
SPAC23C11.13c	5547.38	-0.599113	0.0944841	-6.34089	2.2844e-10	1.02235e-08	hpt1	guanine/xanthine/hypoxanthine phosphoribosyltransferase Hpt1
SPBC725.05c	5822.17	-0.598507	0.0845104	-7.08206	1.4203e-12	1.0198e-10	npp1	nucleotide pyrophosphatase Npp1
SPBP19A11.02c	2767.38	-0.597127	0.112306	-5.31699	1.055e-07	2.41873e-06		Schizosaccharomyces specific protein, predicted GPI anchor
SPAC1705.03c	23889	-0.597106	0.0847916	-7.04204	1.89439e-12	1.3168e-10	ecm33	GPI anchored cell surface receptor L domain-like Ecm33
SPCC1840.07c	839.677	-0.596586	0.126053	-4.73284	2.21404e-06	3.42809e-05		vacuolar endopolyphosphatase
SPAC23A1.14c	3342.9	-0.596397	0.115279	-5.17351	2.29735e-07	4.79581e-06		pyridoxal phosphate-dependent transferase, possible cystathionine beta-lyase implicated in sulfur metabolism
SPBC11B10.08	2075.42	-0.593918	0.0952287	-6.23676	4.46727e-10	1.8018e-08	wwm1	WW domain containing conserved fungal protein Wwm1
SPBC713.12	2443.52	-0.592548	0.118	-5.02158	5.12485e-07	9.45925e-06	erg1	squalene monooxygenase Erg1
SPAC20G8.10c	1266.79	-0.591449	0.115287	-5.13024	2.89377e-07	5.79997e-06	atg6	autophagy associated beclin family protein Atg6
SPAC3H5.05c	4385.8	-0.590685	0.0916814	-6.44281	1.17283e-10	5.55309e-09	rps1401	40S ribosomal protein S14
SPAC3H1.09c	2985.2	-0.588892	0.0995604	-5.91492	3.32033e-09	1.05829e-07	avt3	vacuolar amino acid transmembrane transporter Avt3
SPBC3H7.14	704.214	-0.588395	0.143018	-4.11413	3.88648e-05	0.000398654	mug176	BRCT domain protein
SPAC1039.03	10848.4	-0.588235	0.0907339	-6.48307	8.9873e-11	4.44871e-09		esterase/lipase, implicated in cellular detoxification
