# Supplementary material for: Fission yeast Whi5 represses MBF-dependent transcription in quiescent cells
Source: iScience. 2025 Dec 30;29(2):114576. doi: 10.1016/j.isci.2025.114576 (PMC12828573; doi:10.1016/j.isci.2025.114576)
Supplement: Table S2. Enrichment analysis of genes upregulated in whi5Δ at 24 h in MM-N performed with the AnGeLi web tool, related to Figure 2 [file mmc3.xlsx]

## Sheet: AnGeLi_whi5∆_vs_wt_24hMM-N
AnGeLi enrichment analysis of upregulated genes in whi5∆ vs wild type at 24 hours in MM-N.
Category_Name	External_ID	GeneSet_Name	over_represented/under_represented	List_Frequency	Background_Frequency	Corrected_pvalue	Genes_In_Common/Interacting_Gene_Pair
GO Biological Process	GO:0051321;	meiotic cell cycle	Enriched	21.875 (28/128)	5.21806853582555 (268/5136)	6.05021e-08	SPAC6G9.13c;SPAC22F3.09c;SPBC1711.14;SPAC17A5.18c;SPAC31G5.09c;SPCC1281.08;SPBC1718.02;SPAC222.15;SPAC27D7.04;SPAC110.02;SPBC25H2.13c;SPCC4G3.05c;SPBC21B10.12;SPAC23E2.02;SPCC338.08;SPBC16G5.12c;SPAC24C9.15c;SPAC20G4.04c;SPCC550.05;SPCC11E10.03;SPBC6B1.04;SPBC577.05c;SPBC1861.01c;SPAC17A5.11;SPAC13C5.07;SPAC3F10.10c;SPAC17H9.19c;SPAC644.14c;
GO Biological Process	GO:0000003;	reproduction	Enriched	25 (32/128)	7.02881619937695 (361/5136)	1.30155e-07	SPAC6G9.13c;SPAC22F3.09c;SPBPJ4664.03;SPBC1711.14;SPAC17A5.18c;SPAC31G5.09c;SPCC1281.08;SPBC1718.02;SPAC222.15;SPAC27D7.04;SPAC110.02;SPBC25H2.13c;SPCC4G3.05c;SPBC21B10.12;SPAC23E2.02;SPCC1795.06;SPCC338.08;SPBC16G5.12c;SPAC24C9.15c;SPAC20G4.04c;SPCC550.05;SPAC13C5.03;SPCC11E10.03;SPBC6B1.04;SPBC577.05c;SPBC1861.01c;SPAC17A5.11;SPAC13C5.07;SPAC3F10.10c;SPBC19G7.01c;SPAC17H9.19c;SPAC644.14c;
GO Biological Process	GO:1903046;	meiotic cell cycle process	Enriched	19.53125 (25/128)	4.51713395638629 (232/5136)	2.76277e-07	SPAC6G9.13c;SPBC1711.14;SPAC17A5.18c;SPAC31G5.09c;SPCC1281.08;SPBC1718.02;SPAC222.15;SPAC27D7.04;SPAC110.02;SPBC25H2.13c;SPCC4G3.05c;SPBC21B10.12;SPCC338.08;SPBC16G5.12c;SPAC24C9.15c;SPAC20G4.04c;SPCC550.05;SPCC11E10.03;SPBC6B1.04;SPBC577.05c;SPBC1861.01c;SPAC17A5.11;SPAC13C5.07;SPAC17H9.19c;SPAC644.14c;
GO Biological Process	GO:0007049;	cell cycle	Enriched	32.03125 (41/128)	12.6947040498442 (652/5136)	3.67913e-06	SPAC6G9.13c;SPAC22F3.09c;SPBC1711.14;SPCC1235.07;SPAC17A5.18c;SPAC31G5.09c;SPAC694.06c;SPAC17H9.20;SPCC1281.08;SPBC1718.02;SPBC29A10.04;SPAC222.15;SPAC27D7.04;SPAC110.02;SPBC27B12.02;SPBC25H2.13c;SPCC4G3.05c;SPBC21B10.12;SPAC23E2.02;SPCC338.08;SPBC11B10.10c;SPBC16G5.12c;SPAC20G4.04c;SPAC24C9.15c;SPBC16A3.07c;SPCC550.05;SPAC23H3.08c;SPBC660.14;SPCC895.05;SPCC11E10.03;SPBC6B1.04;SPCC16C4.22;SPBC577…
GO Biological Process	GO:0022402;	cell cycle process	Enriched	30.46875 (39/128)	11.8964174454829 (611/5136)	5.49087e-06	SPAC6G9.13c;SPAC22F3.09c;SPBC1711.14;SPCC1235.07;SPAC17A5.18c;SPAC31G5.09c;SPAC694.06c;SPAC17H9.20;SPCC1281.08;SPBC1718.02;SPBC29A10.04;SPAC222.15;SPAC27D7.04;SPAC110.02;SPBC27B12.02;SPBC25H2.13c;SPCC4G3.05c;SPBC21B10.12;SPCC338.08;SPBC11B10.10c;SPBC16G5.12c;SPAC20G4.04c;SPAC24C9.15c;SPBC16A3.07c;SPCC550.05;SPAC23H3.08c;SPBC660.14;SPCC895.05;SPCC11E10.03;SPBC6B1.04;SPCC16C4.22;SPBC577.05c;SPBC186…
GO Biological Process	GO:0007131;	reciprocal meiotic recombination	Enriched	8.59375 (11/128)	1.03193146417445 (53/5136)	1.74893e-05	SPBC1711.14;SPAC17A5.18c;SPBC1718.02;SPAC222.15;SPCC4G3.05c;SPBC21B10.12;SPBC16G5.12c;SPBC577.05c;SPAC17A5.11;SPAC13C5.07;SPAC644.14c;
GO Biological Process	GO:0035825;	reciprocal DNA recombination	Enriched	8.59375 (11/128)	1.03193146417445 (53/5136)	1.74893e-05	SPBC1711.14;SPAC17A5.18c;SPBC1718.02;SPAC222.15;SPCC4G3.05c;SPBC21B10.12;SPBC16G5.12c;SPBC577.05c;SPAC17A5.11;SPAC13C5.07;SPAC644.14c;
GO Biological Process	GO:0007126;	meiotic nuclear division	Enriched	16.40625 (21/128)	4.3613707165109 (224/5136)	3.11286e-05	SPAC6G9.13c;SPBC1711.14;SPAC17A5.18c;SPAC31G5.09c;SPCC1281.08;SPBC1718.02;SPAC222.15;SPAC27D7.04;SPAC110.02;SPCC4G3.05c;SPBC21B10.12;SPBC16G5.12c;SPAC24C9.15c;SPCC550.05;SPCC11E10.03;SPBC6B1.04;SPBC577.05c;SPBC1861.01c;SPAC17A5.11;SPAC13C5.07;SPAC644.14c;
GO Biological Process	GO:0000280;	nuclear division	Enriched	21.875 (28/128)	7.53504672897196 (387/5136)	4.44664e-05	SPAC6G9.13c;SPBC1711.14;SPCC1235.07;SPAC17A5.18c;SPAC31G5.09c;SPAC17H9.20;SPCC1281.08;SPBC1718.02;SPBC29A10.04;SPAC222.15;SPAC27D7.04;SPAC110.02;SPBC27B12.02;SPCC4G3.05c;SPBC21B10.12;SPBC16G5.12c;SPAC24C9.15c;SPCC550.05;SPAC23H3.08c;SPCC11E10.03;SPBC6B1.04;SPBC577.05c;SPBC1861.01c;SPAC17A5.11;SPAC10F6.09c;SPAC13C5.07;SPAC644.14c;SPAC1783.03;
GO Biological Process	GO:0051276;	chromosome organization	Enriched	25.78125 (33/128)	10.1246105919003 (520/5136)	6.02497e-05	SPAC6G9.13c;SPCC4G3.07c;SPCC1235.07;SPBC800.03;SPBC1105.17;SPAC694.06c;SPAC17H9.20;SPCC290.04;SPBC29A10.04;SPAC222.15;SPBC27B12.02;SPAC110.02;SPBC25H2.13c;SPCC663.05c;SPAC23E2.02;SPAC13G7.07;SPAC20G8.08c;SPBC11B10.10c;SPBC16G5.12c;SPAC20G4.04c;SPAC23H3.08c;SPAP27G11.15;SPBC19G7.09;SPBC6B1.04;SPBC215.07c;SPCC16C4.22;SPBC1861.01c;SPAC10F6.09c;SPAC13C5.07;SPBP35G2.10;SPBC19G7.01c;SPAC644.14c;SPAC178…
GO Biological Process	GO:0048285;	organelle fission	Enriched	21.875 (28/128)	7.69080996884735 (395/5136)	6.30665e-05	SPAC6G9.13c;SPBC1711.14;SPCC1235.07;SPAC17A5.18c;SPAC31G5.09c;SPAC17H9.20;SPCC1281.08;SPBC1718.02;SPBC29A10.04;SPAC222.15;SPAC27D7.04;SPAC110.02;SPBC27B12.02;SPCC4G3.05c;SPBC21B10.12;SPBC16G5.12c;SPAC24C9.15c;SPCC550.05;SPAC23H3.08c;SPCC11E10.03;SPBC6B1.04;SPBC577.05c;SPBC1861.01c;SPAC17A5.11;SPAC10F6.09c;SPAC13C5.07;SPAC644.14c;SPAC1783.03;
GO Biological Process	GO:0007127;	meiosis I	Enriched	10.9375 (14/128)	2.12227414330218 (109/5136)	8.15235e-05	SPAC6G9.13c;SPBC1711.14;SPAC17A5.18c;SPBC1718.02;SPAC222.15;SPCC4G3.05c;SPBC21B10.12;SPBC16G5.12c;SPCC550.05;SPBC577.05c;SPBC1861.01c;SPAC17A5.11;SPAC13C5.07;SPAC644.14c;
GO Biological Process	GO:0006310;	DNA recombination	Enriched	12.5 (16/128)	2.86214953271028 (147/5136)	0.00010504	SPBC1711.14;SPAC17A5.18c;SPBC1718.02;SPAC222.15;SPCC4G3.05c;SPBC21B10.12;SPCC338.08;SPBC16G5.12c;SPAC20G4.04c;SPCC550.05;SPAP27G11.15;SPBC577.05c;SPAC17A5.11;SPAC13C5.07;SPBC19G7.01c;SPAC644.14c;
GO Biological Process	GO:0044818;	mitotic G2/M transition checkpoint	Enriched	5.46875 (7/128)	0.58411214953271 (30/5136)	0.000872737	SPAC694.06c;SPBC25H2.13c;SPCC4G3.05c;SPCC338.08;SPAC20G4.04c;SPBC660.14;SPAC13C5.07;
GO Biological Process	GO:0033314;	mitotic DNA replication checkpoint	Enriched	4.6875 (6/128)	0.447819314641745 (23/5136)	0.00170551	SPAC694.06c;SPBC25H2.13c;SPCC4G3.05c;SPCC338.08;SPAC20G4.04c;SPBC660.14;
GO Biological Process	GO:0006259;	DNA metabolic process	Enriched	18.75 (24/128)	7.41822429906542 (381/5136)	0.00185406	SPBC1711.14;SPAC17A5.18c;SPAC694.06c;SPBC1718.02;SPAC222.15;SPAC110.02;SPCC24B10.22;SPBC25H2.13c;SPCC4G3.05c;SPBC21B10.12;SPCC338.08;SPBC11B10.10c;SPBC16G5.12c;SPAC20G4.04c;SPCC550.05;SPCC553.07c;SPAP27G11.15;SPCC16C4.22;SPBC577.05c;SPAC17A5.11;SPAC13C5.07;SPBC19G7.01c;SPAC17H9.19c;SPAC644.14c;
GO Biological Process	GO:0000076;	DNA replication checkpoint	Enriched	4.6875 (6/128)	0.506230529595016 (26/5136)	0.00309799	SPAC694.06c;SPBC25H2.13c;SPCC4G3.05c;SPCC338.08;SPAC20G4.04c;SPBC660.14;
GO Biological Process	GO:0044774;	mitotic DNA integrity checkpoint	Enriched	5.46875 (7/128)	0.856697819314642 (44/5136)	0.0074978	SPAC694.06c;SPBC25H2.13c;SPCC4G3.05c;SPCC338.08;SPAC20G4.04c;SPBC660.14;SPAC13C5.07;
GO Biological Process	GO:0006301;	postreplication repair	Enriched	3.90625 (5/128)	0.389408099688474 (20/5136)	0.00819942	SPCC4G3.05c;SPBC16G5.12c;SPCC550.05;SPCC553.07c;SPBC19G7.01c;
GO Cellular Component	GO:0005694;	chromosome	Enriched	32.8125 (42/128)	11.3317757009346 (582/5136)	4.74967e-08	SPAC6G9.13c;SPAC22F3.09c;SPCC4G3.07c;SPCC1235.07;SPBC800.03;SPAC17A5.18c;SPBC1105.17;SPAC694.06c;SPAC17H9.20;SPBC1718.02;SPCC290.04;SPBC29A10.04;SPCC1223.13;SPAC222.15;SPAC110.02;SPBC27B12.02;SPBC25H2.13c;SPCC663.05c;SPAC23E2.02;SPCC338.08;SPAC20G8.08c;SPBC11B10.10c;SPBC16G5.12c;SPAC20G4.04c;SPBC16A3.07c;SPCC550.05;SPCC553.07c;SPAP14E8.02;SPAC23H3.08c;SPAP27G11.15;SPBC6B1.04;SPBC215.07c;SPCC16C4.…
GO Cellular Component	GO:0044427;	chromosomal part	Enriched	32.03125 (41/128)	10.981308411215 (564/5136)	6.03702e-08	SPAC6G9.13c;SPAC22F3.09c;SPCC4G3.07c;SPCC1235.07;SPBC800.03;SPAC17A5.18c;SPBC1105.17;SPAC694.06c;SPAC17H9.20;SPBC1718.02;SPCC290.04;SPBC29A10.04;SPCC1223.13;SPAC222.15;SPAC110.02;SPBC27B12.02;SPBC25H2.13c;SPCC663.05c;SPAC23E2.02;SPCC338.08;SPAC20G8.08c;SPBC11B10.10c;SPBC16G5.12c;SPAC20G4.04c;SPBC16A3.07c;SPCC550.05;SPCC553.07c;SPAP14E8.02;SPAC23H3.08c;SPAP27G11.15;SPBC6B1.04;SPBC215.07c;SPCC16C4.…
GO Cellular Component	GO:0000228;	nuclear chromosome	Enriched	28.125 (36/128)	10.0272585669782 (515/5136)	1.8137e-06	SPAC6G9.13c;SPAC22F3.09c;SPBC800.03;SPAC17A5.18c;SPBC1105.17;SPAC694.06c;SPAC17H9.20;SPBC1718.02;SPCC290.04;SPBC29A10.04;SPCC1223.13;SPAC222.15;SPBC27B12.02;SPAC110.02;SPBC25H2.13c;SPCC663.05c;SPAC23E2.02;SPAC20G8.08c;SPBC11B10.10c;SPAC20G4.04c;SPBC16A3.07c;SPCC553.07c;SPAP14E8.02;SPAC23H3.08c;SPAP27G11.15;SPBC215.07c;SPCC16C4.22;SPBC577.05c;SPBC1861.01c;SPAC17A5.11;SPAC10F6.09c;SPAC13C5.07;SPBP3…
GO Cellular Component	GO:0000793;	condensed chromosome	Enriched	12.5 (16/128)	2.04439252336449 (105/5136)	1.8137e-06	SPCC1235.07;SPAC17A5.18c;SPBC1105.17;SPAC17H9.20;SPBC1718.02;SPBC29A10.04;SPBC27B12.02;SPAC20G4.04c;SPCC550.05;SPAC23H3.08c;SPBC6B1.04;SPBC577.05c;SPBC1861.01c;SPAC10F6.09c;SPAC644.14c;SPAC1783.03;
GO Cellular Component	GO:0044454;	nuclear chromosome part	Enriched	26.5625 (34/128)	9.79361370716511 (503/5136)	8.61952e-06	SPAC6G9.13c;SPAC22F3.09c;SPBC800.03;SPAC17A5.18c;SPBC1105.17;SPAC694.06c;SPAC17H9.20;SPBC1718.02;SPCC290.04;SPBC29A10.04;SPCC1223.13;SPAC222.15;SPBC27B12.02;SPAC110.02;SPBC25H2.13c;SPCC663.05c;SPAC23E2.02;SPAC20G8.08c;SPBC11B10.10c;SPAC20G4.04c;SPBC16A3.07c;SPCC553.07c;SPAP14E8.02;SPAC23H3.08c;SPAP27G11.15;SPBC215.07c;SPCC16C4.22;SPBC577.05c;SPBC1861.01c;SPAC10F6.09c;SPAC13C5.07;SPBP35G2.10;SPAC6…
GO Cellular Component	GO:0000794;	condensed nuclear chromosome	Enriched	10.15625 (13/128)	1.77180685358255 (91/5136)	5.26336e-05	SPAC17A5.18c;SPBC1105.17;SPAC17H9.20;SPBC1718.02;SPBC29A10.04;SPBC27B12.02;SPAC20G4.04c;SPAC23H3.08c;SPBC577.05c;SPBC1861.01c;SPAC10F6.09c;SPAC644.14c;SPAC1783.03;
GO Cellular Component	GO:0005737;	cytoplasm	Underrepresented	59.375 (76/128)	78.6993769470405 (4042/5136)	8.30658e-05	SPAC6G9.13c;SPAC22F3.09c;SPCC613.11c;SPBC1734.09;SPAC11D3.01c;SPBC13G1.14c;SPBC337.14;SPBC3B9.14c;SPAC1F5.05c;SPAC18B11.03c;SPAC19D5.01;SPBPB21E7.04c;SPBC887.07;SPCC16A11.07;SPAC17A5.18c;SPAC31G5.09c;SPBP4G3.03;SPCC1281.08;SPBC1652.02;SPBC25H2.14;SPAC977.16c;SPBC146.02;SPBC19F8.05;SPBPJ4664.06;SPAC222.15;SPCC162.08c;SPAC17C9.15c;SPAC29A4.12c;SPCC320.12;SPAC13G7.03;SPBC25D12.06;SPAC27D7.04;SPCC24B…
GO Cellular Component	GO:0031981;	nuclear lumen	Enriched	38.28125 (49/128)	19.2951713395639 (991/5136)	8.46595e-05	SPAC6G9.13c;SPAC22F3.09c;SPBC13G1.14c;SPBC337.14;SPBC800.03;SPAC823.04;SPAPB1A10.06c;SPAC17A5.18c;SPBC1105.17;SPAC694.06c;SPAC17H9.20;SPBC1718.02;SPCC290.04;SPBC29A10.04;SPCC1223.13;SPAC222.15;SPCC162.08c;SPAC13G7.03;SPAC110.02;SPBC27B12.02;SPBC1718.03;SPBC25H2.13c;SPCC663.05c;SPAC23E2.02;SPAC1805.03c;SPAC20G8.08c;SPBC11B10.10c;SPBC1709.08;SPAC20G4.04c;SPBC16A3.07c;SPCC553.07c;SPAP14E8.02;SPAC23H…
GO Cellular Component	GO:0098687;	chromosomal region	Enriched	14.0625 (18/128)	3.67990654205607 (189/5136)	0.000106333	SPAC6G9.13c;SPCC1235.07;SPBC800.03;SPBC1105.17;SPAC17H9.20;SPCC290.04;SPBC29A10.04;SPBC27B12.02;SPAC110.02;SPBC25H2.13c;SPAC23H3.08c;SPBC6B1.04;SPBC1861.01c;SPAC10F6.09c;SPAC13C5.07;SPBP35G2.10;SPAC644.14c;SPAC1783.03;
GO Cellular Component	GO:0000775;	chromosome, centromeric region	Enriched	11.71875 (15/128)	2.70638629283489 (139/5136)	0.000179541	SPCC1235.07;SPBC800.03;SPBC1105.17;SPAC17H9.20;SPCC290.04;SPBC29A10.04;SPAC110.02;SPBC27B12.02;SPAC23H3.08c;SPBC6B1.04;SPBC1861.01c;SPAC10F6.09c;SPBP35G2.10;SPAC644.14c;SPAC1783.03;
GO Cellular Component	GO:0044444;	cytoplasmic part	Underrepresented	54.6875 (70/128)	73.5397196261682 (3777/5136)	0.000402213	SPAC6G9.13c;SPAC22F3.09c;SPBC1734.09;SPAC11D3.01c;SPBC13G1.14c;SPBC337.14;SPBC3B9.14c;SPAC1F5.05c;SPAC18B11.03c;SPAC19D5.01;SPBPB21E7.04c;SPBC887.07;SPCC16A11.07;SPAC17A5.18c;SPAC31G5.09c;SPBP4G3.03;SPCC1281.08;SPBC1652.02;SPBC25H2.14;SPAC977.16c;SPBC19F8.05;SPBC146.02;SPBPJ4664.06;SPAC222.15;SPAC17C9.15c;SPAC29A4.12c;SPCC320.12;SPBC25D12.06;SPAC27D7.04;SPCC24B10.22;SPBC725.06c;SPBC365.11;SPCC4G3…
GO Cellular Component	GO:0044428;	nuclear part	Enriched	43.75 (56/128)	25.0584112149533 (1287/5136)	0.000417085	SPAC6G9.13c;SPAC22F3.09c;SPBC13G1.14c;SPBC337.14;SPBC800.03;SPAC823.04;SPAPB1A10.06c;SPAC17A5.18c;SPBC1105.17;SPAC694.06c;SPAC17H9.20;SPBC1718.02;SPCC290.04;SPBC29A10.04;SPCC1223.13;SPAC222.15;SPCC162.08c;SPAC13G7.03;SPBC6B1.07;SPAC110.02;SPBC27B12.02;SPBC1718.03;SPBC25H2.13c;SPCC663.05c;SPAC23E2.02;SPAC13G7.07;SPAC1805.03c;SPAC20G8.08c;SPBC11B10.10c;SPAC1D4.14;SPBC1709.08;SPBC16A3.07c;SPAC20G4.0…
GO Cellular Component	GO:0043228;	non-membrane-bounded organelle	Enriched	46.09375 (59/128)	27.5700934579439 (1416/5136)	0.000674644	SPAC6G9.13c;SPAC22F3.09c;SPBC337.14;SPCC4G3.07c;SPCC1235.07;SPBC3B9.14c;SPBC800.03;SPAC823.04;SPAPB1A10.06c;SPBC887.07;SPAC17A5.18c;SPBC1105.17;SPAC31G5.09c;SPAC694.06c;SPAC17H9.20;SPBC1718.02;SPCC290.04;SPBC29A10.04;SPCC1223.13;SPAC222.15;SPAC13G7.03;SPAC110.02;SPBC27B12.02;SPBC1718.03;SPBC25H2.13c;SPCC663.05c;SPAC23E2.02;SPCC338.08;SPAC1805.03c;SPAC20G8.08c;SPBC11B10.10c;SPBC16G5.12c;SPAC20G4.0…
GO Cellular Component	GO:0043232;	intracellular non-membrane-bounded organelle	Enriched	46.09375 (59/128)	27.5700934579439 (1416/5136)	0.000674644	SPAC6G9.13c;SPAC22F3.09c;SPBC337.14;SPCC4G3.07c;SPCC1235.07;SPBC3B9.14c;SPBC800.03;SPAC823.04;SPAPB1A10.06c;SPBC887.07;SPAC17A5.18c;SPBC1105.17;SPAC31G5.09c;SPAC694.06c;SPAC17H9.20;SPBC1718.02;SPCC290.04;SPBC29A10.04;SPCC1223.13;SPAC222.15;SPAC13G7.03;SPAC110.02;SPBC27B12.02;SPBC1718.03;SPBC25H2.13c;SPCC663.05c;SPAC23E2.02;SPCC338.08;SPAC1805.03c;SPAC20G8.08c;SPBC11B10.10c;SPBC16G5.12c;SPAC20G4.0…
GO Cellular Component	GO:0043233;	organelle lumen	Enriched	41.40625 (53/128)	24.1238317757009 (1239/5136)	0.00104182	SPAC6G9.13c;SPAC22F3.09c;SPBC13G1.14c;SPBC337.14;SPBC3B9.14c;SPBC800.03;SPAC823.04;SPAPB1A10.06c;SPBC887.07;SPAC17A5.18c;SPBC1105.17;SPAC694.06c;SPAC17H9.20;SPBC1718.02;SPCC290.04;SPBC29A10.04;SPBPJ4664.06;SPCC1223.13;SPAC222.15;SPCC162.08c;SPAC13G7.03;SPAC110.02;SPBC27B12.02;SPCC24B10.22;SPBC1718.03;SPBC25H2.13c;SPCC663.05c;SPAC23E2.02;SPAC1805.03c;SPAC20G8.08c;SPBC11B10.10c;SPBC1709.08;SPAC20G4…
GO Cellular Component	GO:0070013;	intracellular organelle lumen	Enriched	41.40625 (53/128)	24.1238317757009 (1239/5136)	0.00104182	SPAC6G9.13c;SPAC22F3.09c;SPBC13G1.14c;SPBC337.14;SPBC3B9.14c;SPBC800.03;SPAC823.04;SPAPB1A10.06c;SPBC887.07;SPAC17A5.18c;SPBC1105.17;SPAC694.06c;SPAC17H9.20;SPBC1718.02;SPCC290.04;SPBC29A10.04;SPBPJ4664.06;SPCC1223.13;SPAC222.15;SPCC162.08c;SPAC13G7.03;SPAC110.02;SPBC27B12.02;SPCC24B10.22;SPBC1718.03;SPBC25H2.13c;SPCC663.05c;SPAC23E2.02;SPAC1805.03c;SPAC20G8.08c;SPBC11B10.10c;SPBC1709.08;SPAC20G4…
GO Cellular Component	GO:0031974;	membrane-enclosed lumen	Enriched	42.1875 (54/128)	24.7468847352025 (1271/5136)	0.00117988	SPAC6G9.13c;SPAC22F3.09c;SPBC13G1.14c;SPBC337.14;SPBC3B9.14c;SPBC800.03;SPAC823.04;SPAPB1A10.06c;SPBC887.07;SPAC17A5.18c;SPBC1105.17;SPAC694.06c;SPAC17H9.20;SPBC1718.02;SPCC290.04;SPBC29A10.04;SPBPJ4664.06;SPCC1223.13;SPAC222.15;SPCC162.08c;SPAC13G7.03;SPAC110.02;SPBC27B12.02;SPCC24B10.22;SPBC1718.03;SPBC25H2.13c;SPCC663.05c;SPAC23E2.02;SPAC1805.03c;SPAC20G8.08c;SPBC11B10.10c;SPBC1709.08;SPAC20G4…
GO Cellular Component	GO:0005634;	nucleus	Enriched	70.3125 (90/128)	52.7063862928349 (2707/5136)	0.00296874	SPAC6G9.13c;SPAC22F3.09c;SPBC1711.14;SPAC11D3.01c;SPBC13G1.14c;SPBC337.14;SPCC4G3.07c;SPCC1235.07;SPBC3B9.14c;SPBC800.03;SPAC1F5.05c;SPAC823.04;SPAPB1A10.06c;SPAC19D5.01;SPAC17A5.18c;SPBC1105.17;SPAC31G5.09c;SPAC694.06c;SPAC17H9.20;SPBP4G3.03;SPBC1718.02;SPCC290.04;SPBC29A10.04;SPCC1223.13;SPAC222.15;SPCC162.08c;SPAC17C9.15c;SPAC29A4.12c;SPAC13G7.03;SPBC6B1.07;SPAC27D7.04;SPAC110.02;SPBC27B12.02;…
GO Cellular Component	GO:0030892;	mitotic cohesin complex	Enriched	2.34375 (3/128)	0.0778816199376947 (4/5136)	0.00358036	SPAC17H9.20;SPBC29A10.04;SPAC10F6.09c;
GO Cellular Component	GO:0034990;	nuclear mitotic cohesin complex	Enriched	2.34375 (3/128)	0.0778816199376947 (4/5136)	0.00358036	SPAC17H9.20;SPBC29A10.04;SPAC10F6.09c;
GO Cellular Component	GO:0016020;	membrane	Underrepresented	13.28125 (17/128)	27.8232087227414 (1429/5136)	0.00495567	SPBC1734.09;SPAC18B11.03c;SPBC1683.08;SPCC16A11.07;SPCC1281.08;SPBC1652.02;SPBC25H2.14;SPCC1235.14;SPCC162.08c;SPCC320.12;SPAC23E2.02;SPBC839.06;SPAC13C5.03;SPAC1002.02;SPAC3F10.10c;SPBC1709.07;SPCC548.07c;
GO Cellular Component	GO:0000779;	condensed chromosome, centromeric region	Enriched	7.03125 (9/128)	1.51869158878505 (78/5136)	0.0064163	SPCC1235.07;SPBC1105.17;SPBC29A10.04;SPBC27B12.02;SPAC23H3.08c;SPBC6B1.04;SPBC1861.01c;SPAC10F6.09c;SPAC1783.03;
GO Molecular Function	GO:0003677;	DNA binding	Enriched	23.4375 (30/128)	7.94392523364486 (408/5136)	1.37e-05	SPAC22F3.09c;SPCC4G3.07c;SPBC1105.17;SPAC694.06c;SPAC17H9.20;SPBC1718.02;SPCC290.04;SPBC29A10.04;SPCC1223.13;SPCC24B10.22;SPBC25H2.13c;SPCC4G3.05c;SPAC23E2.02;SPCC338.08;SPAC20G8.08c;SPBC11B10.10c;SPAC1D4.14;SPBC16G5.12c;SPCC553.07c;SPCC16C4.22;SPBC577.05c;SPBC1861.02;SPBC1861.01c;SPAC17A5.11;SPAC10F6.09c;SPAC31G5.10;SPAC13C5.07;SPBC19G7.01c;SPBC947.07;SPAC644.14c;
GO Molecular Function	GO:0000403;	Y-form DNA binding	Enriched	3.125 (4/128)	0.155763239875389 (8/5136)	0.00231036	SPAC694.06c;SPCC338.08;SPAC13C5.07;SPBC19G7.01c;
GO Molecular Function	GO:0004536;	deoxyribonuclease activity	Enriched	4.6875 (6/128)	0.623052959501558 (32/5136)	0.00782493	SPBC25H2.13c;SPCC4G3.05c;SPCC338.08;SPAP27G11.15;SPAC17A5.11;SPAC13C5.07;
GO Molecular Function	GO:0003690;	double-stranded DNA binding	Enriched	6.25 (8/128)	1.20716510903427 (62/5136)	0.00872643	SPAC694.06c;SPAC17H9.20;SPBC29A10.04;SPBC25H2.13c;SPCC338.08;SPAC10F6.09c;SPBC19G7.01c;SPAC644.14c;
Gene Expression		Early meiotic genes	Enriched	24.21875 (31/128)	1.86915887850467 (96/5136)	1.14861e-23	SPAC6G9.13c;SPAC22F3.09c;SPBC1711.14;SPCC4G3.07c;SPBC1683.08;SPAC17A5.18c;SPBC1105.17;SPBC1718.02;SPCC290.04;SPBC29A10.04;SPBC25H2.14;SPAC222.15;SPBC31F10.05;SPBC25H2.13c;SPCC4G3.05c;SPBC21B10.12;SPCC338.08;SPBC11B10.10c;SPCC553.07c;SPAC13C5.03;SPCC11E10.03;SPBC577.05c;SPAC1002.02;SPCC1739.08c;SPAC17A5.11;SPAC57A10.06;SPAC10F6.09c;SPAC31G5.10;SPAC17H9.19c;SPAC644.14c;SPCC548.07c;
Gene Expression		Cdc10 targets	Enriched	7.03125 (9/128)	0.467289719626168 (24/5136)	1.32397e-06	SPAC694.06c;SPCC290.04;SPCC338.08;SPAC644.05c;SPCC553.07c;SPAP14E8.02;SPBC660.14;SPAC17H9.19c;SPAC644.14c;
Gene Expression		Best periodic genes	Enriched	12.5 (16/128)	2.58956386292835 (133/5136)	2.93377e-05	SPAC694.06c;SPCC290.04;SPAC343.20;SPBC25H2.13c;SPCC4G3.05c;SPCC338.08;SPBC11B10.10c;SPAC644.05c;SPBC16A3.07c;SPCC553.07c;SPAP14E8.02;SPBC660.14;SPBC19G7.09;SPAC10F6.09c;SPAC17H9.19c;SPAC644.14c;
Gene Expression		Meiosis sporulation module	Enriched	15.625 (20/128)	5.25700934579439 (270/5136)	0.000762671	SPBPJ4664.03;SPCC613.11c;SPBC1683.08;SPAC19D5.01;SPCC1281.08;SPBC146.02;SPAC222.15;SPAC29A4.12c;SPAC27D7.04;SPBC3E7.02c;SPCC1795.06;SPBC839.06;SPAC24C9.15c;SPBC660.14;SPCC895.05;SPCC11E10.03;SPAC16A10.08c;SPCC1739.08c;SPAC1006.04c;SPCC548.07c;
Gene Expression		Nitrogen depletion delayed meiotic genes	Enriched	5.46875 (7/128)	0.720404984423676 (37/5136)	0.00196188	SPBPJ4664.03;SPAC31G5.09c;SPAC977.16c;SPBC146.02;SPAC27D7.04;SPCC1795.06;SPAC3F10.10c;
Gene Expression		Induced red1 mutant	Enriched	6.25 (8/128)	1.22663551401869 (63/5136)	0.00731982	SPAC6G9.13c;SPBC1711.14;SPAC17A5.18c;SPBC1718.02;SPAC222.15;SPCC11E10.03;SPBC577.05c;SPAC1006.04c;
Gene Features		Genetic diversity (pi) among non-clonal strains	Higher	0.00317377	0.00247279	0.000512914	SPAC18B11.03c;SPAC23E2.02;SPAC4G8.03c;SPAC57A10.06;SPAP27G11.15;SPAC1002.02;SPAP14E8.02;SPAC644.05c;SPAC31G5.10;SPAC6G10.10c;SPAC323.05c;SPAC27D7.04;SPAC20G8.08c;SPAC17A5.18c;SPAC17H9.19c;SPAC17H9.20;SPAC1783.03;SPAC823.04;SPAC1805.03c;SPAC24C9.15c;SPAC16A10.08c;SPAC694.06c;SPAC17C9.15c;SPAC26F1.11;SPAC19D5.01;SPAC5H10.05c;SPAC13C5.03;SPAC13C5.07;SPAC10F6.09c;SPAC10F6.10;SPAC17A5.11;SPAC110.02;SP…
Phenotypes (FYPO)	FYPO:0004996;	abnormal protein localization to chromosome	Enriched	21.09375 (27/128)	4.38084112149533 (225/5136)	4.45896e-09	SPAC22F3.09c;SPBC800.03;SPAC17A5.18c;SPBC1105.17;SPAC694.06c;SPBC1718.02;SPCC290.04;SPBC29A10.04;SPAC110.02;SPBC27B12.02;SPBC25H2.13c;SPCC4G3.05c;SPCC338.08;SPBC11B10.10c;SPBC16A3.07c;SPAC20G4.04c;SPAC23H3.08c;SPBC6B1.04;SPCC16C4.22;SPBC577.05c;SPBC1861.01c;SPAC17A5.11;SPAC10F6.09c;SPAC13C5.07;SPBP35G2.10;SPAC644.14c;SPAC1783.03;
Phenotypes (FYPO)	FYPO:0000641;	abnormal chromosome organization	Enriched	28.90625 (37/128)	9.48208722741433 (487/5136)	1.75947e-07	SPAC6G9.13c;SPAC22F3.09c;SPBC800.03;SPAC17A5.18c;SPBC1105.17;SPAC694.06c;SPAC17H9.20;SPBC1718.02;SPCC290.04;SPAC343.20;SPCC1223.13;SPBC27B12.02;SPAC110.02;SPCC24B10.22;SPBC25H2.13c;SPCC4G3.05c;SPCC663.05c;SPAC13G7.07;SPBC11B10.10c;SPBC16G5.12c;SPAC20G4.04c;SPBC16A3.07c;SPCC550.05;SPAC23H3.08c;SPBC660.14;SPBC6B1.04;SPCC16C4.22;SPBC577.05c;SPBC1861.01c;SPAC17A5.11;SPAC10F6.09c;SPAC13C5.07;SPBP35G2.…
Phenotypes (FYPO)	FYPO:0000145;	regulation phenotype	Enriched	32.8125 (42/128)	12.2663551401869 (630/5136)	4.02035e-07	SPAC22F3.09c;SPBC800.03;SPAC19D5.01;SPBC1105.17;SPAC31G5.09c;SPAC694.06c;SPAC17H9.20;SPCC290.04;SPBC29A10.04;SPBC6B1.07;SPAC110.02;SPBC27B12.02;SPBC25H2.13c;SPCC4G3.05c;SPCC663.05c;SPAC23E2.02;SPAC13G7.07;SPCC1795.06;SPCC338.08;SPBC11B10.10c;SPAC323.05c;SPBC16G5.12c;SPBC839.06;SPAC20G4.04c;SPBC16A3.07c;SPCC550.05;SPCC553.07c;SPAC23H3.08c;SPBC660.14;SPCC895.05;SPBC6B1.04;SPCC16C4.22;SPBC1861.02;SP…
Phenotypes (FYPO)	FYPO:0002838;	abnormal protein localization to chromosome during vegetative growth	Enriched	17.96875 (23/128)	3.97196261682243 (204/5136)	4.02035e-07	SPAC22F3.09c;SPBC800.03;SPBC1105.17;SPAC694.06c;SPCC290.04;SPBC29A10.04;SPAC110.02;SPBC27B12.02;SPBC25H2.13c;SPCC4G3.05c;SPCC338.08;SPBC11B10.10c;SPBC16A3.07c;SPAC20G4.04c;SPAC23H3.08c;SPBC6B1.04;SPCC16C4.22;SPBC1861.01c;SPAC10F6.09c;SPAC13C5.07;SPBP35G2.10;SPAC644.14c;SPAC1783.03;
Phenotypes (FYPO)	FYPO:0002841;	abolished protein localization to chromosome during vegetative growth	Enriched	10.9375 (14/128)	1.38239875389408 (71/5136)	7.38596e-07	SPAC22F3.09c;SPBC1105.17;SPBC29A10.04;SPAC110.02;SPBC27B12.02;SPBC25H2.13c;SPCC338.08;SPAC20G4.04c;SPAC23H3.08c;SPBC6B1.04;SPAC10F6.09c;SPAC13C5.07;SPAC644.14c;SPAC1783.03;
Phenotypes (FYPO)	FYPO:0002485;	decreased intergenic meiotic recombination	Enriched	8.59375 (11/128)	0.759345794392523 (39/5136)	7.4557e-07	SPAC6G9.13c;SPBC1711.14;SPAC17A5.18c;SPBC1718.02;SPAC222.15;SPCC4G3.05c;SPCC338.08;SPCC550.05;SPBC577.05c;SPAC17A5.11;SPAC13C5.07;
Phenotypes (FYPO)	FYPO:0001334;	regulation phenotype during vegetative growth	Enriched	28.125 (36/128)	10.2219626168224 (525/5136)	2.86991e-06	SPAC22F3.09c;SPBC800.03;SPAC19D5.01;SPBC1105.17;SPAC694.06c;SPAC17H9.20;SPCC290.04;SPBC29A10.04;SPBC27B12.02;SPBC25H2.13c;SPCC4G3.05c;SPCC663.05c;SPAC23E2.02;SPAC13G7.07;SPCC338.08;SPBC11B10.10c;SPAC323.05c;SPBC16G5.12c;SPBC839.06;SPAC20G4.04c;SPBC16A3.07c;SPCC553.07c;SPAC23H3.08c;SPBC660.14;SPCC895.05;SPBC6B1.04;SPCC16C4.22;SPBC1861.02;SPBC1861.01c;SPAC10F6.09c;SPAC13C5.07;SPAC3F10.10c;SPBP35G2.…
Phenotypes (FYPO)	FYPO:0000293;	DNA metabolism phenotype	Enriched	17.96875 (23/128)	4.53660436137072 (233/5136)	3.27994e-06	SPAC6G9.13c;SPAC22F3.09c;SPBC1711.14;SPBC800.03;SPAC17A5.18c;SPAC694.06c;SPBC1652.02;SPBC1718.02;SPAC222.15;SPBC25H2.13c;SPCC4G3.05c;SPBC21B10.12;SPCC663.05c;SPAC23E2.02;SPCC338.08;SPCC550.05;SPCC553.07c;SPBC577.05c;SPAC17A5.11;SPAC13C5.07;SPAC17H9.19c;SPBC19G7.01c;SPAC644.14c;
Phenotypes (FYPO)	FYPO:0001679;	abnormal protein localization to chromatin	Enriched	14.0625 (18/128)	2.8816199376947 (148/5136)	6.03976e-06	SPAC22F3.09c;SPBC800.03;SPAC17A5.18c;SPBC1105.17;SPAC694.06c;SPCC290.04;SPBC29A10.04;SPBC27B12.02;SPAC110.02;SPBC25H2.13c;SPCC4G3.05c;SPCC338.08;SPBC11B10.10c;SPBC16A3.07c;SPCC16C4.22;SPBC577.05c;SPAC10F6.09c;SPBP35G2.10;
Phenotypes (FYPO)	FYPO:0000337;	abnormal mitosis	Enriched	21.09375 (27/128)	6.42523364485981 (330/5136)	7.53877e-06	SPAC22F3.09c;SPBC1105.17;SPAC694.06c;SPAC17H9.20;SPCC290.04;SPAC343.20;SPCC1223.13;SPAC110.02;SPBC27B12.02;SPCC24B10.22;SPBC25H2.13c;SPCC1795.06;SPBC16G5.12c;SPBC16A3.07c;SPAC20G4.04c;SPCC550.05;SPAC23H3.08c;SPBC660.14;SPBC6B1.04;SPCC16C4.22;SPBC1861.01c;SPAC17A5.11;SPAC10F6.09c;SPAC13C5.07;SPAC17H9.19c;SPAC644.14c;SPAC1783.03;
Phenotypes (FYPO)	FYPO:0000008;	abnormal meiotic recombination	Enriched	10.9375 (14/128)	1.73286604361371 (89/5136)	8.264e-06	SPAC6G9.13c;SPBC1711.14;SPBC800.03;SPAC17A5.18c;SPBC1718.02;SPAC222.15;SPCC4G3.05c;SPBC21B10.12;SPCC338.08;SPCC550.05;SPBC577.05c;SPAC17A5.11;SPAC13C5.07;SPAC644.14c;
Phenotypes (FYPO)	FYPO:0003832;	normal cell cycle	Enriched	24.21875 (31/128)	8.31386292834891 (427/5136)	8.264e-06	SPAC6G9.13c;SPAC22F3.09c;SPCC613.11c;SPBC1711.14;SPAC19D5.01;SPAC17A5.18c;SPBC1105.17;SPAC694.06c;SPBC1652.02;SPBC1718.02;SPBC29A10.04;SPCC1223.13;SPAC222.15;SPAC27D7.04;SPBC25H2.13c;SPCC4G3.05c;SPCC663.05c;SPCC338.08;SPAC24C9.15c;SPBC660.14;SPCC895.05;SPCC11E10.03;SPBC6B1.04;SPBC577.05c;SPBC1861.01c;SPAC16A10.08c;SPAC17A5.11;SPAC10F6.09c;SPAC13C5.07;SPAC644.14c;SPBC36.06c;
Phenotypes (FYPO)	FYPO:0006915;	normal cell cycle process	Enriched	23.4375 (30/128)	7.84657320872274 (403/5136)	8.264e-06	SPAC6G9.13c;SPAC22F3.09c;SPCC613.11c;SPBC1711.14;SPAC17A5.18c;SPBC1105.17;SPAC694.06c;SPBC1652.02;SPBC1718.02;SPBC29A10.04;SPCC1223.13;SPAC222.15;SPAC27D7.04;SPBC25H2.13c;SPCC4G3.05c;SPCC663.05c;SPCC338.08;SPAC24C9.15c;SPBC660.14;SPCC895.05;SPCC11E10.03;SPBC6B1.04;SPBC577.05c;SPBC1861.01c;SPAC16A10.08c;SPAC17A5.11;SPAC10F6.09c;SPAC13C5.07;SPAC644.14c;SPBC36.06c;
Phenotypes (FYPO)	FYPO:0002839;	decreased protein localization to chromosome during vegetative growth	Enriched	13.28125 (17/128)	2.74532710280374 (141/5136)	1.34052e-05	SPBC800.03;SPBC1105.17;SPAC694.06c;SPCC290.04;SPBC29A10.04;SPBC27B12.02;SPAC110.02;SPBC25H2.13c;SPCC4G3.05c;SPCC338.08;SPBC11B10.10c;SPBC16A3.07c;SPCC16C4.22;SPBC1861.01c;SPAC10F6.09c;SPAC13C5.07;SPBP35G2.10;
Phenotypes (FYPO)	FYPO:0000581;	decreased spore germination frequency	Enriched	10.15625 (13/128)	1.57710280373832 (81/5136)	1.78265e-05	SPAC6G9.13c;SPAC222.15;SPCC162.08c;SPAC110.02;SPCC4G3.05c;SPBC21B10.12;SPCC338.08;SPAC13C5.03;SPBC6B1.04;SPAC1002.02;SPAC17A5.11;SPAC13C5.07;SPBC19G7.01c;
Phenotypes (FYPO)	FYPO:0006163;	normal protein localization to chromatin	Enriched	9.375 (12/128)	1.34345794392523 (69/5136)	2.18406e-05	SPAC22F3.09c;SPAC17A5.18c;SPBC1105.17;SPAC694.06c;SPCC290.04;SPBC25H2.13c;SPCC4G3.05c;SPAC20G4.04c;SPBC577.05c;SPAC10F6.09c;SPAC13C5.07;SPAC644.14c;
Phenotypes (FYPO)	FYPO:0000141;	abnormal mitotic sister chromatid segregation	Enriched	19.53125 (25/128)	6.01635514018692 (309/5136)	2.34271e-05	SPAC22F3.09c;SPBC1105.17;SPAC694.06c;SPAC17H9.20;SPCC290.04;SPAC343.20;SPCC1223.13;SPAC110.02;SPBC27B12.02;SPCC24B10.22;SPBC25H2.13c;SPBC16G5.12c;SPBC16A3.07c;SPAC20G4.04c;SPCC550.05;SPAC23H3.08c;SPBC660.14;SPBC6B1.04;SPCC16C4.22;SPBC1861.01c;SPAC10F6.09c;SPAC13C5.07;SPAC17H9.19c;SPAC644.14c;SPAC1783.03;
Phenotypes (FYPO)	FYPO:0001894;	abnormal sporulation resulting in formation of ascus with more or fewer than four spores	Enriched	11.71875 (15/128)	2.27803738317757 (117/5136)	3.05172e-05	SPAC6G9.13c;SPAC22F3.09c;SPAC17A5.18c;SPBC1718.02;SPAC222.15;SPAC27D7.04;SPAC110.02;SPCC4G3.05c;SPCC550.05;SPAC13C5.03;SPCC11E10.03;SPBC577.05c;SPBC1861.01c;SPAC17A5.11;SPAC17H9.19c;
Phenotypes (FYPO)	FYPO:0004997;	normal protein localization to chromosome	Enriched	12.5 (16/128)	2.60903426791277 (134/5136)	3.05172e-05	SPAC22F3.09c;SPAC17A5.18c;SPBC1105.17;SPAC694.06c;SPCC290.04;SPBC25H2.13c;SPCC4G3.05c;SPCC338.08;SPAC20G4.04c;SPBC6B1.04;SPBC577.05c;SPBC1861.01c;SPAC17A5.11;SPAC10F6.09c;SPAC13C5.07;SPAC644.14c;
Phenotypes (FYPO)	FYPO:0003179;	decreased intragenic meiotic recombination	Enriched	7.8125 (10/128)	0.934579439252336 (48/5136)	3.83742e-05	SPAC6G9.13c;SPBC1711.14;SPAC17A5.18c;SPBC1718.02;SPAC222.15;SPCC4G3.05c;SPBC21B10.12;SPCC338.08;SPBC577.05c;SPAC17A5.11;
Phenotypes (FYPO)	FYPO:0000452;	abnormal protein localization to chromatin during vegetative growth	Enriched	12.5 (16/128)	2.72585669781931 (140/5136)	5.194e-05	SPAC22F3.09c;SPBC800.03;SPBC1105.17;SPAC694.06c;SPCC290.04;SPBC29A10.04;SPBC27B12.02;SPAC110.02;SPBC25H2.13c;SPCC4G3.05c;SPCC338.08;SPBC11B10.10c;SPBC16A3.07c;SPCC16C4.22;SPAC10F6.09c;SPBP35G2.10;
Phenotypes (FYPO)	FYPO:0000485;	decreased meiotic recombination	Enriched	9.375 (12/128)	1.4797507788162 (76/5136)	5.194e-05	SPAC6G9.13c;SPBC1711.14;SPAC17A5.18c;SPBC1718.02;SPAC222.15;SPCC4G3.05c;SPBC21B10.12;SPCC338.08;SPCC550.05;SPBC577.05c;SPAC17A5.11;SPAC13C5.07;
Phenotypes (FYPO)	FYPO:0000913;	abnormal sporulation resulting in formation of ascus containing non-uniform spores	Enriched	4.6875 (6/128)	0.253115264797508 (13/5136)	5.67921e-05	SPCC4G3.05c;SPCC338.08;SPCC550.05;SPAC13C5.03;SPAC17A5.11;SPAC13C5.07;
Phenotypes (FYPO)	FYPO:0000029;	abnormal chromosome segregation	Enriched	31.25 (40/128)	13.8629283489097 (712/5136)	5.68354e-05	SPAC6G9.13c;SPAC22F3.09c;SPBC800.03;SPAC17A5.18c;SPBC1105.17;SPAC694.06c;SPAC17H9.20;SPCC290.04;SPAC343.20;SPBPJ4664.06;SPCC1223.13;SPAC222.15;SPAC110.02;SPBC27B12.02;SPCC24B10.22;SPBC1718.03;SPBC25H2.13c;SPCC4G3.05c;SPBC21B10.12;SPAC20G8.08c;SPBC16G5.12c;SPAC20G4.04c;SPBC16A3.07c;SPCC550.05;SPAC13C5.03;SPAC23H3.08c;SPBC660.14;SPAP27G11.15;SPBC6B1.04;SPCC16C4.22;SPBC1861.01c;SPAC17A5.11;SPAC57A10…
Phenotypes (FYPO)	FYPO:0000137;	mitotic cell cycle checkpoint phenotype	Enriched	11.71875 (15/128)	2.45327102803738 (126/5136)	6.55191e-05	SPAC694.06c;SPBC27B12.02;SPBC25H2.13c;SPCC4G3.05c;SPCC338.08;SPBC16G5.12c;SPBC16A3.07c;SPCC553.07c;SPAC23H3.08c;SPBC660.14;SPBC6B1.04;SPBC1861.01c;SPAC13C5.07;SPAC644.14c;SPAC1783.03;
Phenotypes (FYPO)	FYPO:0003066;	abnormal sporulation resulting in formation of ascus with fewer than four spores	Enriched	10.15625 (13/128)	1.83021806853583 (94/5136)	6.96448e-05	SPAC6G9.13c;SPAC22F3.09c;SPAC17A5.18c;SPBC1718.02;SPAC222.15;SPAC27D7.04;SPAC110.02;SPCC550.05;SPAC13C5.03;SPCC11E10.03;SPBC577.05c;SPAC17A5.11;SPAC17H9.19c;
Phenotypes (FYPO)	FYPO:0001704;	abnormal mitotic cell cycle checkpoint	Enriched	10.15625 (13/128)	1.86915887850467 (96/5136)	8.30658e-05	SPAC694.06c;SPBC27B12.02;SPCC4G3.05c;SPCC338.08;SPBC16G5.12c;SPBC16A3.07c;SPCC553.07c;SPAC23H3.08c;SPBC6B1.04;SPBC1861.01c;SPAC13C5.07;SPAC644.14c;SPAC1783.03;
Phenotypes (FYPO)	FYPO:0002712;	decreased DNA recombination	Enriched	10.15625 (13/128)	1.86915887850467 (96/5136)	8.30658e-05	SPAC6G9.13c;SPBC1711.14;SPAC17A5.18c;SPBC1718.02;SPAC222.15;SPCC4G3.05c;SPBC21B10.12;SPCC338.08;SPCC550.05;SPBC577.05c;SPAC17A5.11;SPAC13C5.07;SPAC644.14c;
Phenotypes (FYPO)	FYPO:0000449;	abnormal protein localization to centromere during vegetative growth	Enriched	10.15625 (13/128)	1.90809968847352 (98/5136)	0.000101189	SPBC800.03;SPBC1105.17;SPCC290.04;SPAC110.02;SPBC27B12.02;SPBC25H2.13c;SPAC23H3.08c;SPBC6B1.04;SPCC16C4.22;SPBC1861.01c;SPAC10F6.09c;SPBP35G2.10;SPAC1783.03;
Phenotypes (FYPO)	FYPO:0002909;	decreased protein localization to chromatin during vegetative growth	Enriched	10.15625 (13/128)	1.92757009345794 (99/5136)	0.000109086	SPBC800.03;SPBC1105.17;SPAC694.06c;SPCC290.04;SPBC29A10.04;SPAC110.02;SPBC25H2.13c;SPCC4G3.05c;SPBC11B10.10c;SPBC16A3.07c;SPCC16C4.22;SPAC10F6.09c;SPBP35G2.10;
Phenotypes (FYPO)	FYPO:0000063;	abnormal DNA recombination	Enriched	11.71875 (15/128)	2.60903426791277 (134/5136)	0.000117489	SPAC6G9.13c;SPBC1711.14;SPBC800.03;SPAC17A5.18c;SPBC1718.02;SPAC222.15;SPCC4G3.05c;SPBC21B10.12;SPCC663.05c;SPCC338.08;SPCC550.05;SPBC577.05c;SPAC17A5.11;SPAC13C5.07;SPAC644.14c;
Phenotypes (FYPO)	FYPO:0007078;	normal meiotic cell cycle process	Enriched	16.40625 (21/128)	4.94548286604361 (254/5136)	0.000117489	SPAC6G9.13c;SPAC22F3.09c;SPCC613.11c;SPBC1711.14;SPAC17A5.18c;SPBC1718.02;SPCC1223.13;SPAC222.15;SPAC27D7.04;SPCC4G3.05c;SPCC338.08;SPAC24C9.15c;SPCC11E10.03;SPBC6B1.04;SPBC577.05c;SPAC16A10.08c;SPAC17A5.11;SPAC10F6.09c;SPAC13C5.07;SPAC644.14c;SPBC36.06c;
Phenotypes (FYPO)	FYPO:0006631;	decreased protein localization to chromatin	Enriched	10.15625 (13/128)	1.98598130841121 (102/5136)	0.000145304	SPBC800.03;SPBC1105.17;SPAC694.06c;SPCC290.04;SPBC29A10.04;SPAC110.02;SPBC25H2.13c;SPCC4G3.05c;SPBC11B10.10c;SPBC16A3.07c;SPCC16C4.22;SPAC10F6.09c;SPBP35G2.10;
Phenotypes (FYPO)	FYPO:0005597;	abnormal protein localization to centromere	Enriched	10.15625 (13/128)	2.06386292834891 (106/5136)	0.000218239	SPBC800.03;SPBC1105.17;SPCC290.04;SPAC110.02;SPBC27B12.02;SPBC25H2.13c;SPAC23H3.08c;SPBC6B1.04;SPCC16C4.22;SPBC1861.01c;SPAC10F6.09c;SPBP35G2.10;SPAC1783.03;
Phenotypes (FYPO)	FYPO:0000292;	nucleic acid metabolism phenotype	Enriched	22.65625 (29/128)	8.95638629283489 (460/5136)	0.000222048	SPAC6G9.13c;SPAC22F3.09c;SPBC1711.14;SPBC13G1.14c;SPBC800.03;SPAC17A5.18c;SPAC694.06c;SPBC1652.02;SPBC1718.02;SPAC222.15;SPBC6B1.07;SPBC25H2.13c;SPCC4G3.05c;SPBC21B10.12;SPCC663.05c;SPAC23E2.02;SPCC338.08;SPBC11B10.10c;SPAC323.05c;SPBC16A3.07c;SPCC550.05;SPCC553.07c;SPBC577.05c;SPAC17A5.11;SPAC13C5.07;SPAC3F10.10c;SPBC19G7.01c;SPAC17H9.19c;SPAC644.14c;
Phenotypes (FYPO)	FYPO:0001346;	DNA metabolism phenotype during vegetative growth	Enriched	12.5 (16/128)	3.19314641744548 (164/5136)	0.00028669	SPAC6G9.13c;SPAC17A5.18c;SPAC694.06c;SPBC1652.02;SPAC222.15;SPBC25H2.13c;SPCC4G3.05c;SPCC663.05c;SPAC23E2.02;SPCC338.08;SPCC550.05;SPCC553.07c;SPAC13C5.07;SPAC17H9.19c;SPBC19G7.01c;SPAC644.14c;
Phenotypes (FYPO)	FYPO:0006759;	abnormal meiotic chromosome organization	Enriched	7.03125 (9/128)	0.95404984423676 (49/5136)	0.000295659	SPAC6G9.13c;SPAC17A5.18c;SPBC1718.02;SPAC110.02;SPBC6B1.04;SPBC577.05c;SPBC1861.01c;SPAC17A5.11;SPAC10F6.09c;
Phenotypes (FYPO)	FYPO:0001370;	abnormal protein localization	Enriched	27.34375 (35/128)	12.363707165109 (635/5136)	0.000402213	SPAC6G9.13c;SPAC22F3.09c;SPBC800.03;SPAC17A5.18c;SPBC1105.17;SPAC694.06c;SPBC1718.02;SPCC290.04;SPBC29A10.04;SPCC1223.13;SPBC27B12.02;SPAC110.02;SPBC25H2.13c;SPCC4G3.05c;SPCC663.05c;SPCC338.08;SPBC11B10.10c;SPAC20G4.04c;SPAC24C9.15c;SPBC16A3.07c;SPAC23H3.08c;SPCC895.05;SPBC6B1.04;SPCC16C4.22;SPBC577.05c;SPBC1861.01c;SPAC17A5.11;SPAC10F6.09c;SPAC13C5.07;SPAC3F10.10c;SPBP35G2.10;SPAC17H9.19c;SPAC64…
Phenotypes (FYPO)	FYPO:0001509;	normal protein localization to chromatin during vegetative growth	Enriched	7.8125 (10/128)	1.28504672897196 (66/5136)	0.000458928	SPAC22F3.09c;SPBC1105.17;SPAC694.06c;SPCC290.04;SPBC25H2.13c;SPCC4G3.05c;SPAC20G4.04c;SPAC10F6.09c;SPAC13C5.07;SPAC644.14c;
Phenotypes (FYPO)	FYPO:0000148;	abnormal regulation of mitotic cell cycle	Enriched	14.0625 (18/128)	4.18613707165109 (215/5136)	0.000512914	SPAC19D5.01;SPAC694.06c;SPAC17H9.20;SPBC27B12.02;SPBC25H2.13c;SPCC4G3.05c;SPCC338.08;SPBC16G5.12c;SPBC16A3.07c;SPAC20G4.04c;SPCC553.07c;SPAC23H3.08c;SPBC6B1.04;SPBC1861.02;SPBC1861.01c;SPAC13C5.07;SPAC644.14c;SPAC1783.03;
Phenotypes (FYPO)	FYPO:0000138;	localization phenotype	Enriched	32.8125 (42/128)	16.6861370716511 (857/5136)	0.000585622	SPAC6G9.13c;SPAC22F3.09c;SPBC800.03;SPAC17A5.18c;SPBC1105.17;SPAC694.06c;SPBC1718.02;SPCC290.04;SPBC29A10.04;SPCC1235.14;SPBPJ4664.06;SPCC1223.13;SPAC222.15;SPBC6B1.07;SPAC110.02;SPBC27B12.02;SPBC25H2.13c;SPCC4G3.05c;SPBC3E7.02c;SPCC663.05c;SPCC338.08;SPBC11B10.10c;SPBC839.06;SPAC20G4.04c;SPAC24C9.15c;SPBC16A3.07c;SPAC23H3.08c;SPCC895.05;SPCC11E10.03;SPBC6B1.04;SPCC16C4.22;SPBC577.05c;SPBC1861.01…
Phenotypes (FYPO)	FYPO:0000140;	cellular metabolism phenotype	Enriched	34.375 (44/128)	17.8348909657321 (916/5136)	0.000585622	SPAC6G9.13c;SPAC22F3.09c;SPBC1711.14;SPBC13G1.14c;SPBC337.14;SPBC800.03;SPAC19D5.01;SPCC16A11.07;SPAC17A5.18c;SPBC1105.17;SPAC31G5.09c;SPAC694.06c;SPBC1652.02;SPBC1718.02;SPBC29A10.04;SPAC222.15;SPBC6B1.07;SPAC110.02;SPBC25H2.13c;SPCC4G3.05c;SPBC21B10.12;SPCC663.05c;SPAC23E2.02;SPCC338.08;SPBC11B10.10c;SPAC323.05c;SPAC20G4.04c;SPBC16A3.07c;SPCC550.05;SPCC553.07c;SPAC13C5.03;SPBC660.14;SPBC6B1.04;…
Phenotypes (FYPO)	FYPO:0000957;	normal growth on methyl methanesulfonate	Enriched	8.59375 (11/128)	1.63551401869159 (84/5136)	0.000597664	SPAC694.06c;SPBC29A10.04;SPCC4G3.05c;SPBC21B10.12;SPAC23E2.02;SPCC338.08;SPAC20G4.04c;SPBC660.14;SPAC17A5.11;SPAC13C5.07;SPBC19G7.01c;
Phenotypes (FYPO)	FYPO:0004606;	normal protein level during meiotic cell cycle	Enriched	3.90625 (5/128)	0.233644859813084 (12/5136)	0.000607399	SPAC17A5.18c;SPBC1718.02;SPCC338.08;SPBC577.05c;SPAC13C5.07;
Phenotypes (FYPO)	FYPO:0001331;	cellular process phenotype during vegetative growth	Enriched	50 (64/128)	30.9774143302181 (1591/5136)	0.000621919	SPAC6G9.13c;SPAC22F3.09c;SPBC1711.14;SPBC13G1.14c;SPBC337.14;SPBC800.03;SPAC19D5.01;SPCC16A11.07;SPAC17A5.18c;SPBC1105.17;SPAC31G5.09c;SPAC694.06c;SPAC17H9.20;SPBC1718.02;SPBC1652.02;SPCC290.04;SPBC29A10.04;SPCC1235.14;SPAC343.20;SPBPJ4664.06;SPCC1223.13;SPAC222.15;SPAC13G7.03;SPBC6B1.07;SPBC27B12.02;SPAC110.02;SPCC24B10.22;SPBC25H2.13c;SPCC4G3.05c;SPBC3E7.02c;SPCC663.05c;SPAC23E2.02;SPAC13G7.07;…
Phenotypes (FYPO)	FYPO:0000006;	abnormal mitotic DNA damage checkpoint	Enriched	6.25 (8/128)	0.817757009345794 (42/5136)	0.000628793	SPAC694.06c;SPCC4G3.05c;SPCC338.08;SPBC16G5.12c;SPBC16A3.07c;SPCC553.07c;SPAC13C5.07;SPAC644.14c;
Phenotypes (FYPO)	FYPO:0001348;	cellular metabolism phenotype during vegetative growth	Enriched	32.03125 (41/128)	16.0241433021807 (823/5136)	0.000628793	SPAC6G9.13c;SPAC22F3.09c;SPBC1711.14;SPBC13G1.14c;SPBC337.14;SPBC800.03;SPAC19D5.01;SPCC16A11.07;SPAC17A5.18c;SPBC1105.17;SPAC31G5.09c;SPAC694.06c;SPBC1652.02;SPBC29A10.04;SPAC222.15;SPBC6B1.07;SPAC110.02;SPBC25H2.13c;SPCC4G3.05c;SPCC663.05c;SPAC23E2.02;SPCC338.08;SPBC11B10.10c;SPAC323.05c;SPAC20G4.04c;SPBC16A3.07c;SPCC550.05;SPCC553.07c;SPAC13C5.03;SPBC660.14;SPBC6B1.04;SPCC16C4.22;SPBC1861.01c;…
Phenotypes (FYPO)	FYPO:0001678;	abolished protein localization to chromatin	Enriched	6.25 (8/128)	0.817757009345794 (42/5136)	0.000628793	SPAC22F3.09c;SPAC17A5.18c;SPBC1105.17;SPBC29A10.04;SPBC27B12.02;SPBC25H2.13c;SPBC577.05c;SPAC10F6.09c;
Phenotypes (FYPO)	FYPO:0003241;	unequal mitotic sister chromatid segregation	Enriched	8.59375 (11/128)	1.65498442367601 (85/5136)	0.000628793	SPBC1105.17;SPAC17H9.20;SPCC290.04;SPAC110.02;SPBC27B12.02;SPBC25H2.13c;SPAC23H3.08c;SPBC6B1.04;SPBC1861.01c;SPAC644.14c;SPAC1783.03;
Phenotypes (FYPO)	FYPO:0000011;	abnormal cell cycle	Enriched	50.78125 (65/128)	31.9704049844237 (1642/5136)	0.000707578	SPAC6G9.13c;SPAC22F3.09c;SPBC1711.14;SPCC1235.07;SPBC800.03;SPAC19D5.01;SPAC17A5.18c;SPBC1105.17;SPAC694.06c;SPAC17H9.20;SPBC1718.02;SPCC290.04;SPBC29A10.04;SPCC1235.14;SPAC343.20;SPBPJ4664.06;SPCC1223.13;SPAC222.15;SPCC162.08c;SPBC31F10.05;SPBC6B1.07;SPAC27D7.04;SPBC27B12.02;SPAC110.02;SPCC24B10.22;SPBC1718.03;SPBC25H2.13c;SPCC4G3.05c;SPBC21B10.12;SPCC1795.06;SPCC338.08;SPAC20G8.08c;SPBC11B10.10…
Phenotypes (FYPO)	FYPO:0000627;	normal cellular process	Enriched	35.15625 (45/128)	18.886292834891 (970/5136)	0.000836012	SPAC6G9.13c;SPAC22F3.09c;SPBC1711.14;SPCC613.11c;SPBC13G1.14c;SPBC800.03;SPAC19D5.01;SPAC17A5.18c;SPBC1105.17;SPAC31G5.09c;SPAC694.06c;SPBC1652.02;SPBC1718.02;SPCC290.04;SPBC29A10.04;SPBPJ4664.06;SPCC1223.13;SPAC222.15;SPAC27D7.04;SPAC110.02;SPBC25H2.13c;SPCC4G3.05c;SPCC663.05c;SPAC23E2.02;SPCC338.08;SPBC11B10.10c;SPAC20G4.04c;SPAC24C9.15c;SPCC553.07c;SPAC13C5.03;SPAC23H3.08c;SPBC660.14;SPCC895.0…
Phenotypes (FYPO)	FYPO:0000925;	unequal meiotic chromosome segregation	Enriched	5.46875 (7/128)	0.623052959501558 (32/5136)	0.000839235	SPBC1105.17;SPAC222.15;SPAC110.02;SPCC4G3.05c;SPBC6B1.04;SPBC1861.01c;SPAC17A5.11;
Phenotypes (FYPO)	FYPO:0000860;	abnormal metabolic process	Enriched	31.25 (40/128)	15.7710280373832 (810/5136)	0.000881594	SPAC6G9.13c;SPAC22F3.09c;SPBC1711.14;SPBC337.14;SPBC800.03;SPAC19D5.01;SPAC17A5.18c;SPBC1105.17;SPAC31G5.09c;SPAC694.06c;SPBC1718.02;SPBC29A10.04;SPAC222.15;SPBC6B1.07;SPAC110.02;SPBC25H2.13c;SPCC4G3.05c;SPBC21B10.12;SPCC663.05c;SPAC23E2.02;SPCC338.08;SPBC11B10.10c;SPAC323.05c;SPAC20G4.04c;SPBC16A3.07c;SPCC550.05;SPCC553.07c;SPAC13C5.03;SPBC6B1.04;SPCC16C4.22;SPBC577.05c;SPBC1861.01c;SPAC17A5.11;…
Phenotypes (FYPO)	FYPO:0002496;	normal metabolic process	Enriched	17.96875 (23/128)	6.75623052959502 (347/5136)	0.000917287	SPAC6G9.13c;SPAC22F3.09c;SPBC1711.14;SPBC13G1.14c;SPBC800.03;SPAC19D5.01;SPAC31G5.09c;SPAC694.06c;SPAC110.02;SPBC25H2.13c;SPCC4G3.05c;SPAC23E2.02;SPCC338.08;SPBC11B10.10c;SPAC20G4.04c;SPCC553.07c;SPAC13C5.03;SPBC660.14;SPAC17A5.11;SPAC13C5.07;SPBP35G2.10;SPBC19G7.01c;SPAC644.14c;
Phenotypes (FYPO)	FYPO:0000631;	cell cycle phenotype	Enriched	50.78125 (65/128)	32.1651090342679 (1652/5136)	0.000996101	SPAC6G9.13c;SPAC22F3.09c;SPBC1711.14;SPCC1235.07;SPBC800.03;SPAC19D5.01;SPAC17A5.18c;SPBC1105.17;SPAC694.06c;SPAC17H9.20;SPBC1718.02;SPCC290.04;SPBC29A10.04;SPCC1235.14;SPAC343.20;SPBPJ4664.06;SPCC1223.13;SPAC222.15;SPCC162.08c;SPBC31F10.05;SPBC6B1.07;SPAC27D7.04;SPBC27B12.02;SPAC110.02;SPCC24B10.22;SPBC1718.03;SPBC25H2.13c;SPCC4G3.05c;SPBC21B10.12;SPCC1795.06;SPCC338.08;SPAC20G8.08c;SPBC11B10.10…
Phenotypes (FYPO)	FYPO:0005446;	abolished molecular function	Enriched	18.75 (24/128)	7.35981308411215 (378/5136)	0.00113608	SPAC22F3.09c;SPAC19D5.01;SPAC31G5.09c;SPAC694.06c;SPCC290.04;SPCC1223.13;SPAC110.02;SPBC27B12.02;SPBC25H2.13c;SPCC4G3.05c;SPCC1795.06;SPCC338.08;SPBC660.14;SPAP27G11.15;SPCC11E10.03;SPBC6B1.04;SPCC16C4.22;SPBC1861.02;SPBC1861.01c;SPAC10F6.09c;SPAC13C5.07;SPBP35G2.10;SPAC17H9.19c;SPAC644.14c;
Phenotypes (FYPO)	FYPO:0007260;	abnormal cellular process during meiotic cell cycle	Enriched	7.8125 (10/128)	1.4797507788162 (76/5136)	0.00116678	SPAC6G9.13c;SPAC17A5.18c;SPBC1105.17;SPBC1718.02;SPAC110.02;SPAC24C9.15c;SPBC577.05c;SPBC1861.01c;SPAC17A5.11;SPAC10F6.09c;
Phenotypes (FYPO)	FYPO:0000972;	increased number of Rad52 foci during vegetative growth	Enriched	7.03125 (9/128)	1.24610591900312 (64/5136)	0.00177355	SPAC22F3.09c;SPAC694.06c;SPCC4G3.05c;SPCC663.05c;SPCC338.08;SPAC20G4.04c;SPBC16A3.07c;SPAC13C5.07;SPAC644.14c;
Phenotypes (FYPO)	FYPO:0001319;	normal cellular process during vegetative growth	Enriched	29.6875 (38/128)	15.0700934579439 (774/5136)	0.00177355	SPAC6G9.13c;SPAC22F3.09c;SPBC1711.14;SPBC13G1.14c;SPBC800.03;SPAC19D5.01;SPBC1105.17;SPAC31G5.09c;SPAC694.06c;SPBC1652.02;SPBC1718.02;SPCC290.04;SPBC29A10.04;SPBPJ4664.06;SPCC1223.13;SPAC222.15;SPAC110.02;SPBC25H2.13c;SPCC4G3.05c;SPCC663.05c;SPAC23E2.02;SPCC338.08;SPBC11B10.10c;SPAC20G4.04c;SPCC553.07c;SPAC13C5.03;SPAC23H3.08c;SPBC660.14;SPCC895.05;SPBC6B1.04;SPBC1861.01c;SPAC17A5.11;SPAC10F6.09c…
Phenotypes (FYPO)	FYPO:0000652;	molecular function phenotype	Enriched	28.125 (36/128)	14.1160436137072 (725/5136)	0.0019224	SPAC22F3.09c;SPAC19D5.01;SPCC16A11.07;SPAC31G5.09c;SPAC694.06c;SPAC17H9.20;SPCC290.04;SPBC29A10.04;SPAC977.16c;SPBPJ4664.06;SPCC1223.13;SPBC27B12.02;SPAC110.02;SPBC25H2.13c;SPCC4G3.05c;SPCC663.05c;SPCC1795.06;SPCC338.08;SPCC550.05;SPAC23H3.08c;SPBC660.14;SPAP27G11.15;SPBC19G7.09;SPCC11E10.03;SPBC6B1.04;SPCC16C4.22;SPBC1861.02;SPBC1861.01c;SPAC10F6.09c;SPAC13C5.07;SPBP35G2.10;SPAC17H9.19c;SPBC19G7…
Phenotypes (FYPO)	FYPO:0002734;	abnormal cell cycle process	Enriched	43.75 (56/128)	26.6939252336449 (1371/5136)	0.0019224	SPAC6G9.13c;SPAC22F3.09c;SPBC1711.14;SPBC800.03;SPAC19D5.01;SPAC17A5.18c;SPBC1105.17;SPAC694.06c;SPAC17H9.20;SPBC1718.02;SPCC290.04;SPCC1235.14;SPAC343.20;SPBPJ4664.06;SPCC1223.13;SPAC222.15;SPBC31F10.05;SPBC6B1.07;SPAC27D7.04;SPAC110.02;SPBC27B12.02;SPCC24B10.22;SPBC1718.03;SPBC25H2.13c;SPCC4G3.05c;SPBC21B10.12;SPCC1795.06;SPCC338.08;SPAC20G8.08c;SPBC11B10.10c;SPBC16G5.12c;SPAC20G4.04c;SPBC16A3.…
Phenotypes (FYPO)	FYPO:0000859;	normal metabolic process during vegetative growth	Enriched	16.40625 (21/128)	6.15264797507788 (316/5136)	0.00196188	SPAC6G9.13c;SPAC22F3.09c;SPBC1711.14;SPBC13G1.14c;SPBC800.03;SPAC19D5.01;SPAC31G5.09c;SPAC694.06c;SPBC25H2.13c;SPAC23E2.02;SPCC338.08;SPBC11B10.10c;SPAC20G4.04c;SPCC553.07c;SPAC13C5.03;SPBC660.14;SPAC17A5.11;SPAC13C5.07;SPBP35G2.10;SPBC19G7.01c;SPAC644.14c;
Phenotypes (FYPO)	FYPO:0000059;	abnormal mitotic cell cycle	Enriched	34.375 (44/128)	19.0420560747664 (978/5136)	0.00205221	SPAC22F3.09c;SPCC1235.07;SPAC19D5.01;SPBC1105.17;SPAC694.06c;SPAC17H9.20;SPCC290.04;SPBC29A10.04;SPAC343.20;SPCC1223.13;SPCC162.08c;SPBC6B1.07;SPAC110.02;SPBC27B12.02;SPCC24B10.22;SPBC1718.03;SPBC25H2.13c;SPCC4G3.05c;SPCC1795.06;SPCC338.08;SPAC1D4.14;SPAC644.05c;SPBC16G5.12c;SPAC20G4.04c;SPBC16A3.07c;SPCC550.05;SPCC553.07c;SPCC550.02c;SPAC23H3.08c;SPBC660.14;SPCC895.05;SPBC19G7.09;SPBC6B1.04;SPCC…
Phenotypes (FYPO)	FYPO:0000643;	abnormal mitotic DNA integrity checkpoint	Enriched	6.25 (8/128)	0.992990654205607 (51/5136)	0.00205221	SPAC694.06c;SPCC4G3.05c;SPCC338.08;SPBC16G5.12c;SPBC16A3.07c;SPCC553.07c;SPAC13C5.07;SPAC644.14c;
Phenotypes (FYPO)	FYPO:0001347;	nucleic acid metabolism phenotype during vegetative growth	Enriched	18.75 (24/128)	7.67133956386293 (394/5136)	0.00205221	SPAC6G9.13c;SPAC22F3.09c;SPBC13G1.14c;SPBC800.03;SPAC17A5.18c;SPAC694.06c;SPBC1652.02;SPAC222.15;SPBC6B1.07;SPBC25H2.13c;SPCC4G3.05c;SPCC663.05c;SPAC23E2.02;SPCC338.08;SPBC11B10.10c;SPAC323.05c;SPBC16A3.07c;SPCC550.05;SPCC553.07c;SPAC13C5.07;SPAC3F10.10c;SPBC19G7.01c;SPAC17H9.19c;SPAC644.14c;
Phenotypes (FYPO)	FYPO:0002333;	protein localization phenotype	Enriched	28.125 (36/128)	14.2328660436137 (731/5136)	0.00205221	SPAC6G9.13c;SPAC22F3.09c;SPBC800.03;SPAC17A5.18c;SPBC1105.17;SPAC694.06c;SPBC1718.02;SPCC290.04;SPBC29A10.04;SPBPJ4664.06;SPCC1223.13;SPBC27B12.02;SPAC110.02;SPBC25H2.13c;SPCC4G3.05c;SPCC663.05c;SPCC338.08;SPBC11B10.10c;SPAC20G4.04c;SPAC24C9.15c;SPBC16A3.07c;SPAC23H3.08c;SPCC895.05;SPBC6B1.04;SPCC16C4.22;SPBC577.05c;SPBC1861.01c;SPAC17A5.11;SPAC10F6.09c;SPAC13C5.07;SPAC3F10.10c;SPBP35G2.10;SPAC17…
Phenotypes (FYPO)	FYPO:0002737;	abnormal mitotic cell cycle process	Enriched	25.78125 (33/128)	12.4610591900312 (640/5136)	0.00205221	SPAC22F3.09c;SPAC19D5.01;SPBC1105.17;SPAC694.06c;SPAC17H9.20;SPCC290.04;SPAC343.20;SPCC1223.13;SPBC27B12.02;SPAC110.02;SPCC24B10.22;SPBC25H2.13c;SPCC4G3.05c;SPCC1795.06;SPCC338.08;SPBC16G5.12c;SPAC20G4.04c;SPBC16A3.07c;SPCC550.05;SPCC553.07c;SPAC23H3.08c;SPBC660.14;SPCC895.05;SPBC19G7.09;SPBC6B1.04;SPCC16C4.22;SPBC1861.01c;SPAC17A5.11;SPAC10F6.09c;SPAC13C5.07;SPAC17H9.19c;SPAC644.14c;SPAC1783.03;
Phenotypes (FYPO)	FYPO:0004709;	increased number of Rad52 foci	Enriched	7.03125 (9/128)	1.28504672897196 (66/5136)	0.00205221	SPAC22F3.09c;SPAC694.06c;SPCC4G3.05c;SPCC663.05c;SPCC338.08;SPAC20G4.04c;SPBC16A3.07c;SPAC13C5.07;SPAC644.14c;
Phenotypes (FYPO)	FYPO:0005448;	abolished biological process	Enriched	31.25 (40/128)	16.6666666666667 (856/5136)	0.00220635	SPAC6G9.13c;SPAC22F3.09c;SPAC19D5.01;SPCC16A11.07;SPAC17A5.18c;SPBC1105.17;SPAC31G5.09c;SPAC694.06c;SPBC29A10.04;SPCC1235.14;SPCC1223.13;SPBC25D12.06;SPBC6B1.07;SPAC110.02;SPBC27B12.02;SPCC24B10.22;SPBC25H2.13c;SPCC4G3.05c;SPBC21B10.12;SPAC13G7.07;SPCC1795.06;SPCC338.08;SPBC16G5.12c;SPAC20G4.04c;SPAC24C9.15c;SPCC550.05;SPAC13C5.03;SPAC23H3.08c;SPCC895.05;SPCC11E10.03;SPBC6B1.04;SPBC577.05c;SPBC18…
Phenotypes (FYPO)	FYPO:0003024;	abnormal homologous chromosome pairing	Enriched	3.125 (4/128)	0.175233644859813 (9/5136)	0.00268853	SPAC6G9.13c;SPAC17A5.18c;SPBC1718.02;SPBC577.05c;
Phenotypes (FYPO)	FYPO:0005136;	normal meiotic DNA double-strand break formation	Enriched	3.125 (4/128)	0.175233644859813 (9/5136)	0.00268853	SPCC4G3.05c;SPCC338.08;SPAC13C5.07;SPAC644.14c;
Phenotypes (FYPO)	FYPO:0002340;	decreased DNA recombination during vegetative growth	Enriched	5.46875 (7/128)	0.778816199376947 (40/5136)	0.00296874	SPAC17A5.18c;SPAC222.15;SPCC4G3.05c;SPCC338.08;SPCC550.05;SPAC13C5.07;SPAC644.14c;
Phenotypes (FYPO)	FYPO:0000298;	cellular response phenotype	Enriched	13.28125 (17/128)	4.51713395638629 (232/5136)	0.00320487	SPAC19D5.01;SPAC31G5.09c;SPAC694.06c;SPCC4G3.05c;SPCC663.05c;SPCC1795.06;SPCC338.08;SPBC16G5.12c;SPBC16A3.07c;SPAC20G4.04c;SPCC553.07c;SPBC660.14;SPBC1861.02;SPAC13C5.07;SPAC3F10.10c;SPBC19G7.01c;SPAC644.14c;
Phenotypes (FYPO)	FYPO:0003627;	normal protein localization	Enriched	19.53125 (25/128)	8.4696261682243 (435/5136)	0.0037529	SPAC22F3.09c;SPBC800.03;SPAC17A5.18c;SPBC1105.17;SPAC694.06c;SPCC290.04;SPBPJ4664.06;SPCC1223.13;SPAC110.02;SPBC25H2.13c;SPCC4G3.05c;SPCC663.05c;SPCC338.08;SPAC24C9.15c;SPAC20G4.04c;SPAC23H3.08c;SPCC895.05;SPBC6B1.04;SPBC577.05c;SPBC1861.01c;SPAC17A5.11;SPAC10F6.09c;SPAC13C5.07;SPAC644.14c;SPBC36.06c;
Phenotypes (FYPO)	FYPO:0004585;	abnormal linear element morphology	Enriched	3.125 (4/128)	0.194704049844237 (10/5136)	0.00407202	SPBC1718.02;SPAC222.15;SPAC17A5.11;SPBC19G7.01c;
Phenotypes (FYPO)	FYPO:0001375;	abolished protein localization	Enriched	16.40625 (21/128)	6.56152647975078 (337/5136)	0.00424115	SPAC6G9.13c;SPAC22F3.09c;SPAC17A5.18c;SPBC1105.17;SPBC29A10.04;SPCC1223.13;SPAC110.02;SPBC27B12.02;SPBC25H2.13c;SPCC338.08;SPAC24C9.15c;SPAC20G4.04c;SPAC23H3.08c;SPCC895.05;SPBC6B1.04;SPBC577.05c;SPAC10F6.09c;SPAC13C5.07;SPAC3F10.10c;SPAC644.14c;SPAC1783.03;
Phenotypes (FYPO)	FYPO:0001363;	abnormal metabolic process during vegetative growth	Enriched	26.5625 (34/128)	13.648753894081 (701/5136)	0.00432101	SPAC22F3.09c;SPBC337.14;SPBC800.03;SPAC19D5.01;SPAC17A5.18c;SPBC1105.17;SPAC31G5.09c;SPAC694.06c;SPBC29A10.04;SPAC222.15;SPBC6B1.07;SPAC110.02;SPBC25H2.13c;SPCC4G3.05c;SPCC663.05c;SPAC23E2.02;SPCC338.08;SPBC11B10.10c;SPAC323.05c;SPAC20G4.04c;SPBC16A3.07c;SPCC550.05;SPCC553.07c;SPAC13C5.03;SPBC6B1.04;SPCC16C4.22;SPBC1861.01c;SPAC10F6.09c;SPAC13C5.07;SPAC3F10.10c;SPBP35G2.10;SPAC17H9.19c;SPBC19G7.0…
Phenotypes (FYPO)	FYPO:0000634;	abolished protein localization to centromere during vegetative growth	Enriched	5.46875 (7/128)	0.837227414330218 (43/5136)	0.00445406	SPBC1105.17;SPAC110.02;SPBC27B12.02;SPBC25H2.13c;SPAC23H3.08c;SPBC6B1.04;SPAC1783.03;
Phenotypes (FYPO)	FYPO:0004526;	abnormal regulation of transcription	Enriched	14.84375 (19/128)	5.62694704049844 (289/5136)	0.00464881	SPAC22F3.09c;SPBC800.03;SPAC19D5.01;SPBC1105.17;SPAC31G5.09c;SPCC290.04;SPBC25H2.13c;SPCC663.05c;SPAC13G7.07;SPCC1795.06;SPBC11B10.10c;SPAC323.05c;SPBC16A3.07c;SPCC16C4.22;SPAC3F10.10c;SPBP35G2.10;SPAC17H9.19c;SPAC644.14c;SPAC1783.03;
Phenotypes (FYPO)	FYPO:0001362;	abnormal cellular process during vegetative growth	Enriched	44.53125 (57/128)	28.1931464174455 (1448/5136)	0.00492258	SPAC22F3.09c;SPBC337.14;SPBC800.03;SPAC19D5.01;SPAC17A5.18c;SPBC1105.17;SPAC31G5.09c;SPAC694.06c;SPAC17H9.20;SPCC290.04;SPBC29A10.04;SPCC1235.14;SPAC343.20;SPCC1223.13;SPAC222.15;SPAC13G7.03;SPBC6B1.07;SPAC110.02;SPBC27B12.02;SPCC24B10.22;SPBC25H2.13c;SPCC4G3.05c;SPBC3E7.02c;SPCC663.05c;SPAC23E2.02;SPAC13G7.07;SPCC1795.06;SPCC338.08;SPBC11B10.10c;SPAC323.05c;SPBC16G5.12c;SPBC839.06;SPBC16A3.07c;S…
Phenotypes (FYPO)	FYPO:0000775;	abnormal protein phosphorylation during vegetative growth	Enriched	12.5 (16/128)	4.26401869158878 (219/5136)	0.00508514	SPAC19D5.01;SPAC31G5.09c;SPAC694.06c;SPBC29A10.04;SPAC110.02;SPBC25H2.13c;SPCC663.05c;SPCC338.08;SPBC16A3.07c;SPAC20G4.04c;SPBC6B1.04;SPBC1861.01c;SPAC10F6.09c;SPAC13C5.07;SPAC17H9.19c;SPAC644.14c;
Phenotypes (FYPO)	FYPO:0000411;	normal mitotic cell cycle	Enriched	11.71875 (15/128)	3.83566978193146 (197/5136)	0.00532515	SPAC22F3.09c;SPAC19D5.01;SPBC1105.17;SPAC694.06c;SPBC1652.02;SPBC29A10.04;SPBC25H2.13c;SPCC4G3.05c;SPCC663.05c;SPCC338.08;SPBC660.14;SPCC895.05;SPBC1861.01c;SPAC13C5.07;SPAC644.14c;
Phenotypes (FYPO)	FYPO:0000143;	transcription regulation phenotype	Enriched	14.84375 (19/128)	5.70482866043614 (293/5136)	0.00535769	SPAC22F3.09c;SPBC800.03;SPAC19D5.01;SPBC1105.17;SPAC31G5.09c;SPCC290.04;SPBC25H2.13c;SPCC663.05c;SPAC13G7.07;SPCC1795.06;SPBC11B10.10c;SPAC323.05c;SPBC16A3.07c;SPCC16C4.22;SPAC3F10.10c;SPBP35G2.10;SPAC17H9.19c;SPAC644.14c;SPAC1783.03;
Phenotypes (FYPO)	FYPO:0003486;	abolished protein localization to double-strand break site	Enriched	3.125 (4/128)	0.21417445482866 (11/5136)	0.00574833	SPCC338.08;SPAC20G4.04c;SPAC13C5.07;SPAC644.14c;
Phenotypes (FYPO)	FYPO:0000186;	abnormal cell division	Enriched	22.65625 (29/128)	10.8839563862928 (559/5136)	0.00671603	SPAC22F3.09c;SPBC1105.17;SPAC694.06c;SPAC17H9.20;SPCC290.04;SPAC343.20;SPCC1223.13;SPAC110.02;SPBC27B12.02;SPCC24B10.22;SPBC25H2.13c;SPCC1795.06;SPBC16G5.12c;SPBC16A3.07c;SPAC20G4.04c;SPCC550.05;SPAC23H3.08c;SPBC660.14;SPCC895.05;SPBC19G7.09;SPBC6B1.04;SPCC16C4.22;SPBC1861.01c;SPAC17A5.11;SPAC10F6.09c;SPAC13C5.07;SPAC17H9.19c;SPAC644.14c;SPAC1783.03;
Phenotypes (FYPO)	FYPO:0000656;	abnormal DNA binding	Enriched	6.25 (8/128)	1.20716510903427 (62/5136)	0.00689355	SPAC22F3.09c;SPAC694.06c;SPCC1223.13;SPCC338.08;SPBC1861.02;SPAC13C5.07;SPBC19G7.01c;SPAC644.14c;
Phenotypes (FYPO)	FYPO:0002677;	abnormal protein phosphorylation	Enriched	13.28125 (17/128)	4.88707165109034 (251/5136)	0.00725029	SPAC19D5.01;SPAC31G5.09c;SPAC694.06c;SPBC29A10.04;SPAC110.02;SPBC25H2.13c;SPCC663.05c;SPCC338.08;SPBC16A3.07c;SPAC20G4.04c;SPBC6B1.04;SPBC1861.01c;SPAC17A5.11;SPAC10F6.09c;SPAC13C5.07;SPAC17H9.19c;SPAC644.14c;
Phenotypes (FYPO)	FYPO:0005449;	abolished cellular process	Enriched	22.65625 (29/128)	11.0397196261682 (567/5136)	0.00726974	SPAC6G9.13c;SPAC22F3.09c;SPAC19D5.01;SPAC17A5.18c;SPAC31G5.09c;SPAC694.06c;SPBC6B1.07;SPAC110.02;SPBC27B12.02;SPBC25H2.13c;SPCC4G3.05c;SPBC21B10.12;SPCC338.08;SPBC16G5.12c;SPAC20G4.04c;SPCC550.05;SPAC13C5.03;SPCC895.05;SPCC11E10.03;SPBC6B1.04;SPBC577.05c;SPBC1861.01c;SPAC17A5.11;SPAC10F6.09c;SPAC13C5.07;SPAC3F10.10c;SPAC17H9.19c;SPAC644.14c;SPAC1783.03;
Phenotypes (FYPO)	FYPO:0003025;	decreased homologous chromosome pairing	Enriched	2.34375 (3/128)	0.0973520249221184 (5/5136)	0.00731982	SPAC6G9.13c;SPAC222.15;SPAC17A5.11;
Phenotypes (FYPO)	FYPO:0003540;	decreased regional homologous chromosome pairing	Enriched	2.34375 (3/128)	0.0973520249221184 (5/5136)	0.00731982	SPAC17A5.18c;SPBC1718.02;SPBC577.05c;
Phenotypes (FYPO)	FYPO:0005139;	abnormal meiotic recombination double-strand break repair	Enriched	2.34375 (3/128)	0.0973520249221184 (5/5136)	0.00731982	SPCC338.08;SPAC13C5.07;SPAC644.14c;
Phenotypes (FYPO)	FYPO:0000287;	abnormal subcellular component	Enriched	37.5 (48/128)	22.6830218068536 (1165/5136)	0.00747657	SPAC6G9.13c;SPCC613.11c;SPAC11D3.01c;SPBC800.03;SPAC17A5.18c;SPBC1105.17;SPAC694.06c;SPBC1718.02;SPCC290.04;SPBC146.02;SPAC343.20;SPCC1223.13;SPAC222.15;SPCC162.08c;SPAC13G7.03;SPBC6B1.07;SPAC27D7.04;SPAC110.02;SPBC27B12.02;SPCC24B10.22;SPBC1718.03;SPBC25H2.13c;SPCC4G3.05c;SPCC338.08;SPAC1805.03c;SPBC16G5.12c;SPAC20G4.04c;SPAC24C9.15c;SPBC16A3.07c;SPCC550.05;SPAP14E8.02;SPAC22H10.09;SPCC895.05;SP…
Phenotypes (FYPO)	FYPO:0002741;	normal mitotic cell cycle process	Enriched	10.15625 (13/128)	3.11526479750779 (160/5136)	0.00747657	SPBC1105.17;SPAC694.06c;SPBC1652.02;SPBC29A10.04;SPBC25H2.13c;SPCC4G3.05c;SPCC663.05c;SPCC338.08;SPBC660.14;SPCC895.05;SPBC1861.01c;SPAC13C5.07;SPAC644.14c;
Phenotypes (FYPO)	FYPO:0000628;	abnormal cellular process	Enriched	64.0625 (82/128)	47.5077881619938 (2440/5136)	0.00747898	SPAC6G9.13c;SPAC22F3.09c;SPBC1711.14;SPAC11D3.01c;SPBC337.14;SPCC1235.07;SPBC800.03;SPAC19D5.01;SPAC17A5.18c;SPBC1105.17;SPAC31G5.09c;SPAC694.06c;SPAC17H9.20;SPBC1718.02;SPCC290.04;SPBC29A10.04;SPCC1235.14;SPAC343.20;SPBPJ4664.06;SPCC1223.13;SPAC222.15;SPCC162.08c;SPAC17C9.15c;SPAC13G7.03;SPBC31F10.05;SPBC6B1.07;SPAC27D7.04;SPAC110.02;SPBC27B12.02;SPCC24B10.22;SPBC1718.03;SPBC25H2.13c;SPCC4G3.05c…
Phenotypes (FYPO)	FYPO:0001131;	abnormal protein localization to heterochromatin during vegetative growth	Enriched	4.6875 (6/128)	0.661993769470405 (34/5136)	0.00777572	SPBC800.03;SPBC1105.17;SPBC25H2.13c;SPCC16C4.22;SPAC10F6.09c;SPBP35G2.10;
Phenotypes (FYPO)	FYPO:0004718;	abnormal protein localization to heterochromatin	Enriched	4.6875 (6/128)	0.661993769470405 (34/5136)	0.00777572	SPBC800.03;SPBC1105.17;SPBC25H2.13c;SPCC16C4.22;SPAC10F6.09c;SPBP35G2.10;
Phenotypes (FYPO)	FYPO:0001092;	binding phenotype	Enriched	19.53125 (25/128)	8.91744548286604 (458/5136)	0.00933545	SPAC22F3.09c;SPCC16A11.07;SPAC694.06c;SPCC290.04;SPBPJ4664.06;SPCC1223.13;SPAC110.02;SPBC27B12.02;SPBC25H2.13c;SPCC663.05c;SPCC1795.06;SPCC338.08;SPCC550.05;SPAC23H3.08c;SPAP27G11.15;SPCC11E10.03;SPBC6B1.04;SPCC16C4.22;SPBC1861.02;SPBC1861.01c;SPAC13C5.07;SPBP35G2.10;SPAC17H9.19c;SPBC19G7.01c;SPAC644.14c;
Protein Features		Nitrogen content	Higher	1.39338	1.36499	0.000305113	SPAC18B11.03c;SPAC23E2.02;SPAC4G8.03c;SPAC57A10.06;SPAP27G11.15;SPAC1002.02;SPAP14E8.02;SPAC644.05c;SPAC31G5.10;SPAC6G10.10c;SPAC323.05c;SPAC27D7.04;SPAC20G8.08c;SPAC17A5.18c;SPAC17H9.19c;SPAC17H9.20;SPAC1783.03;SPAC823.04;SPAC1805.03c;SPAC24C9.15c;SPAC16A10.08c;SPAC694.06c;SPAC17C9.15c;SPAC26F1.11;SPAC19D5.01;SPAPJ695.02;SPAC5H10.05c;SPAC13C5.03;SPAC13C5.07;SPAC10F6.09c;SPAC10F6.10;SPAC17A5.11;S…
Protein Features		Protein copies per quiescent cell	Lower	3703.77	11562.6	0.000621919	SPAC23E2.02;SPAC644.05c;SPAC17H9.20;SPAC694.06c;SPAC10F6.09c;SPAC110.02;SPAC29A4.12c;SPAC11D3.01c;SPAC1D4.14;SPAC22F3.09c;SPAPB1A10.06c;SPBC887.07;SPBC800.03;SPBC3E7.02c;SPBC26H8.14c;SPBC3B9.14c;SPBC1709.08;SPBC11B10.10c;SPBC365.07c;SPBC29A10.04;SPBC6B1.07;SPBC215.07c;SPBC16G5.12c;SPBC947.07;SPBPJ4664.06;SPBC337.14;SPCP25A2.03;SPCC663.05c;SPCC1235.14;SPCC16A11.07;SPCC162.08c;SPCC613.11c;SPCC1795.…
Protein Features		Glycine	Lower	0.0439014	0.0511281	0.000723371	SPAC18B11.03c;SPAC23E2.02;SPAC4G8.03c;SPAC57A10.06;SPAP27G11.15;SPAC1002.02;SPAP14E8.02;SPAC644.05c;SPAC31G5.10;SPAC6G10.10c;SPAC323.05c;SPAC27D7.04;SPAC20G8.08c;SPAC17A5.18c;SPAC17H9.19c;SPAC17H9.20;SPAC1783.03;SPAC823.04;SPAC1805.03c;SPAC24C9.15c;SPAC16A10.08c;SPAC694.06c;SPAC17C9.15c;SPAC26F1.11;SPAC19D5.01;SPAPJ695.02;SPAC5H10.05c;SPAC13C5.03;SPAC13C5.07;SPAC10F6.09c;SPAC10F6.10;SPAC17A5.11;S…
Protein Features		Protein copies per proliferating cell	Lower	4694.17	17960	0.00283809	SPAC23E2.02;SPAC1002.02;SPAP14E8.02;SPAC644.05c;SPAC323.05c;SPAC27D7.04;SPAC17H9.20;SPAC5H10.05c;SPAC10F6.09c;SPAC10F6.10;SPAC110.02;SPAC29A4.12c;SPAC11D3.01c;SPAC1F5.05c;SPAC31A2.10;SPAC1D4.14;SPAC22F3.09c;SPAPB1A10.06c;SPAC644.14c;SPAC8E11.07c;SPBC887.07;SPBC1652.02;SPBC800.03;SPBC36.06c;SPBC1709.07;SPBC3E7.02c;SPBC25H2.13c;SPBC26H8.14c;SPBC3B9.14c;SPBC1734.09;SPBC19G7.01c;SPBC365.11;SPBC6B1.04…
Protein Features		Lysine	Higher	0.0777182	0.0676597	0.00689355	SPAC18B11.03c;SPAC23E2.02;SPAC4G8.03c;SPAC57A10.06;SPAP27G11.15;SPAC1002.02;SPAP14E8.02;SPAC644.05c;SPAC31G5.10;SPAC6G10.10c;SPAC323.05c;SPAC27D7.04;SPAC20G8.08c;SPAC17A5.18c;SPAC17H9.19c;SPAC17H9.20;SPAC1783.03;SPAC823.04;SPAC1805.03c;SPAC24C9.15c;SPAC16A10.08c;SPAC694.06c;SPAC17C9.15c;SPAC26F1.11;SPAC19D5.01;SPAPJ695.02;SPAC5H10.05c;SPAC13C5.03;SPAC13C5.07;SPAC10F6.09c;SPAC10F6.10;SPAC17A5.11;S…
Protein Features		Glutamic acid	Higher	0.076003	0.0649462	0.00815435	SPAC18B11.03c;SPAC23E2.02;SPAC4G8.03c;SPAC57A10.06;SPAP27G11.15;SPAC1002.02;SPAP14E8.02;SPAC644.05c;SPAC31G5.10;SPAC6G10.10c;SPAC323.05c;SPAC27D7.04;SPAC20G8.08c;SPAC17A5.18c;SPAC17H9.19c;SPAC17H9.20;SPAC1783.03;SPAC823.04;SPAC1805.03c;SPAC24C9.15c;SPAC16A10.08c;SPAC694.06c;SPAC17C9.15c;SPAC26F1.11;SPAC19D5.01;SPAPJ695.02;SPAC5H10.05c;SPAC13C5.03;SPAC13C5.07;SPAC10F6.09c;SPAC10F6.10;SPAC17A5.11;S…
Protein Features		Proline	Lower	0.041712	0.0466905	0.0086692	SPAC18B11.03c;SPAC23E2.02;SPAC4G8.03c;SPAC57A10.06;SPAP27G11.15;SPAC1002.02;SPAP14E8.02;SPAC644.05c;SPAC31G5.10;SPAC6G10.10c;SPAC323.05c;SPAC27D7.04;SPAC20G8.08c;SPAC17A5.18c;SPAC17H9.19c;SPAC17H9.20;SPAC1783.03;SPAC823.04;SPAC1805.03c;SPAC24C9.15c;SPAC16A10.08c;SPAC694.06c;SPAC17C9.15c;SPAC26F1.11;SPAC19D5.01;SPAPJ695.02;SPAC5H10.05c;SPAC13C5.03;SPAC13C5.07;SPAC10F6.09c;SPAC10F6.10;SPAC17A5.11;S…
Transcript Features		mRNA level (WT)	Lower	1026.86	2849.12	1.68116e-18	SPAC18B11.03c;SPAC23E2.02;SPAC4G8.03c;SPAC57A10.06;SPAP27G11.15;SPAC1002.02;SPAP14E8.02;SPAC644.05c;SPAC31G5.10;SPAC6G10.10c;SPAC323.05c;SPAC27D7.04;SPAC20G8.08c;SPAC17A5.18c;SPAC17H9.19c;SPAC17H9.20;SPAC1783.03;SPAC823.04;SPAC1805.03c;SPAC24C9.15c;SPAC16A10.08c;SPAC694.06c;SPAC17C9.15c;SPAC26F1.11;SPAC19D5.01;SPAC5H10.05c;SPAC13C5.03;SPAC13C5.07;SPAC10F6.09c;SPAC10F6.10;SPAC17A5.11;SPAC110.02;SP…
Transcript Features		mRNA copies per quiescent cell	Lower	0.546394	1.48648	2.63051e-14	SPAC18B11.03c;SPAC23E2.02;SPAC4G8.03c;SPAC57A10.06;SPAP27G11.15;SPAC1002.02;SPAP14E8.02;SPAC644.05c;SPAC31G5.10;SPAC6G10.10c;SPAC323.05c;SPAC27D7.04;SPAC20G8.08c;SPAC17A5.18c;SPAC17H9.19c;SPAC17H9.20;SPAC1783.03;SPAC823.04;SPAC1805.03c;SPAC24C9.15c;SPAC16A10.08c;SPAC694.06c;SPAC17C9.15c;SPAC26F1.11;SPAC19D5.01;SPAC5H10.05c;SPAC13C5.03;SPAC13C5.07;SPAC10F6.09c;SPAC10F6.10;SPAC17A5.11;SPAC110.02;SP…
Transcript Features		mRNA copies per proliferating cell	Lower	1.95444	8.29718	3.56186e-10	SPAC18B11.03c;SPAC23E2.02;SPAC4G8.03c;SPAC57A10.06;SPAP27G11.15;SPAC1002.02;SPAP14E8.02;SPAC644.05c;SPAC31G5.10;SPAC6G10.10c;SPAC323.05c;SPAC27D7.04;SPAC20G8.08c;SPAC17A5.18c;SPAC17H9.19c;SPAC17H9.20;SPAC1783.03;SPAC823.04;SPAC1805.03c;SPAC24C9.15c;SPAC16A10.08c;SPAC694.06c;SPAC17C9.15c;SPAC26F1.11;SPAC19D5.01;SPAC5H10.05c;SPAC13C5.03;SPAC13C5.07;SPAC10F6.09c;SPAC10F6.10;SPAC17A5.11;SPAC110.02;SP…
Transcript Features		Poly(A) tail length	Lower	27.5949	30.3775	2.18406e-05	SPAC18B11.03c;SPAC1002.02;SPAC644.05c;SPAC6G10.10c;SPAC323.05c;SPAC1783.03;SPAC823.04;SPAC694.06c;SPAC17C9.15c;SPAC13C5.07;SPAC110.02;SPAC13G7.03;SPAC22H10.09;SPAC11D3.01c;SPAC1F5.05c;SPAC1D4.14;SPAC644.14c;SPAC3F10.10c;SPAC6G9.13c;SPAC8E11.07c;SPBC887.07;SPBC1861.02;SPBC1709.07;SPBC3E7.02c;SPBC25H2.13c;SPBC1105.17;SPBPJ4664.03;SPBC19G7.09;SPBC365.11;SPBC6B1.04;SPBC19F8.05;SPBC1718.03;SPBC13G1.14…
