# Supplementary material for: Fission yeast Whi5 represses MBF-dependent transcription in quiescent cells
Source: iScience. 2025 Dec 30;29(2):114576. doi: 10.1016/j.isci.2025.114576 (PMC12828573; doi:10.1016/j.isci.2025.114576)
Supplement: Table S3. Mass spectrometry results of Whi5-GFP, related to Figures 5 and 6 — Proteins interacting with Whi5-GFP in MM and MM-N (16 h). [file mmc4.xlsx]

## Sheet: Whi5-GFP MM
Mass spectrometry results of Whi5-GFP in MM.
								wild type MM			Whi5-GFP MM
Majority protein IDs	Protein names	Gene names	Score	Fasta headers	id	Mol. weight [kDa]	Sequence coverage [%]	Intensity 0620_1_1	Peptides 0620_1_1	iBAQ 0620_1_1	Intensity 0620_3_1	Peptides 0620_3_1	iBAQ 0620_3_1
Q9UT45	Endo-1,3(4)-beta-glucanase 1	eng1	7.8002	Primary septum glucan endo-1,3-beta-D-glucosidase OS=Schizosaccharomyces pombe (strain 972 / ATCC 24843) OX=284812 GN=eng1 PE=1 SV=1	2668	109.74	6.7	0	0	0	23789000	3	1399300
A9ZLL8	Protein lsd90	lsd90	256.44	Protein lsd90 OS=Schizosaccharomyces pombe (strain 972 / ATCC 24843) OX=284812 GN=lsd90 PE=1 SV=1	1	82.323	45.9	204680	9	4449.6	1923000	24	41804
C6Y4A3	ATP synthase subunit K, mitochondrial	atp19	25.274	ATP synthase subunit K, mitochondrial OS=Schizosaccharomyces pombe (strain 972 / ATCC 24843) OX=284812 GN=atp19 PE=2 SV=1	2	7.7199	50	237910	2	59478	1024900	2	256220
C6Y4A4	Uncharacterized membrane protein C688.16	SPAC688.16	3.2077	Uncharacterized membrane protein C688.16 OS=Schizosaccharomyces pombe (strain 972 / ATCC 24843) OX=284812 GN=SPAC688.16 PE=2 SV=1	3	12.447	16.5	16507	1	3301.5	31878	1	6375.6
C6Y4A8	Uncharacterized protein C23D3.16	SPAC23D3.16	4.6747	Uncharacterized protein C23D3.16 OS=Schizosaccharomyces pombe (strain 972 / ATCC 24843) OX=284812 GN=SPAC23D3.16 PE=2 SV=2	4	8.9751	27.2	18803	1	3760.5	9255.6	1	1851.1
O42999	Mitochondrial import receptor subunit tom7	tom7	20.744	Mitochondrial import receptor subunit tom7 OS=Schizosaccharomyces pombe (strain 972 / ATCC 24843) OX=284812 GN=tom7 PE=3 SV=2	588	6.0391	71.2	0	0	0	600650	2	300330
Q9HGL9	Cell cycle transcriptional repressor whi5	whi5	197.87	Cell cycle transcriptional repressor whi5 OS=Schizosaccharomyces pombe (strain 972 / ATCC 24843) OX=284812 GN=whi5 PE=1 SV=1	2268	28.429	56	0	0	0	4264000	8	284260
Q9UUC7	Cytoplasmic tRNA 2-thiolation protein 2	ctu2	2.6866	Cytoplasmic tRNA 2-thiolation protein 2 OS=Schizosaccharomyces pombe (strain 972 / ATCC 24843) OX=284812 GN=ctu2 PE=1 SV=1	2793	40.741	8.5	0	0	0	3977700	2	189420
C6Y4B9	Uncharacterized protein C222.17	SPAC222.17	5.2276	Uncharacterized protein C222.17 OS=Schizosaccharomyces pombe (strain 972 / ATCC 24843) OX=284812 GN=SPAC222.17 PE=2 SV=1	8	10.254	44.9	38385	1	7677.1	64468	1	12894
C6Y4C1	Protein pet117, mitochondrial	pet117	2.4457	Protein pet117, mitochondrial OS=Schizosaccharomyces pombe (strain 972 / ATCC 24843) OX=284812 GN=pet117 PE=2 SV=1	9	10.374	21.6	103770	1	25943	13818	1	3454.5
C6Y4C6	Uncharacterized protein C29A10.17	SPBC29A10.17	13.875	Uncharacterized protein C29A10.17 OS=Schizosaccharomyces pombe (strain 972 / ATCC 24843) OX=284812 GN=SPBC29A10.17 PE=1 SV=2	10	17.547	24.2	41355	2	4595	35786	2	3976.2
C6Y4C7	Uncharacterized membrane protein C757.15	SPCC757.15	7.3887	Uncharacterized membrane protein C757.15 OS=Schizosaccharomyces pombe (strain 972 / ATCC 24843) OX=284812 GN=SPCC757.15 PE=2 SV=1	11	7.99	24.6	46881	1	11720	177440	1	44361
C6Y4D2	Probable 54S ribosomal protein MRP49, mitochondrial	mrp49	10.06	Large ribosomal subunit protein mL61 OS=Schizosaccharomyces pombe (strain 972 / ATCC 24843) OX=284812 GN=mrp49 PE=3 SV=1	12	15.308	40	18797	2	1879.7	65380	2	6538
G2TRJ4	Uncharacterized protein tam1	tam1	37.943	Uncharacterized protein tam1 OS=Schizosaccharomyces pombe (strain 972 / ATCC 24843) OX=284812 GN=tam1 PE=2 SV=1	63	12.693	44.4	74440	2	10634	235400	3	33629
P05767	60S ribosomal protein L39	rpl39	4.3248	Large ribosomal subunit protein eL39 OS=Schizosaccharomyces pombe (strain 972 / ATCC 24843) OX=284812 GN=rpl39 PE=1 SV=3	1359	6.3084	25.5	0	0	0	305800	2	152900
P59289;P05733	60S ribosomal protein L37-A;60S ribosomal protein L37-B	rpl37a;rpl37b	3.0254	Large ribosomal subunit protein eL37A OS=Schizosaccharomyces pombe (strain 972 / ATCC 24843) OX=284812 GN=rpl3703 PE=1 SV=2;Large ribosomal subunit protein eL37B OS=Schizosaccharomyces pombe (strain 972 / ATCC 24843) OX=284812 GN=rpl3702 PE=1 SV=4	1356	9.9605	11.2	0	0	0	489750	1	122440
O13786	Vacuolar segregation protein pep7	pep7	4.2947	Vacuolar segregation protein pep7 OS=Schizosaccharomyces pombe (strain 972 / ATCC 24843) OX=284812 GN=pep7 PE=3 SV=1	176	62.434	9	0	0	0	2904200	1	107560
G2TRL7	S-phase delaying protein 2	spd2	147.13	S-phase delaying protein 2 OS=Schizosaccharomyces pombe (strain 972 / ATCC 24843) OX=284812 GN=spd2 PE=3 SV=1	67	11.834	89.2	246940	5	49388	1134700	5	226940
Q09903	ATP-dependent RNA helicase drs1	drs1	4.6887	ATP-dependent RNA helicase drs1 OS=Schizosaccharomyces pombe (strain 972 / ATCC 24843) OX=284812 GN=drs1 PE=3 SV=1	1893	85.452	3.2	0	0	0	2898600	1	99951
G2TRM6	Uncharacterized protein new4	new4	7.0853	Uncharacterized protein new4 OS=Schizosaccharomyces pombe (strain 972 / ATCC 24843) OX=284812 GN=new4 PE=1 SV=1	69	16.735	8.9	18389	1	4597.4	39581	1	9895.3
O14280	Uncharacterized bolA-like protein C8C9.11	SPAC8C9.11	5.2812	Uncharacterized bolA-like protein C8C9.11 OS=Schizosaccharomyces pombe (strain 972 / ATCC 24843) OX=284812 GN=SPAC8C9.11 PE=3 SV=2	430	9.5279	16.7	0	0	0	171840	1	85919
Q9UTI8	60S ribosomal protein L42	rpl42	5.1276	Large ribosomal subunit protein eL42 OS=Schizosaccharomyces pombe (strain 972 / ATCC 24843) OX=284812 GN=rpl42 PE=1 SV=3	2729	12.205	16	0	0	0	245340	2	81780
G2TRP0	Uncharacterized protein tam7	tam7	3.261	Mitochondrial import protein 2 OS=Schizosaccharomyces pombe (strain 972 / ATCC 24843) OX=284812 GN=mim2 PE=1 SV=1	73	8.3964	16.7	15170	1	3792.6	14563	1	3640.9
G2TRP3	37S ribosomal protein YMR-31, mitochondrial	ymr31	14.841	Alpha-ketoglutarate dehydrogenase subunit 4, mitochondrial OS=Schizosaccharomyces pombe (strain 972 / ATCC 24843) OX=284812 GN=kgd4 PE=3 SV=1	74	9.735	52.8	60444	1	15111	175630	1	43907
G2TRP5	Cytochrome c oxidase subunit 7	cox7	5.6878	Cytochrome c oxidase subunit 7 OS=Schizosaccharomyces pombe (strain 972 / ATCC 24843) OX=284812 GN=cox7 PE=1 SV=1	75	6.7338	39	6218.2	1	2072.7	88946	2	29649
G2TRP6	Cytochrome c oxidase subunit 6B-like protein new16	new16	14.08	Cytochrome c oxidase subunit 6B-like protein new16 OS=Schizosaccharomyces pombe (strain 972 / ATCC 24843) OX=284812 GN=new16 PE=2 SV=1	76	10.223	36.7	31424	1	3928.1	174750	4	21844
G2TRP7	Mitochondrial import receptor subunit tom5	tom5	12.467	Mitochondrial import receptor subunit tom5 OS=Schizosaccharomyces pombe (strain 972 / ATCC 24843) OX=284812 GN=tom5 PE=3 SV=1	77	5.3623	69.4	25486	1	8495.4	174130	3	58045
G2TRQ0	Uncharacterized protein tam13	tam13	108.06	Uncharacterized protein tam13 OS=Schizosaccharomyces pombe (strain 972 / ATCC 24843) OX=284812 GN=tam13 PE=2 SV=1	78	10.171	49.5	225490	3	45098	521770	2	104350
Q9P7K0	Mitochondrial import inner membrane translocase subunit tim9	tim9	24.816	Mitochondrial import inner membrane translocase subunit tim9 OS=Schizosaccharomyces pombe (strain 972 / ATCC 24843) OX=284812 GN=tim9 PE=3 SV=1	2411	9.805	19	0	0	0	295810	2	73951
P0CH07;P0CH06	Ubiquitin-60S ribosomal protein L40;Ubiquitin;60S ribosomal protein L40	ubi2;ubi1	7.1723	Ubiquitin-ribosomal protein eL40B fusion protein OS=Schizosaccharomyces pombe (strain 972 / ATCC 24843) OX=284812 GN=uep1 PE=1 SV=1;Ubiquitin-ribosomal protein eL40A fusion protein OS=Schizosaccharomyces pombe (strain 972 / ATCC 24843) OX=284812 GN=ubi1 PE	1375	14.595	60.9	0	6	0	381990	10	63664
G2TRQ6	Uncharacterized protein tam11	tam11	16.129	Uncharacterized protein tam11 OS=Schizosaccharomyces pombe (strain 972 / ATCC 24843) OX=284812 GN=tam11 PE=1 SV=1	81	6.9346	56.5	174200	1	43550	334960	2	83739
G2TRQ9	Uncharacterized protein tam10	tam10	4.0966	Uncharacterized protein tam10 OS=Schizosaccharomyces pombe (strain 972 / ATCC 24843) OX=284812 GN=tam10 PE=1 SV=1	83	19.111	14.3	21055	1	3509.2	3031	1	505.17
Q09714	Uncharacterized protein C18B11.08c	SPAC18B11.08c	4.1427	Uncharacterized protein C18B11.08c OS=Schizosaccharomyces pombe (strain 972 / ATCC 24843) OX=284812 GN=SPAC18B11.08c PE=4 SV=2	1781	10.295	15.8	0	0	0	180370	2	60124
G2TRT6	NADH dehydrogenase [ubiquinone] 1 alpha subcomplex subunit 4 homolog	SPCC417.16	59.946	NADH dehydrogenase [ubiquinone] 1 alpha subcomplex subunit 4 homolog OS=Schizosaccharomyces pombe (strain 972 / ATCC 24843) OX=284812 GN=SPCC417.16 PE=3 SV=1	85	5.6246	80.8	721120	6	360560	2252200	6	1126100
G2TRU5	COX assembly mitochondrial protein 2	cmc2	7.8999	COX assembly mitochondrial protein 2 OS=Schizosaccharomyces pombe (strain 972 / ATCC 24843) OX=284812 GN=cmc2 PE=1 SV=1	86	10.591	12.4	13119	1	2623.7	81884	1	16377
O00084	Urease	ure1	123.69	Urease OS=Schizosaccharomyces pombe (strain 972 / ATCC 24843) OX=284812 GN=ure1 PE=1 SV=1	87	91.181	25.5	95190	3	2719.7	295730	5	8449.4
O00087	Dihydrolipoyl dehydrogenase, mitochondrial	dld1	200.45	Dihydrolipoyl dehydrogenase, mitochondrial OS=Schizosaccharomyces pombe (strain 972 / ATCC 24843) OX=284812 GN=dld1 PE=2 SV=2	88	54.731	44	563870	12	18796	1281900	14	42731
O00091	Glucose-6-phosphate 1-dehydrogenase	zwf1	323.31	Glucose-6-phosphate 1-dehydrogenase OS=Schizosaccharomyces pombe (strain 972 / ATCC 24843) OX=284812 GN=zwf1 PE=3 SV=2	89	57.204	77.6	4189200	26	149610	10744000	32	383700
O00102	Ubiquitin-conjugating enzyme E2-18 kDa	ubc7	9.7497	Ubiquitin-conjugating enzyme E2-18 kDa OS=Schizosaccharomyces pombe (strain 972 / ATCC 24843) OX=284812 GN=ubc7 PE=1 SV=2	90	18.72	21.7	29364	1	5872.8	68761	2	13752
O00103	Ubiquitin-conjugating enzyme E2-20 kDa	ubc11	18.238	Ubiquitin-conjugating enzyme E2-20 kDa OS=Schizosaccharomyces pombe (strain 972 / ATCC 24843) OX=284812 GN=ubc11 PE=3 SV=1	91	19.664	9.7	31363	1	15681	55564	1	27782
Q09720	Probable proteasome subunit beta type-4	SPAC31A2.04c	22.516	Probable proteasome subunit beta type-4 OS=Schizosaccharomyces pombe (strain 972 / ATCC 24843) OX=284812 GN=SPAC31A2.04c PE=3 SV=1	1785	21.967	22.7	0	0	0	467360	4	58420
Q09730	Protein transport protein sft1	sft1	6.0377	Protein transport protein sft1 OS=Schizosaccharomyces pombe (strain 972 / ATCC 24843) OX=284812 GN=sft1 PE=3 SV=1	1792	10.542	31.9	0	0	0	325770	2	54294
O13326	O-acetylhomoserine (thiol)-lyase	SPBC428.11	323.31	Homocysteine synthase OS=Schizosaccharomyces pombe (strain 972 / ATCC 24843) OX=284812 GN=met17 PE=1 SV=1	94	46.408	62	3888600	13	185170	10900000	15	519030
O13351	Ubiquitin-like protein pmt3/smt3	pmt3	31.054	Ubiquitin-like protein pmt3/smt3 OS=Schizosaccharomyces pombe (strain 972 / ATCC 24843) OX=284812 GN=pmt3 PE=1 SV=2	95	12.934	31.6	93281	2	18656	300770	1	60153
O13370	ATP-dependent RNA helicase ded1	ded1	262.54	ATP-dependent RNA helicase ded1 OS=Schizosaccharomyces pombe (strain 972 / ATCC 24843) OX=284812 GN=ded1 PE=1 SV=1	96	69.758	63.7	781830	13	20574	2153700	17	56676
O13598	WW domain-containing protein C11B10.08		8.1626	WW domain-containing protein C11B10.08 OS=Schizosaccharomyces pombe (strain 972 / ATCC 24843) OX=284812 GN=pi003 PE=4 SV=1	97	22.073	11.8	12355	1	3088.7	45525	2	11381
O13931	ATP synthase subunit J, mitochondrial	atp18	13.045	ATP synthase subunit J, mitochondrial OS=Schizosaccharomyces pombe (strain 972 / ATCC 24843) OX=284812 GN=atp18 PE=3 SV=1	253	6.8049	53.3	0	0	0	215300	2	53825
O14363	60S ribosomal protein L1-A	rpl1a	9.1292	Large ribosomal subunit protein uL1A OS=Schizosaccharomyces pombe (strain 972 / ATCC 24843) OX=284812 GN=rpl102 PE=1 SV=1	474	23.884	31.5	0	3	0	433540	7	48171
O13614	40S ribosomal protein S10-B	rps10b	139.84	Small ribosomal subunit protein eS10B OS=Schizosaccharomyces pombe (strain 972 / ATCC 24843) OX=284812 GN=rps1002 PE=3 SV=1	100	16.443	71.4	1192800	7	170400	2534600	10	362080
Q8NKC0;P87015	Probable L-asparaginase 3;Probable L-asparaginase 1	SPBPB21E7.09;SPAC186.03	105.31	Probable L-asparaginase 3 OS=Schizosaccharomyces pombe (strain 972 / ATCC 24843) OX=284812 GN=SPBPB21E7.09 PE=3 SV=1;Probable L-asparaginase 1 OS=Schizosaccharomyces pombe (strain 972 / ATCC 24843) OX=284812 GN=SPAC186.03 PE=3 SV=1	2151	38.597	18.9	0	0	0	658520	1	47037
O13621	Uncharacterized protein C691.05c		94.918	Uncharacterized protein C691.05c OS=Schizosaccharomyces pombe (strain 972 / ATCC 24843) OX=284812 GN=pi030 PE=4 SV=1	102	76.67	21.4	158880	5	5884.5	432340	6	16013
O13622	ATP-dependent RNA helicase mss116, mitochondrial	mss116	56.788	ATP-dependent RNA helicase mss116, mitochondrial OS=Schizosaccharomyces pombe (strain 972 / ATCC 24843) OX=284812 GN=mss116 PE=3 SV=1	103	59.449	28.4	79661	3	2746.9	257230	6	8869.9
O13633	Uncharacterized J domain-containing protein C17A3.05c		16.053	Uncharacterized J domain-containing protein C17A3.05c OS=Schizosaccharomyces pombe (strain 972 / ATCC 24843) OX=284812 GN=pi041 PE=1 SV=1	104	46.399	12.4	27940	2	1397	176510	4	8825.5
O13636	Mitochondrial import inner membrane translocase subunit tim50	tim50	19.838	Mitochondrial import inner membrane translocase subunit tim50 OS=Schizosaccharomyces pombe (strain 972 / ATCC 24843) OX=284812 GN=tim50 PE=3 SV=1	105	52.571	23.2	51908	5	2162.9	317840	4	13243
O13637	Protein transport protein sec31	sec31	323.31	Protein transport protein sec31 OS=Schizosaccharomyces pombe (strain 972 / ATCC 24843) OX=284812 GN=sec31 PE=1 SV=1	106	132.5	40.4	852280	17	12004	2411200	26	33961
O13639	Adenosylhomocysteinase		323.31	Adenosylhomocysteinase OS=Schizosaccharomyces pombe (strain 972 / ATCC 24843) OX=284812 GN=pi047 PE=3 SV=1	107	47.383	67.4	9768700	22	488430	14819000	26	740950
O13640	Uncharacterized alpha-1,2-galactosyltransferase C8D2.17		119.79	Uncharacterized alpha-1,2-galactosyltransferase C8D2.17 OS=Schizosaccharomyces pombe (strain 972 / ATCC 24843) OX=284812 GN=pi048 PE=3 SV=2	108	36.998	52.4	280640	5	18709	971230	8	64748
O14249	probable cardiolipin-specific deacylase, mitochondrial	SPAC6G10.03c	10.841	Probable cardiolipin-specific deacylase 1, mitochondrial OS=Schizosaccharomyces pombe (strain 972 / ATCC 24843) OX=284812 GN=SPAC6G10.03c PE=3 SV=1	416	48.72	14.5	0	0	0	919620	4	43791
O13642	Lipoyl synthase, mitochondrial	lip5	39.357	Lipoyl synthase, mitochondrial OS=Schizosaccharomyces pombe (strain 972 / ATCC 24843) OX=284812 GN=lip5 PE=3 SV=2	110	41.69	23.2	92498	3	4021.6	319700	4	13900
Q10167	Uncharacterized protein C26A3.14c	SPAC26A3.14c	15.114	Uncharacterized protein C26A3.14c OS=Schizosaccharomyces pombe (strain 972 / ATCC 24843) OX=284812 GN=SPAC26A3.14c PE=1 SV=1	1960	8.2493	41.1	0	0	0	147220	3	36805
O13648	Ribosomal protein arginine N-methyltransferase rmt3	rmt3	106.36	Ribosomal protein arginine N-methyltransferase rmt3 OS=Schizosaccharomyces pombe (strain 972 / ATCC 24843) OX=284812 GN=rmt3 PE=1 SV=3	112	61.76	30.8	350300	6	15923	710630	8	32301
O13651	Isoleucine--tRNA ligase, cytoplasmic	irs1	323.31	Isoleucine--tRNA ligase, cytoplasmic OS=Schizosaccharomyces pombe (strain 972 / ATCC 24843) OX=284812 GN=irs1 PE=3 SV=1	113	122.91	48.5	5123600	39	102470	9303900	44	186080
P87150	MICOS complex subunit mic19	mic19	27.206	MICOS complex subunit mic19 OS=Schizosaccharomyces pombe (strain 972 / ATCC 24843) OX=284812 GN=mic19 PE=3 SV=1	1683	18.767	7.4	0	0	0	298240	1	29824
O13656	Probable mitochondrial import receptor subunit tom40	tom40	323.31	Probable mitochondrial import receptor subunit tom40 OS=Schizosaccharomyces pombe (strain 972 / ATCC 24843) OX=284812 GN=tom40 PE=3 SV=3	115	37.552	66	1817800	11	106930	1998700	12	117570
P87316	Putative ATP synthase subunit epsilon, mitochondrial	atp15	19.086	Putative ATP synthase subunit epsilon, mitochondrial OS=Schizosaccharomyces pombe (strain 972 / ATCC 24843) OX=284812 GN=atp15 PE=3 SV=1	1714	7.7406	16.4	0	0	0	82841	1	27614
O74502	DNA mismatch repair protein msh6	msh6	2.375	DNA mismatch repair protein msh6 OS=Schizosaccharomyces pombe (strain 972 / ATCC 24843) OX=284812 GN=msh6 PE=1 SV=1	913	141.51	1.8	0	0	0	1423400	2	24125
Q09146	Brefeldin A resistance protein	hba1	55.461	Brefeldin A resistance protein OS=Schizosaccharomyces pombe (strain 972 / ATCC 24843) OX=284812 GN=hba1 PE=1 SV=1	1736	43.2	19.8	12606	1	663.45	453420	7	23864
O13665	Factor arrest protein 11	far11	4.1731	Factor arrest protein 11 OS=Schizosaccharomyces pombe (strain 972 / ATCC 24843) OX=284812 GN=far11 PE=1 SV=1	119	95.092	3.4	133510	1	3178.8	0	0	0
O13666	C-5 sterol desaturase erg32	erg32	16.856	Delta(7)-sterol 5(6)-desaturase erg32 OS=Schizosaccharomyces pombe (strain 972 / ATCC 24843) OX=284812 GN=erg32 PE=3 SV=1	120	39.063	17.6	23709	1	1975.8	94122	2	7843.5
O13671	Importin-alpha re-exporter	kap109	40.793	Importin-alpha re-exporter OS=Schizosaccharomyces pombe (strain 972 / ATCC 24843) OX=284812 GN=kap109 PE=3 SV=2	121	109.42	17.2	138230	5	3004.9	448410	8	9748.1
O13672	60S ribosomal protein L8	rpl8	166.62	Large ribosomal subunit protein eL8 OS=Schizosaccharomyces pombe (strain 972 / ATCC 24843) OX=284812 GN=rpl8 PE=1 SV=3	122	28.606	61	3565300	7	209720	5599500	14	329380
O13685	Ubiquitin-conjugating enzyme E2 13	ubc13	64.538	Ubiquitin-conjugating enzyme E2 13 OS=Schizosaccharomyces pombe (strain 972 / ATCC 24843) OX=284812 GN=ubc13 PE=1 SV=1	123	16.855	71.6	74029	2	8225.5	619320	5	68813
P12000	DNA ligase 1	cdc17	3.8894	DNA ligase 1 OS=Schizosaccharomyces pombe (strain 972 / ATCC 24843) OX=284812 GN=cdc17 PE=3 SV=1	1394	86.58	7	0	0	0	960220	2	23420
O13687	V-type proton ATPase subunit E	vma4	196.38	V-type proton ATPase subunit E OS=Schizosaccharomyces pombe (strain 972 / ATCC 24843) OX=284812 GN=vma4 PE=3 SV=1	125	25.741	55.1	483560	6	53729	1846500	13	205170
O13689	Uncharacterized protein C11E3.10	SPAC11E3.10	3.2632	Uncharacterized protein C11E3.10 OS=Schizosaccharomyces pombe (strain 972 / ATCC 24843) OX=284812 GN=SPAC11E3.10 PE=4 SV=2	126	18.481	18.5	19204	1	3200.7	0	0	0
O14139	Chromodomain helicase hrp3	hrp3	17.81	Chromodomain helicase hrp3 OS=Schizosaccharomyces pombe (strain 972 / ATCC 24843) OX=284812 GN=hrp3 PE=1 SV=1	365	159.38	6.1	40482	3	525.74	1650600	3	21436
O13692	1,3-beta-glucanosyltransferase gas5	gas5	43.028	1,3-beta-glucanosyltransferase gas5 OS=Schizosaccharomyces pombe (strain 972 / ATCC 24843) OX=284812 GN=gas5 PE=1 SV=1	128	53.692	18.4	29799	1	2292.3	419140	4	32241
O13693	Uncharacterized protein C11E3.14	SPAC11E3.14	37.526	Uncharacterized protein C11E3.14 OS=Schizosaccharomyces pombe (strain 972 / ATCC 24843) OX=284812 GN=SPAC11E3.14 PE=2 SV=1	129	67.09	14.5	27753	2	1027.9	135500	5	5018.5
O13973	37S ribosomal protein mrp10, mitochondrial	mrp10	2.3545	Small ribosomal subunit protein mS37 OS=Schizosaccharomyces pombe (strain 972 / ATCC 24843) OX=284812 GN=mrp10 PE=3 SV=1	278	9.8534	12.5	0	0	0	21176	1	21176
O13696	Isocitrate dehydrogenase [NAD] subunit 1, mitochondrial	idh1	178.84	Isocitrate dehydrogenase [NAD] subunit 1, mitochondrial OS=Schizosaccharomyces pombe (strain 972 / ATCC 24843) OX=284812 GN=idh1 PE=1 SV=1	131	38.758	48	448720	10	22436	1502100	9	75104
Q09827	Probable protein transport protein Sec61 subunit gamma	sss1	4.5127	Probable protein transport protein Sec61 subunit gamma OS=Schizosaccharomyces pombe (strain 972 / ATCC 24843) OX=284812 GN=sss1 PE=3 SV=1	1849	7.7912	11.4	0	0	0	96392	1	19278
O13711	Uncharacterized protein C14C4.04	SPAC14C4.04	59.278	Uncharacterized protein C14C4.04 OS=Schizosaccharomyces pombe (strain 972 / ATCC 24843) OX=284812 GN=SPAC14C4.04 PE=4 SV=1	133	29.71	25.1	170540	3	12182	137700	2	9836
Q9P372	Signal recognition particle subunit srp14	srp14	23.053	Signal recognition particle subunit srp14 OS=Schizosaccharomyces pombe (strain 972 / ATCC 24843) OX=284812 GN=srp14 PE=1 SV=1	2283	11.718	20.8	0	0	0	129520	2	18503
O13713	Nuclear polyadenylated RNA-binding protein nab2	nab2	2.9951	Nuclear polyadenylated RNA-binding protein nab2 OS=Schizosaccharomyces pombe (strain 972 / ATCC 24843) OX=284812 GN=nab2 PE=3 SV=1	135	33.929	9.4	15755	1	1125.4	0	0	0
Q9Y7K1	Uncharacterized protein C216.04c	SPBC216.04c	13.053	Uncharacterized protein C216.04c OS=Schizosaccharomyces pombe (strain 972 / ATCC 24843) OX=284812 GN=SPBC216.04c PE=3 SV=1	2851	15.606	36.2	0	0	0	166370	4	18485
O13718	Vacuolar transporter chaperone 2	vtc2	250.57	Vacuolar transporter chaperone complex subunit 2 OS=Schizosaccharomyces pombe (strain 972 / ATCC 24843) OX=284812 GN=vtc2 PE=1 SV=1	137	85.444	40.9	721530	15	17598	3306000	22	80635
O14368	Heat shock protein 16	hsp16	5.5335	Heat shock protein 16 OS=Schizosaccharomyces pombe (strain 972 / ATCC 24843) OX=284812 GN=hsp16 PE=1 SV=1	475	15.968	23.1	0	0	0	144800	2	18100
O13724	Zinc finger protein zpr1	zpr1	95.339	Zinc finger chaperone zpr1 OS=Schizosaccharomyces pombe (strain 972 / ATCC 24843) OX=284812 GN=zpr1 PE=3 SV=1	139	51.376	37	259110	5	11265	755990	10	32869
O13725	NAD(P)H-hydrate epimerase	mug182	18.428	NAD(P)H-hydrate epimerase OS=Schizosaccharomyces pombe (strain 972 / ATCC 24843) OX=284812 GN=mug182 PE=1 SV=1	140	26.466	29.3	24572	2	2047.7	81148	3	6762.3
O13726	Uncharacterized Na(+)/H(+) antiporter C15A10.06	SPAC15A10.06	10.788	Uncharacterized Na(+)/H(+) antiporter C15A10.06 OS=Schizosaccharomyces pombe (strain 972 / ATCC 24843) OX=284812 GN=SPAC15A10.06 PE=1 SV=3	141	63.603	6.2	24197	2	1728.3	38860	2	2775.7
O13727	Uncharacterized protein C15A10.07	SPAC15A10.07	11.088	Uncharacterized protein C15A10.07 OS=Schizosaccharomyces pombe (strain 972 / ATCC 24843) OX=284812 GN=SPAC15A10.07 PE=4 SV=2	142	18.15	21.6	15985	1	2283.6	54896	2	7842.3
O14185	Transgelin	stg1	17.144	Transgelin OS=Schizosaccharomyces pombe (strain 972 / ATCC 24843) OX=284812 GN=stg1 PE=4 SV=1	386	20.141	21.3	0	0	0	156040	3	17338
O59833	Uncharacterized transporter C965.13	SPCC965.13	14.431	Uncharacterized transporter C965.13 OS=Schizosaccharomyces pombe (strain 972 / ATCC 24843) OX=284812 GN=SPCC965.13 PE=3 SV=1	722	59.706	8.8	0	0	0	136530	2	17067
O13732	Uncharacterized protein C15A10.12c	SPAC15A10.12c	9.7009	Uncharacterized protein C15A10.12c OS=Schizosaccharomyces pombe (strain 972 / ATCC 24843) OX=284812 GN=SPAC15A10.12c PE=4 SV=2	145	17.135	23	21928	1	3132.6	58700	2	8385.7
O13733	Protein kinase domain-containing protein ppk3	ppk3	21.8	Protein kinase domain-containing protein ppk3 OS=Schizosaccharomyces pombe (strain 972 / ATCC 24843) OX=284812 GN=ppk3 PE=4 SV=1	146	71.632	9.3	43308	4	1203	105860	4	2940.5
Q9UUA9	Pre-rRNA-processing protein tsr2	tsr2	24.475	Pre-rRNA-processing protein tsr2 OS=Schizosaccharomyces pombe (strain 972 / ATCC 24843) OX=284812 GN=tsr2 PE=3 SV=1	2785	20.508	35.2	0	0	0	96960	3	16160
Q10342	Protein sda1	sda1	11.373	Protein sda1 OS=Schizosaccharomyces pombe (strain 972 / ATCC 24843) OX=284812 GN=sda1 PE=3 SV=2	2055	81.25	9.9	25612	2	914.7	449080	3	16038
O94677	Conserved oligomeric Golgi complex subunit 6	cog6	4.0678	Conserved oligomeric Golgi complex subunit 6 OS=Schizosaccharomyces pombe (strain 972 / ATCC 24843) OX=284812 GN=cog6 PE=3 SV=1	1318	77.326	4.4	0	0	0	592260	1	16007
O13739	Probable chorismate mutase	SPAC16E8.04c	39.462	Chorismate mutase OS=Schizosaccharomyces pombe (strain 972 / ATCC 24843) OX=284812 GN=aro7 PE=3 SV=1	150	29.05	33.9	162670	4	12513	292190	4	22476
O74499	U6 snRNA-associated Sm-like protein LSm7	lsm7	17.461	U6 snRNA-associated Sm-like protein LSm7 OS=Schizosaccharomyces pombe (strain 972 / ATCC 24843) OX=284812 GN=lsm7 PE=1 SV=1	910	12.474	41.6	0	0	0	111980	4	15997
O13742	V-type proton ATPase subunit a	vph1	191.69	V-type proton ATPase subunit a OS=Schizosaccharomyces pombe (strain 972 / ATCC 24843) OX=284812 GN=vph1 PE=3 SV=2	152	94.158	32	535450	10	16733	845170	12	26412
O94289	Ubiquitin homeostasis protein lub1	lub1	19.033	Ubiquitin homeostasis protein lub1 OS=Schizosaccharomyces pombe (strain 972 / ATCC 24843) OX=284812 GN=lub1 PE=1 SV=2	1133	79.221	12.3	9847.2	1	364.71	428590	4	15874
P40848	5-3 exoribonuclease 2	dhp1	21.375	5-3 exoribonuclease 2 OS=Schizosaccharomyces pombe (strain 972 / ATCC 24843) OX=284812 GN=dhp1 PE=1 SV=1	1518	112.37	9.2	38992	3	829.63	724710	5	15419
O43018	Uncharacterized protein C354.04	SPBC354.04	17.112	Uncharacterized protein C354.04 OS=Schizosaccharomyces pombe (strain 972 / ATCC 24843) OX=284812 GN=SPBC354.04 PE=4 SV=1	598	18.83	12.9	0	0	0	152970	4	15297
O13750	Probable succinyl-CoA ligase [ADP-forming] subunit alpha, mitochondrial	SPAC16E8.17c	39.593	Succinate--CoA ligase [ADP-forming] subunit alpha, mitochondrial OS=Schizosaccharomyces pombe (strain 972 / ATCC 24843) OX=284812 GN=SPAC16E8.17c PE=3 SV=1	156	34.706	34.1	147350	3	9209.7	407120	7	25445
O13752	Uncharacterized TLC domain-containing protein C17A2.02c	SPAC17A2.02c	26.946	Uncharacterized TLC domain-containing protein C17A2.02c OS=Schizosaccharomyces pombe (strain 972 / ATCC 24843) OX=284812 GN=SPAC17A2.02c PE=4 SV=1	157	33.042	9.7	315280	2	28662	723120	3	65738
O13753	V-type proton ATPase subunit d	vma6	166.33	V-type proton ATPase subunit d OS=Schizosaccharomyces pombe (strain 972 / ATCC 24843) OX=284812 GN=vma6 PE=3 SV=1	158	39.323	51.9	412070	8	22893	784900	10	43606
Q9P7Y4	Mediator of RNA polymerase II transcription subunit 14	med14	7.0449	Mediator of RNA polymerase II transcription subunit 14 OS=Schizosaccharomyces pombe (strain 972 / ATCC 24843) OX=284812 GN=med14 PE=1 SV=2	2479	100.83	4.4	0	0	0	631630	1	15039
O13755	Fumarate reductase	osm1	127.7	Fumarate reductase OS=Schizosaccharomyces pombe (strain 972 / ATCC 24843) OX=284812 GN=osm1 PE=3 SV=1	160	55.483	54.2	94090	3	3484.8	512300	7	18974
O14137	Probable glucose-6-phosphate 1-dehydrogenase C7.13c	SPAC3C7.13c	14.219	Probable glucose-6-phosphate 1-dehydrogenase C7.13c OS=Schizosaccharomyces pombe (strain 972 / ATCC 24843) OX=284812 GN=SPAC3C7.13c PE=3 SV=1	364	54.429	24.5	0	0	0	400740	3	14842
O42847	Uncharacterized RNA-binding protein C23A1.09	SPAC23A1.09	5.133	Uncharacterized RNA-binding protein C23A1.09 OS=Schizosaccharomyces pombe (strain 972 / ATCC 24843) OX=284812 GN=SPAC23A1.09 PE=4 SV=1	519	13.677	24.8	0	0	0	88731	2	14789
Q9P7I9	Endosomal protein P24B	emp24	4.7409	Endosomal protein P24B OS=Schizosaccharomyces pombe (strain 972 / ATCC 24843) OX=284812 GN=emp24 PE=3 SV=1	2407	23.138	13.1	0	0	0	131880	2	14653
O13770	Uncharacterized membrane protein C17A5.08	SPAC17A5.08	22.69	Uncharacterized membrane protein C17A5.08 OS=Schizosaccharomyces pombe (strain 972 / ATCC 24843) OX=284812 GN=SPAC17A5.08 PE=3 SV=1	164	24.137	18.1	46444	1	5805.5	176610	3	22076
O13771	Uncharacterized protein C17A5.09c	SPAC17A5.09c	16.23	Uncharacterized protein C17A5.09c OS=Schizosaccharomyces pombe (strain 972 / ATCC 24843) OX=284812 GN=SPAC17A5.09c PE=1 SV=1	165	34.978	23.2	47523	2	3168.2	351730	4	23448
Q92346	Uncharacterized protein C6G9.01c	SPAC6G9.01c	3.6085	Uncharacterized protein C6G9.01c OS=Schizosaccharomyces pombe (strain 972 / ATCC 24843) OX=284812 GN=SPAC6G9.01c PE=4 SV=2	2169	10.342	21.1	0	0	0	42901	1	14300
O13774	GTP cyclohydrolase 1	SPAC17A5.13	31.908	GTP cyclohydrolase 1 OS=Schizosaccharomyces pombe (strain 972 / ATCC 24843) OX=284812 GN=SPAC17A5.13 PE=1 SV=1	167	26.492	43	162190	3	12476	276070	4	21236
O13775	Probable glutamate--tRNA ligase, cytoplasmic	gus1	323.31	Probable glutamate--tRNA ligase, cytoplasmic OS=Schizosaccharomyces pombe (strain 972 / ATCC 24843) OX=284812 GN=gus1 PE=1 SV=1	168	80.749	52.9	3013900	26	73511	7556500	30	184310
Q10080	UPF0654 protein C11D3.01c	SPAC11D3.01c	11.015	UPF0654 protein C11D3.01c OS=Schizosaccharomyces pombe (strain 972 / ATCC 24843) OX=284812 GN=SPAC11D3.01c PE=3 SV=1	1925	8.7724	53.2	0	0	0	71333	3	14267
O94426	WW domain-containing protein C660.06	SPBC660.06	14.456	WW domain-containing protein C660.06 OS=Schizosaccharomyces pombe (strain 972 / ATCC 24843) OX=284812 GN=SPBC660.06 PE=4 SV=1	1202	26.252	11.4	0	0	0	27527	1	13763
G2TRN2	Uncharacterized protein new9	new9	12.722	Uncharacterized protein new9 OS=Schizosaccharomyces pombe (strain 972 / ATCC 24843) OX=284812 GN=new9 PE=2 SV=1	70	6.7987	19.3	0	0	0	26984	1	13492
Q9URU9	Protein fyv10	fyv10	3.8695	Protein fyv10 OS=Schizosaccharomyces pombe (strain 972 / ATCC 24843) OX=284812 GN=fyv10 PE=3 SV=1	2497	45.857	9.9	0	0	0	238560	1	13253
O13783	Vacuolar protein-sorting protein bro1	bro1	23.313	Vacuolar protein-sorting protein bro1 OS=Schizosaccharomyces pombe (strain 972 / ATCC 24843) OX=284812 GN=bro1 PE=3 SV=1	173	86.621	12.1	59602	3	1354.6	160060	6	3637.8
O13784	40S ribosomal protein S24-A	rps24a	41.262	Small ribosomal subunit protein eS24A OS=Schizosaccharomyces pombe (strain 972 / ATCC 24843) OX=284812 GN=rps2401 PE=3 SV=3	174	15.47	41	601280	5	100210	1576900	6	262820
O13785	Protein transport protein use1	use1	6.7089	Protein transport protein use1 OS=Schizosaccharomyces pombe (strain 972 / ATCC 24843) OX=284812 GN=use1 PE=3 SV=1	175	25.829	14.4	23299	1	1941.6	69160	2	5763.4
G2TRL3	Ribosome assembly protein 3	rsa3	19.043	Ribosome assembly protein 3 OS=Schizosaccharomyces pombe (strain 972 / ATCC 24843) OX=284812 GN=rsa3 PE=2 SV=1	65	9.4115	52.5	0	0	0	61236	2	12247
O13787	Translocation protein sec62	sec62	9.626	Translocation protein sec62 OS=Schizosaccharomyces pombe (strain 972 / ATCC 24843) OX=284812 GN=sec62 PE=3 SV=1	177	31.585	14.7	21165	1	1322.8	203220	2	12701
O13788	SWI/SNF and RSC complexes subunit ssr1	ssr1	22.613	SWI/SNF and RSC complexes subunit ssr1 OS=Schizosaccharomyces pombe (strain 972 / ATCC 24843) OX=284812 GN=ssr1 PE=1 SV=1	178	59.638	19.5	57868	3	1702	92080	6	2708.2
O13789	Uncharacterized beta-glucan synthesis-associated protein C17G6.11c	SPAC17G6.11c	37.069	Uncharacterized beta-glucan synthesis-associated protein C17G6.11c OS=Schizosaccharomyces pombe (strain 972 / ATCC 24843) OX=284812 GN=SPAC17G6.11c PE=3 SV=1	179	70.008	13.2	24883	1	1382.4	189910	4	10551
Q9UST4	Eukaryotic translation initiation factor 5A-2	tif51b	50.435	Eukaryotic translation initiation factor 5A-2 OS=Schizosaccharomyces pombe (strain 972 / ATCC 24843) OX=284812 GN=tif51b PE=3 SV=2	2612	18.563	68.6	0	7	0	109360	12	12152
O13791	Protein slt1	slt1	30.724	Protein slt1 OS=Schizosaccharomyces pombe (strain 972 / ATCC 24843) OX=284812 GN=slt1 PE=1 SV=3	181	49.136	27.7	27807	1	1544.8	163170	6	9064.8
O13792	ATP-dependent RNA helicase uap56	uap56	253.16	ATP-dependent RNA helicase uap56 OS=Schizosaccharomyces pombe (strain 972 / ATCC 24843) OX=284812 GN=uap56 PE=1 SV=3	182	49.231	60.6	1327300	14	73739	3012000	20	167330
O13793	Probable mitochondrial transport protein fsf1	fsf1	76.103	Sideroflexin fsf1 OS=Schizosaccharomyces pombe (strain 972 / ATCC 24843) OX=284812 GN=fsf1 PE=3 SV=2	183	35.447	50	480030	11	26668	1074800	10	59714
O13873	Protein CSN12 homolog	csn12	3.277	Protein CSN12 homolog OS=Schizosaccharomyces pombe (strain 972 / ATCC 24843) OX=284812 GN=csn12 PE=3 SV=1	229	48.044	2.8	0	0	0	323410	1	11978
O13797	Small glutamine-rich tetratricopeptide repeat-containing protein 2	sgt2	236.59	Small glutamine-rich tetratricopeptide repeat-containing protein 2 OS=Schizosaccharomyces pombe (strain 972 / ATCC 24843) OX=284812 GN=sgt2 PE=3 SV=1	185	34.001	64.4	1543700	13	96479	4332600	11	270790
O59734	Small nuclear ribonucleoprotein F	smf1	10.084	Small nuclear ribonucleoprotein F OS=Schizosaccharomyces pombe (strain 972 / ATCC 24843) OX=284812 GN=smf1 PE=1 SV=1	671	8.66	41	0	0	0	58693	1	11739
O13801	Uncharacterized RNA-binding protein C17H9.04c	SPAC17H9.04c	16.513	RNA-binding protein involved in heterochromatin assembly dri1 OS=Schizosaccharomyces pombe (strain 972 / ATCC 24843) OX=284812 GN=dri1 PE=1 SV=1	187	66.396	14.6	36624	3	1831.2	17340	1	867
O74549	NEDD8-conjugating enzyme ubc12	ubc12	25.295	NEDD8-conjugating enzyme ubc12 OS=Schizosaccharomyces pombe (strain 972 / ATCC 24843) OX=284812 GN=ubc12 PE=3 SV=1	938	20.062	18.1	0	0	0	104870	2	11652
O13808	Actin-depolymerizing factor gmf1	gmf1	23.374	Actin-depolymerizing factor gmf1 OS=Schizosaccharomyces pombe (strain 972 / ATCC 24843) OX=284812 GN=gmf1 PE=3 SV=1	189	16.281	47.5	183190	4	22898	393910	3	49239
O13809	Uncharacterized FAD-binding protein C17H9.12c	SPAC17H9.12c	220.56	Uncharacterized FAD-binding protein C17H9.12c OS=Schizosaccharomyces pombe (strain 972 / ATCC 24843) OX=284812 GN=SPAC17H9.12c PE=3 SV=1	190	29.375	75.9	1238500	8	82564	2513500	11	167570
O13810	Probable glutamate 5-kinase	SPAC17H9.13c	19.157	Probable glutamate 5-kinase OS=Schizosaccharomyces pombe (strain 972 / ATCC 24843) OX=284812 GN=SPAC17H9.13c PE=3 SV=1	191	43.933	26.9	49725	2	2486.2	390340	6	19517
O13811	Protein disulfide-isomerase C17H9.14c	SPAC17H9.14c	205.87	Protein disulfide-isomerase C17H9.14c OS=Schizosaccharomyces pombe (strain 972 / ATCC 24843) OX=284812 GN=SPAC17H9.14c PE=3 SV=1	192	40.691	56.8	2316500	12	121920	6606400	16	347710
O13813	Mitochondrial import receptor subunit tom22	tom22	116.51	Mitochondrial import receptor subunit tom22 OS=Schizosaccharomyces pombe (strain 972 / ATCC 24843) OX=284812 GN=tom22 PE=3 SV=1	193	15.912	20.8	621060	1	124210	179300	1	35860
Q9P7W0	OPA3-like protein	SPBC1703.11	15.89	OPA3-like protein OS=Schizosaccharomyces pombe (strain 972 / ATCC 24843) OX=284812 GN=SPBC1703.11 PE=3 SV=1	2464	24.545	23.4	0	0	0	134660	5	11221
Q9P781	Golgi apparatus membrane protein tvp38	tvp38	48.524	Golgi apparatus membrane protein tvp38 OS=Schizosaccharomyces pombe (strain 972 / ATCC 24843) OX=284812 GN=tvp38 PE=3 SV=2	2366	30.695	6.2	0	0	0	88850	1	11106
O13820	Cytochrome P450 61	erg5	181.51	C-22 sterol desaturase ERG5 OS=Schizosaccharomyces pombe (strain 972 / ATCC 24843) OX=284812 GN=erg5 PE=1 SV=3	196	62.27	54.3	1778400	17	57369	2596000	22	83741
O42929	Translation machinery-associated protein 22	tma22	14.549	Translation machinery-associated protein 22 OS=Schizosaccharomyces pombe (strain 972 / ATCC 24843) OX=284812 GN=tma22 PE=3 SV=1	557	21.633	23.2	0	0	0	110500	4	11050
Q10142	Inositol phosphorylceramide synthase catalytic subunit aur1	aur1	9.8718	Inositol phosphorylceramide synthase catalytic subunit aur1 OS=Schizosaccharomyces pombe (strain 972 / ATCC 24843) OX=284812 GN=aur1 PE=1 SV=1	1948	47.444	8.3	0	0	0	127950	2	10663
O74820	Ergosterol biosynthetic protein 28	erg28	49.795	Ergosterol biosynthetic protein 28 OS=Schizosaccharomyces pombe (strain 972 / ATCC 24843) OX=284812 GN=erg28 PE=3 SV=1	1006	15.252	10.3	0	0	0	63230	1	10538
Q9USV6	Assembly factor cbp4	cbp4	2.4327	Assembly factor cbp4 OS=Schizosaccharomyces pombe (strain 972 / ATCC 24843) OX=284812 GN=cbp4 PE=3 SV=1	2619	8.0974	37.5	0	0	0	52172	1	10434
Q09895	Uncharacterized protein C24B11.08c	SPAC24B11.08c	12.968	Uncharacterized protein C24B11.08c OS=Schizosaccharomyces pombe (strain 972 / ATCC 24843) OX=284812 GN=SPAC24B11.08c PE=3 SV=1	1886	43.707	11.8	9692.3	2	570.13	177240	3	10426
O13831	Tryptophan synthase	trp2	323.31	Tryptophan synthase OS=Schizosaccharomyces pombe (strain 972 / ATCC 24843) OX=284812 GN=trp2 PE=2 SV=1	202	75.436	67	3211300	25	94451	5467100	28	160800
O74758	Uncharacterized protein C17D11.03c	SPBC17D11.03c	8.3716	Peroxisomal protein 2 OS=Schizosaccharomyces pombe (strain 972 / ATCC 24843) OX=284812 GN=SPBC17D11.03c PE=3 SV=1	971	23.489	17.4	0	0	0	111730	2	10158
O14190	UDP-N-acetylglucosamine transferase subunit alg13	alg13	9.6068	UDP-N-acetylglucosamine transferase subunit alg13 OS=Schizosaccharomyces pombe (strain 972 / ATCC 24843) OX=284812 GN=alg13 PE=3 SV=1	390	17.769	27.8	7026.2	1	780.69	90421	2	10047
P87133	Meiotically up-regulated gene 143 protein	mug143	18.244	Meiotically up-regulated gene 143 protein OS=Schizosaccharomyces pombe (strain 972 / ATCC 24843) OX=284812 GN=mug143 PE=1 SV=1	1673	13.357	48.8	6412.6	1	712.51	89582	2	9953.5
O13838	Nucleoporin nup40	nup40	23.629	Nucleoporin nup40 OS=Schizosaccharomyces pombe (strain 972 / ATCC 24843) OX=284812 GN=nup40 PE=1 SV=1	206	40.254	16.7	44733	2	2795.8	5679.1	1	354.95
O13839	G2-specific protein kinase fin1	fin1	2.9934	G2-specific protein kinase fin1 OS=Schizosaccharomyces pombe (strain 972 / ATCC 24843) OX=284812 GN=fin1 PE=3 SV=1	207	82.688	2.4	2809800	2	68531	0	0	0
O13842	Chitin deacetylase 1	cda1	30.011	Putative polysaccharide deacetylase OS=Schizosaccharomyces pombe (strain 972 / ATCC 24843) OX=284812 GN=cda1 PE=1 SV=1	208	36.206	40	52798	2	2639.9	136070	4	6803.7
Q9Y7M4	Probable U6 snRNA-associated Sm-like protein LSm3	lsm3	8.0242	Probable U6 snRNA-associated Sm-like protein LSm3 OS=Schizosaccharomyces pombe (strain 972 / ATCC 24843) OX=284812 GN=lsm3 PE=1 SV=2	2861	10.665	41.9	0	0	0	48814	2	9762.9
O13844	Uncharacterized mitochondrial carrier C19G12.05	SPAC19G12.05	70.501	Uncharacterized mitochondrial carrier C19G12.05 OS=Schizosaccharomyces pombe (strain 972 / ATCC 24843) OX=284812 GN=SPAC19G12.05 PE=3 SV=1	210	31.573	25.8	330960	5	18387	790590	5	43922
Q9UUE7	Cell division control protein 73	cdc73	17.932	Cell division control protein 73 OS=Schizosaccharomyces pombe (strain 972 / ATCC 24843) OX=284812 GN=cdc73 PE=3 SV=1	2803	42.629	27.5	18615	2	846.12	214150	7	9734.2
O13846	Ceramide very long chain fatty acid hydroxylase-like protein C19G12.08	SPAC19G12.08	210.05	Ceramide very long chain fatty acid hydroxylase scs7 OS=Schizosaccharomyces pombe (strain 972 / ATCC 24843) OX=284812 GN=scs7 PE=3 SV=1	212	40.229	49.6	697590	13	49828	1611300	13	115090
O13848	NAD/NADP-dependent indole-3-acetaldehyde reductase	SPAC19G12.09	323.31	NAD/NADP-dependent indole-3-acetaldehyde reductase OS=Schizosaccharomyces pombe (strain 972 / ATCC 24843) OX=284812 GN=SPAC19G12.09 PE=1 SV=1	213	31.569	64.8	942910	12	52384	3005500	14	166970
O13849	Carboxypeptidase Y	cpy1	323.31	Carboxypeptidase Y OS=Schizosaccharomyces pombe (strain 972 / ATCC 24843) OX=284812 GN=cpy1 PE=1 SV=1	214	114.24	35.8	825880	13	25027	2145700	16	65021
O13850	Ubiquinone biosynthesis protein coq9, mitochondrial	coq9	85.591	Ubiquinone biosynthesis protein coq9, mitochondrial OS=Schizosaccharomyces pombe (strain 972 / ATCC 24843) OX=284812 GN=coq9 PE=3 SV=1	215	28.084	62	313140	7	24087	739150	8	56858
Q10143	Probable prefoldin subunit 3	SPAC3H8.07c	6.6099	Probable prefoldin subunit 3 OS=Schizosaccharomyces pombe (strain 972 / ATCC 24843) OX=284812 GN=SPAC3H8.07c PE=3 SV=1	1949	19.445	13.6	0	0	0	124630	2	9586.9
O14262	Putative uncharacterized hydrolase C7D4.05	SPAC7D4.05	20.222	Putative uncharacterized hydrolase C7D4.05 OS=Schizosaccharomyces pombe (strain 972 / ATCC 24843) OX=284812 GN=SPAC7D4.05 PE=3 SV=3	424	26.598	37.7	2980.5	1	270.95	103120	5	9374.8
Q9Y7N3	Monothiol glutaredoxin-3	grx3	10.24	Monothiol glutaredoxin-3 OS=Schizosaccharomyces pombe (strain 972 / ATCC 24843) OX=284812 GN=grx3 PE=3 SV=3	2866	18.314	24.1	0	0	0	92853	2	9285.3
O13857;O13857-2	Putative lysophospholipase C1A6.03c	SPAC1A6.03c	78.713	Putative lysophospholipase SPAC1A6.03c OS=Schizosaccharomyces pombe (strain 972 / ATCC 24843) OX=284812 GN=SPAC1A6.03c PE=3 SV=4;Isoform 2 of Putative lysophospholipase SPAC1A6.03c OS=Schizosaccharomyces pombe (strain 972 / ATCC 24843) OX=284812 GN=SPAC1A6	219	73.041	19.6	422100	5	20100	1274400	5	60684
O13858	Eisosome protein sle1	sle1	58.149	Eisosome protein sle1 OS=Schizosaccharomyces pombe (strain 972 / ATCC 24843) OX=284812 GN=sle1 PE=1 SV=1	220	69.793	6.8	31775	2	1324	157210	4	6550.3
O13861	tRNA threonylcarbamoyladenosine dehydratase		109.55	tRNA threonylcarbamoyladenosine dehydratase OS=Schizosaccharomyces pombe (strain 972 / ATCC 24843) OX=284812 GN=SPAC1A6.10 PE=3 SV=1	221	54.299	32.8	415480	8	14839	979940	8	34998
O13862	Transcriptional activator protein rdp1	rdp1	14.19	Transcriptional activator protein rdp1 OS=Schizosaccharomyces pombe (strain 972 / ATCC 24843) OX=284812 GN=rdp1 PE=4 SV=1	222	51.766	10.3	22493	1	1124.6	6888.5	1	344.42
Q9UUJ3	Probable Rho-GTPase-activating protein 9	rga9	2.8147	Probable Rho-GTPase-activating protein 9 OS=Schizosaccharomyces pombe (strain 972 / ATCC 24843) OX=284812 GN=rga9 PE=1 SV=2	2825	76.867	4.5	0	0	0	333610	2	9266.8
O13864	Importin subunit beta-1	kap95	155.1	Importin subunit beta-1 OS=Schizosaccharomyces pombe (strain 972 / ATCC 24843) OX=284812 GN=kap95 PE=3 SV=1	224	94.746	22.8	465410	9	19392	1650400	11	68765
O13867	Uracil phosphoribosyltransferase 1	SPAC1B3.01c	81.849	Uracil phosphoribosyltransferase 1 OS=Schizosaccharomyces pombe (strain 972 / ATCC 24843) OX=284812 GN=SPAC1B3.01c PE=3 SV=1	225	24.466	68	450490	5	40954	1256500	9	114230
Q9UUE0	UPF0655 protein C17G9.12c	SPBC17G9.12c	5.3802	CTO1 family protein C17G9.12c OS=Schizosaccharomyces pombe (strain 972 / ATCC 24843) OX=284812 GN=SPBC17G9.12c PE=3 SV=1	2797	31.085	5.5	10271	1	855.88	110940	1	9244.8
O94294	Leucine-rich repeat-containing protein sog2	sog2	2.9923	Leucine-rich repeat-containing protein sog2 OS=Schizosaccharomyces pombe (strain 972 / ATCC 24843) OX=284812 GN=sog2 PE=1 SV=1	1135	96.992	3.8	0	0	0	355030	1	9103.2
O13871	Uncharacterized methyltransferase C1B3.06c	SPAC1B3.06c	57.755	Uncharacterized methyltransferase C1B3.06c OS=Schizosaccharomyces pombe (strain 972 / ATCC 24843) OX=284812 GN=SPAC1B3.06c PE=3 SV=1	228	31.773	59.4	54722	3	3648.1	375430	8	25029
O74448	Peptidyl-prolyl cis-trans isomerase pin1	pin1	11.005	Peptidyl-prolyl cis-trans isomerase pin1 OS=Schizosaccharomyces pombe (strain 972 / ATCC 24843) OX=284812 GN=pin1 PE=4 SV=1	880	19.773	41.1	0	0	0	90675	3	9067.5
O13877	DNA-directed RNA polymerases I, II, and III subunit RPABC5	rpb10	44.854	DNA-directed RNA polymerases I, II, and III subunit RPABC5 OS=Schizosaccharomyces pombe (strain 972 / ATCC 24843) OX=284812 GN=rpb10 PE=1 SV=2	230	8.2757	70.4	136670	3	45555	105970	2	35322
O13994	Inositol phoshorylceramide synthase regulatory subunit kei1	kei1	2.9722	Inositol phosphorylceramide synthase regulatory subunit kei1 OS=Schizosaccharomyces pombe (strain 972 / ATCC 24843) OX=284812 GN=kei1 PE=3 SV=1	287	27.112	8.9	0	0	0	71722	2	8965.3
O13880	Vitamin H transporter 1	vht1	46.061	Vitamin H transporter 1 OS=Schizosaccharomyces pombe (strain 972 / ATCC 24843) OX=284812 GN=vht1 PE=2 SV=1	232	62.821	17.3	777160	4	40903	1704500	8	89709
Q10146	Exosome complex exonuclease rrp6	rrp6	9.6922	Exosome complex exonuclease rrp6 OS=Schizosaccharomyces pombe (strain 972 / ATCC 24843) OX=284812 GN=rrp6 PE=3 SV=2	1951	89.559	10.2	0	0	0	379010	3	8814.2
O94724	Uncharacterized protein C1393.12	SPCC1393.12	14.29	Uncharacterized protein C1393.12 OS=Schizosaccharomyces pombe (strain 972 / ATCC 24843) OX=284812 GN=SPCC1393.12 PE=1 SV=1	1338	12.054	36.1	0	0	0	59384	2	8483.4
G2TRM0	ATP synthase assembly factor fmc1, mitochondrial	fmc1	4.6136	ATP synthase assembly factor fmc1, mitochondrial OS=Schizosaccharomyces pombe (strain 972 / ATCC 24843) OX=284812 GN=fmc1 PE=2 SV=1	68	12.106	22.1	0	0	0	58800	2	8400
O13898	Dolichyl-phosphate-mannose--protein mannosyltransferase 1	ogm1	69.502	Dolichyl-phosphate-mannose--protein mannosyltransferase 1 OS=Schizosaccharomyces pombe (strain 972 / ATCC 24843) OX=284812 GN=ogm1 PE=1 SV=1	236	101.33	18.7	365460	8	10152	952380	9	26455
O13899;O13899-2	Uncharacterized CDP-alcohol phosphatidyltransferase class-I family protein C22A12.08c	SPAC22A12.08c	65.281	Cardiolipin synthase (CMP-forming) / mitochondrial hydrolase fusion protein OS=Schizosaccharomyces pombe (strain 972 / ATCC 24843) OX=284812 GN=crd1 PE=1 SV=2;Isoform 2 of Cardiolipin synthase (CMP-forming) / mitochondrial hydrolase fusion protein OS=Schiz	237	66.412	26.9	338100	8	10565	426740	5	13336
O13901	Uncharacterized CDP-alcohol phosphatidyltransferase class-I family protein C22A12.10	SPAC22A12.10	12.584	Uncharacterized CDP-alcohol phosphatidyltransferase class-I family protein C22A12.10 OS=Schizosaccharomyces pombe (strain 972 / ATCC 24843) OX=284812 GN=SPAC22A12.10 PE=3 SV=1	238	44.083	9.1	123280	3	12328	266140	2	26614
O13902	Dihydroxyacetone kinase 1	dak1	323.31	Dihydroxyacetone kinase 1 OS=Schizosaccharomyces pombe (strain 972 / ATCC 24843) OX=284812 GN=dak1 PE=1 SV=1	239	62.316	70	1615700	13	47521	4972300	26	146240
O14222	Syntaxin-like protein fsv1	fsv1	6.3494	Syntaxin-like protein fsv1 OS=Schizosaccharomyces pombe (strain 972 / ATCC 24843) OX=284812 GN=fsv1 PE=2 SV=3	402	28.266	11.7	2544.2	1	254.42	83002	2	8300.2
O13907	Probable ATP-citrate synthase subunit 2	SPAC22A12.16	319.72	Probable ATP-citrate synthase subunit 2 OS=Schizosaccharomyces pombe (strain 972 / ATCC 24843) OX=284812 GN=SPAC22A12.16 PE=1 SV=1	241	53.942	62.2	2142100	12	107110	4588600	16	229430
O94274	Uncharacterized protein P8B7.26	SPBP8B7.26	12.558	Uncharacterized protein P8B7.26 OS=Schizosaccharomyces pombe (strain 972 / ATCC 24843) OX=284812 GN=SPBP8B7.26 PE=4 SV=2	1123	27.489	19.1	2969.2	1	247.43	98993	2	8249.4
Q9US22	60S ribosomal protein L15-B	rpl15b	13.031	Large ribosomal subunit protein eL15B OS=Schizosaccharomyces pombe (strain 972 / ATCC 24843) OX=284812 GN=rpl1502 PE=1 SV=1	2534	23.822	46.3	0	5	0	90554	10	8232.1
Q9UUG8	Transcriptional repressor tup12	tup12	42.396	Transcriptional repressor tup12 OS=Schizosaccharomyces pombe (strain 972 / ATCC 24843) OX=284812 GN=tup12 PE=1 SV=2	2812	65.56	15.7	14853	1	436.85	275960	6	8116.6
O13914	Alanine--tRNA ligase	ala1	323.31	Alanine--tRNA ligase OS=Schizosaccharomyces pombe (strain 972 / ATCC 24843) OX=284812 GN=ala1 PE=1 SV=1	245	107.38	53.2	1211200	18	22021	3418300	29	62151
O13917	Hypoxanthine-guanine phosphoribosyltransferase	hpt1	96.528	Hypoxanthine-guanine phosphoribosyltransferase OS=Schizosaccharomyces pombe (strain 972 / ATCC 24843) OX=284812 GN=hpt1 PE=3 SV=1	246	23.572	59.7	852690	7	94744	3097900	8	344210
O13918	Zinc homeostasis factor 1	zhf1	39.657	Zinc homeostasis factor 1 OS=Schizosaccharomyces pombe (strain 972 / ATCC 24843) OX=284812 GN=zhf1 PE=2 SV=3	247	42.941	19.1	156400	3	14218	96199	3	8745.3
Q9P7Z9	Uncharacterized protein C16C4.20c	SPCC16C4.20c	2.4125	Uncharacterized protein C16C4.20c OS=Schizosaccharomyces pombe (strain 972 / ATCC 24843) OX=284812 GN=SPCC16C4.20c PE=4 SV=1	2483	9.2535	13	0	0	0	23522	1	7840.7
O13920	LETM1 domain-containing protein mdm28, mitochondrial	mdm28	130.89	LETM1 domain-containing protein mdm28, mitochondrial OS=Schizosaccharomyces pombe (strain 972 / ATCC 24843) OX=284812 GN=mdm28 PE=2 SV=3	249	55.723	36.1	409900	8	15765	1124500	12	43252
O13923	Coronin-like protein crn1	crn1	176.99	Coronin-like protein crn1 OS=Schizosaccharomyces pombe (strain 972 / ATCC 24843) OX=284812 GN=crn1 PE=1 SV=1	250	67.015	48.3	711140	11	22223	2010500	19	62827
O13928	GTP-binding protein rho3	rho3	7.2645	GTP-binding protein rho3 OS=Schizosaccharomyces pombe (strain 972 / ATCC 24843) OX=284812 GN=rho3 PE=1 SV=2	251	22.501	10.7	51171	1	3936.2	69592	2	5353.2
O13929	Uncharacterized protein C23C4.09c	SPAC23C4.09c	21.622	Uncharacterized protein C23C4.09c OS=Schizosaccharomyces pombe (strain 972 / ATCC 24843) OX=284812 GN=SPAC23C4.09c PE=3 SV=1	252	15.042	60.3	24262	2	3466	343480	4	49068
O42661	Small nuclear ribonucleoprotein Sm D1	smd1	19.643	Small nuclear ribonucleoprotein Sm D1 OS=Schizosaccharomyces pombe (strain 972 / ATCC 24843) OX=284812 GN=smd1 PE=1 SV=1	508	13.089	36.8	0	0	0	31004	1	7751
Q9C1W8	Endopolyphosphatase	ppn1	26.899	Endopolyphosphatase OS=Schizosaccharomyces pombe (strain 972 / ATCC 24843) OX=284812 GN=ppn1 PE=3 SV=1	2224	66.025	19.9	0	0	0	201370	5	7745
O13934	Putative lipase atg15	atg15	4.7104	Putative lipase atg15 OS=Schizosaccharomyces pombe (strain 972 / ATCC 24843) OX=284812 GN=atg15 PE=3 SV=1	255	47.938	5.4	346110	1	15732	1844700	2	83849
O13935	Multisite-specific tRNA:(cytosine-C(5))-methyltransferase trm4b	trm4b	58.582	Multisite-specific tRNA:(cytosine-C(5))-methyltransferase trm4b OS=Schizosaccharomyces pombe (strain 972 / ATCC 24843) OX=284812 GN=trm4b PE=1 SV=2	256	77.821	26.4	82539	7	2063.5	144640	7	3616.1
P87138	Uncharacterized protein C57A7.07c	SPAC57A7.07c	9.4751	Uncharacterized protein C57A7.07c OS=Schizosaccharomyces pombe (strain 972 / ATCC 24843) OX=284812 GN=SPAC57A7.07c PE=4 SV=2	1674	34.541	20.1	0	0	0	136670	3	7592.5
O74734	Putative ribosomal recycling factor, mitochondrial	rrf1	20.911	Putative ribosomal recycling factor, mitochondrial OS=Schizosaccharomyces pombe (strain 972 / ATCC 24843) OX=284812 GN=rrf1 PE=3 SV=1	956	27.688	27	13488	1	843.02	120910	4	7557.2
O13940	Probable low-specificity L-threonine aldolase	gly1	255.58	Probable low-specificity L-threonine aldolase OS=Schizosaccharomyces pombe (strain 972 / ATCC 24843) OX=284812 GN=gly1 PE=3 SV=1	259	41.318	54.8	1139200	11	54248	2373300	12	113010
O13942	Uncharacterized protein C23H3.12c	SPAC23H3.12c	6.9125	Uncharacterized protein C23H3.12c OS=Schizosaccharomyces pombe (strain 972 / ATCC 24843) OX=284812 GN=SPAC23H3.12c PE=4 SV=1	260	26.103	11.5	55861	2	5586.1	53335	2	5333.5
A6X972	EKC/KEOPS complex subunit gon7	gon7	6.8791	EKC/KEOPS complex subunit gon7 OS=Schizosaccharomyces pombe (strain 972 / ATCC 24843) OX=284812 GN=gon7 PE=3 SV=1	0	8.5686	32.9	0	0	0	37098	2	7419.7
O13944	Oxysterol-binding protein homolog C23H4.01c		48.942	Oxysterol-binding protein homolog C23H4.01c OS=Schizosaccharomyces pombe (strain 972 / ATCC 24843) OX=284812 GN=osh3 PE=1 SV=2	262	106.81	18.1	174010	8	3346.4	243270	7	4678.3
O13946	Endoplasmic reticulum vesicle protein 25	erv25	6.892	Endoplasmic reticulum vesicle protein 25 OS=Schizosaccharomyces pombe (strain 972 / ATCC 24843) OX=284812 GN=erv25 PE=3 SV=1	263	24.485	10.2	38360	1	3836	349810	2	34981
O13950	Signal recognition particle receptor subunit beta	srp102	17.198	Signal recognition particle receptor subunit beta OS=Schizosaccharomyces pombe (strain 972 / ATCC 24843) OX=284812 GN=srp102 PE=3 SV=1	264	25.611	23.3	52664	2	3510.9	96715	4	6447.7
O94385	Nucleoporin pom152	pom152	40.579	Nucleoporin pom152 OS=Schizosaccharomyces pombe (strain 972 / ATCC 24843) OX=284812 GN=pom152 PE=3 SV=3	1178	139.58	15.4	59594	4	945.93	467230	9	7416.4
O13953	Chromatin modification-related protein eaf3	alp13	18.615	Chromatin modification-related protein eaf3 OS=Schizosaccharomyces pombe (strain 972 / ATCC 24843) OX=284812 GN=alp13 PE=1 SV=1	266	39.138	15.7	34575	2	1503.3	64430	3	2801.3
O13956	Ribosome biogenesis protein tsr1 homolog	SPAC23H4.15	32.194	Ribosome biogenesis protein tsr1 OS=Schizosaccharomyces pombe (strain 972 / ATCC 24843) OX=284812 GN=tsr1 PE=3 SV=1	267	90.125	12.1	111050	3	3001.4	191820	4	5184.2
O13960	Cell wall protein ecm33	ecm33	9.9536	Cell wall protein ecm33 OS=Schizosaccharomyces pombe (strain 972 / ATCC 24843) OX=284812 GN=ecm33 PE=1 SV=2	268	43.345	5.5	46348	1	6621.1	42598	1	6085.5
Q09841	Probable proteasome subunit beta type-2	pup1	27.95	Probable proteasome subunit beta type-2 OS=Schizosaccharomyces pombe (strain 972 / ATCC 24843) OX=284812 GN=pup1 PE=2 SV=1	1854	29.337	25.1	6986.6	1	465.77	111160	4	7410.8
O13962	Putative cytochrome c1 heme lyase	SPAC24C9.02c	15.7	Putative holocytochrome-c1 synthase OS=Schizosaccharomyces pombe (strain 972 / ATCC 24843) OX=284812 GN=SPAC24C9.02c PE=3 SV=1	270	25.16	41.7	987670	1	70548	1985100	4	141800
O13963	Diphosphomevalonate decarboxylase	mvd1	203.82	Diphosphomevalonate decarboxylase OS=Schizosaccharomyces pombe (strain 972 / ATCC 24843) OX=284812 GN=mvd1 PE=3 SV=1	271	42.755	61.8	485560	8	28563	1299600	11	76450
O94307	Probable prefoldin subunit 5	bob1	5.6758	Probable prefoldin subunit 5 OS=Schizosaccharomyces pombe (strain 972 / ATCC 24843) OX=284812 GN=bob1 PE=1 SV=1	1142	16.774	15.6	0	0	0	74014	2	7401.4
O13966	Aconitate hydratase, mitochondrial	SPAC24C9.06c	323.31	Aconitate hydratase, mitochondrial OS=Schizosaccharomyces pombe (strain 972 / ATCC 24843) OX=284812 GN=SPAC24C9.06c PE=3 SV=2	273	86.112	54.1	3172500	17	96137	9029200	27	273610
O13968	Uncharacterized carboxypeptidase C24C9.08	SPAC24C9.08	129.4	Uncharacterized carboxypeptidase C24C9.08 OS=Schizosaccharomyces pombe (strain 972 / ATCC 24843) OX=284812 GN=SPAC24C9.08 PE=3 SV=1	274	66.606	38.4	411040	9	14174	1762500	13	60776
O94650	Ubiquitin-like modifier hub1	hub1	4.8559	Ubiquitin-like modifier hub1 OS=Schizosaccharomyces pombe (strain 972 / ATCC 24843) OX=284812 GN=hub1 PE=1 SV=1	1302	8.4347	16.4	0	0	0	29424	1	7356.1
O13970	37S ribosomal protein mrp4, mitochondrial	mrp4	9.3187	Small ribosomal subunit protein uS2m OS=Schizosaccharomyces pombe (strain 972 / ATCC 24843) OX=284812 GN=mrp4 PE=3 SV=2	276	29.311	21.7	40952	2	2730.1	56698	2	3779.8
O13972	Probable serine hydroxymethyltransferase, cytosolic	SPAC24C9.12c	323.31	Probable serine hydroxymethyltransferase, cytosolic OS=Schizosaccharomyces pombe (strain 972 / ATCC 24843) OX=284812 GN=SPAC24C9.12c PE=3 SV=1	277	51.86	74.3	21287000	23	788420	23424000	22	867550
Q09868	RNA-binding post-transcriptional regulator cip2	cip2	28.476	RNA-binding post-transcriptional regulator cip2 OS=Schizosaccharomyces pombe (strain 972 / ATCC 24843) OX=284812 GN=cip2 PE=1 SV=1	1870	62.068	15.1	14748	1	819.33	131270	3	7292.9
O13974	Putative ubiquitin thioesterase otu1	otu1	10.504	Putative ubiquitin thioesterase otu1 OS=Schizosaccharomyces pombe (strain 972 / ATCC 24843) OX=284812 GN=otu1 PE=1 SV=1	279	35.668	13.7	21400	2	1528.6	50701	2	3621.5
O13981	ER membrane protein complex subunit 1	emc1	46.197	ER membrane protein complex subunit 1 OS=Schizosaccharomyces pombe (strain 972 / ATCC 24843) OX=284812 GN=emc1 PE=3 SV=1	280	100.92	22.9	178450	7	4575.6	257630	7	6606
O13905	BSD domain-containing protein C22A12.14c	SPAC22A12.14c	16.972	BSD domain-containing protein C22A12.14c OS=Schizosaccharomyces pombe (strain 972 / ATCC 24843) OX=284812 GN=SPAC22A12.14c PE=1 SV=1	240	39.397	31.4	15166	2	798.21	138040	6	7265.5
O14281	Uncharacterized mitochondrial carrier C8C9.12c	SPAC8C9.12c	13.115	Uncharacterized mitochondrial carrier C8C9.12c OS=Schizosaccharomyces pombe (strain 972 / ATCC 24843) OX=284812 GN=SPAC8C9.12c PE=3 SV=1	431	32.652	30.7	7926.4	1	720.58	79749	3	7249.9
Q10438	Probable tubulin--tyrosine ligase C12B10.04	SPAC12B10.04	5.4325	Probable tubulin--tyrosine ligase C12B10.04 OS=Schizosaccharomyces pombe (strain 972 / ATCC 24843) OX=284812 GN=SPAC12B10.04 PE=3 SV=1	2085	46.523	6.9	0	0	0	121890	3	7169.8
O13989	Uncharacterized protein C26H5.07c	SPAC26H5.07c	47.716	Uncharacterized protein C26H5.07c OS=Schizosaccharomyces pombe (strain 972 / ATCC 24843) OX=284812 GN=SPAC26H5.07c PE=3 SV=2	284	56.858	7.7	351020	3	23402	383660	2	25577
O74416	Probable proteasome maturation factor ump1	ump1	5.4638	Probable proteasome maturation factor ump1 OS=Schizosaccharomyces pombe (strain 972 / ATCC 24843) OX=284812 GN=ump1 PE=3 SV=1	862	14.661	17.8	6374.8	1	910.68	49650	2	7092.8
O13991	Uncharacterized oxidoreductase C26H5.09c	SPAC26H5.09c	292.16	Uncharacterized oxidoreductase C26H5.09c OS=Schizosaccharomyces pombe (strain 972 / ATCC 24843) OX=284812 GN=SPAC26H5.09c PE=2 SV=3	286	41.432	54.2	7533300	16	396490	15882000	19	835880
Q10353	Ribosome biogenesis protein rlp24	rlp24	2.591	Ribosome biogenesis protein rlp24 OS=Schizosaccharomyces pombe (strain 972 / ATCC 24843) OX=284812 GN=rlp24 PE=1 SV=1	2064	22.28	5.2	0	0	0	42338	1	7056.3
O13995	Cytochrome P450 regulator dap1	dap1	19.549	Cytochrome P450 regulator dap1 OS=Schizosaccharomyces pombe (strain 972 / ATCC 24843) OX=284812 GN=dap1 PE=1 SV=1	288	18.874	24.7	110510	3	12279	259120	2	28792
O13998	Obg-like ATPase 1	SPAC27E2.03c	323.31	Obg-like ATPase 1 OS=Schizosaccharomyces pombe (strain 972 / ATCC 24843) OX=284812 GN=SPAC27E2.03c PE=1 SV=1	289	44.332	75.5	2714100	17	129240	9197800	23	437990
P42212			45.076	Green fluorescent protein OS=Aequorea victoria OX=6100 GN=GFP PE=1 SV=1	1545	26.886	74.8	0	0	0	63486	8	7054
O13830	Probable peptidyl-tRNA hydrolase 2	SPAC19A8.14	21.969	Probable peptidyl-tRNA hydrolase 2 OS=Schizosaccharomyces pombe (strain 972 / ATCC 24843) OX=284812 GN=SPAC19A8.14 PE=1 SV=1	201	21.428	6.8	0	0	0	75748	1	6886.1
O14003	Replication factor C subunit 3	rfc3	19.302	Replication factor C subunit 3 OS=Schizosaccharomyces pombe (strain 972 / ATCC 24843) OX=284812 GN=rfc3 PE=1 SV=2	292	38.439	20.5	46866	1	2466.6	139950	4	7365.6
Q09793	Nucleoporin nup45	nup45	21.595	Nucleoporin nup45 OS=Schizosaccharomyces pombe (strain 972 / ATCC 24843) OX=284812 GN=nup45 PE=1 SV=2	1830	44.983	15.3	0	0	0	73404	3	6673.1
O14007	H/ACA ribonucleoprotein complex subunit 4	cbf5	146.64	H/ACA ribonucleoprotein complex subunit cbf5 OS=Schizosaccharomyces pombe (strain 972 / ATCC 24843) OX=284812 GN=cbf5 PE=3 SV=1	294	53.11	54	1018800	10	36385	689990	9	24642
O14008	Myosin 1 light chain cam2	cam2	66.132	Myosin 1 light chain cam2 OS=Schizosaccharomyces pombe (strain 972 / ATCC 24843) OX=284812 GN=cam2 PE=1 SV=1	295	16.218	58.7	345020	4	38335	1069000	6	118780
Q9C0W1	Nicotinamide riboside kinase	nrk1	9.1068	Nicotinamide riboside kinase OS=Schizosaccharomyces pombe (strain 972 / ATCC 24843) OX=284812 GN=nrk1 PE=3 SV=1	2203	26.264	19.1	0	0	0	58850	2	6538.9
O14014	Probable Rho-type GTPase-activating protein 3	rga3	4.3214	Probable Rho-type GTPase-activating protein 3 OS=Schizosaccharomyces pombe (strain 972 / ATCC 24843) OX=284812 GN=rga3 PE=1 SV=1	297	108.65	2.9	2140300	2	36902	84077	1	1449.6
O94636	tRNA (guanine(10)-N2)-methyltransferase	trm11	3.878	tRNA (guanine(10)-N2)-methyltransferase OS=Schizosaccharomyces pombe (strain 972 / ATCC 24843) OX=284812 GN=trm11 PE=3 SV=2	1297	53.589	5.5	16396	1	862.97	122690	1	6457.5
O14018	Serine--tRNA ligase, cytoplasmic	SPAC29A4.15	215.5	Serine--tRNA ligase, cytoplasmic OS=Schizosaccharomyces pombe (strain 972 / ATCC 24843) OX=284812 GN=SPAC29A4.15 PE=3 SV=1	299	51.642	61.1	1580100	16	54487	2520400	19	86910
O14019	Serine/threonine-protein kinase hal4	hal4	31.804	Serine/threonine-protein kinase hal4 OS=Schizosaccharomyces pombe (strain 972 / ATCC 24843) OX=284812 GN=hal4 PE=1 SV=1	300	69.114	13.8	78378	3	2702.7	320700	5	11059
O14021	RbAp48-related WD40 repeat-containing protein prw1	prw1	94.573	RbAp48-related WD40 repeat-containing protein prw1 OS=Schizosaccharomyces pombe (strain 972 / ATCC 24843) OX=284812 GN=prw1 PE=1 SV=1	301	48.476	49.2	87901	7	4883.4	124010	5	6889.2
Q9P6Q1	UPF0001 protein C644.09	SPAC644.09	11.654	Pyridoxal phosphate homeostasis protein OS=Schizosaccharomyces pombe (strain 972 / ATCC 24843) OX=284812 GN=SPAC644.09 PE=3 SV=1	2346	26.393	28.7	7093.9	1	506.71	89926	4	6423.3
O14027	Probable pyridoxal 5-phosphate synthase subunit PDX1	snz1	269.3	Probable pyridoxal 5-phosphate synthase subunit PDX1 OS=Schizosaccharomyces pombe (strain 972 / ATCC 24843) OX=284812 GN=snz1 PE=1 SV=1	303	31.403	85.8	4892600	14	287800	8630900	18	507700
O59772	37S ribosomal protein subunit sws2, mitochondrial	sws2	15.581	Small ribosomal subunit protein uS13m OS=Schizosaccharomyces pombe (strain 972 / ATCC 24843) OX=284812 GN=sws2 PE=3 SV=1	690	17.149	35.1	3094.5	1	343.84	57452	2	6383.6
O14030	Uncharacterized protein C29B12.08	SPAC29B12.08	17.487	Uncharacterized protein C29B12.08 OS=Schizosaccharomyces pombe (strain 972 / ATCC 24843) OX=284812 GN=SPAC29B12.08 PE=4 SV=4	305	75.679	7.1	16893	1	1299.5	68767	2	5289.8
O74435	Cell division control protein 31	cdc31	7.3975	Cell division control protein 31 OS=Schizosaccharomyces pombe (strain 972 / ATCC 24843) OX=284812 GN=cdc31 PE=1 SV=1	874	20.47	15.9	0	0	0	57136	2	6348.5
O14032	UPF0664 stress-induced protein C29B12.11c	SPAC29B12.11c	38.504	UPF0664 stress-induced protein C29B12.11c OS=Schizosaccharomyces pombe (strain 972 / ATCC 24843) OX=284812 GN=SPAC29B12.11c PE=2 SV=1	307	19.704	9.8	30887	1	3088.7	120850	1	12085
O14034	Uncharacterized lyase C29B12.13	SPAC29B12.13	4.5131	Uncharacterized lyase C29B12.13 OS=Schizosaccharomyces pombe (strain 972 / ATCC 24843) OX=284812 GN=SPAC29B12.13 PE=3 SV=1	308	15.56	34.3	26406	1	2400.5	0	0	0
Q9UT87	54S ribosomal protein subunit img1, mitochondrial	img1	7.3567	Large ribosomal subunit protein bL19m OS=Schizosaccharomyces pombe (strain 972 / ATCC 24843) OX=284812 GN=img1 PE=3 SV=1	2686	21.373	17	6635.1	1	737.24	56877	2	6319.7
P40984	SUMO-conjugating enzyme ubc9	hus5	10.123	SUMO-conjugating enzyme ubc9 OS=Schizosaccharomyces pombe (strain 972 / ATCC 24843) OX=284812 GN=hus5 PE=1 SV=1	1525	17.989	48.4	0	0	0	37483	3	6247.1
O14037	UPF0538 protein C2C4.04c	SPAC2C4.04c	31.435	UPF0538 protein C2C4.04c OS=Schizosaccharomyces pombe (strain 972 / ATCC 24843) OX=284812 GN=SPAC2C4.04c PE=3 SV=1	311	14.55	31.2	135940	2	19420	358350	3	51193
O14038	Uncharacterized protein C2C4.05	SPAC2C4.05	4.8658	Uncharacterized protein C2C4.05 OS=Schizosaccharomyces pombe (strain 972 / ATCC 24843) OX=284812 GN=SPAC2C4.05 PE=3 SV=1	312	15.738	11.9	26674	1	8891.4	358860	1	119620
O14044	Pre-rRNA-processing protein pno1	rbp28	2.7873	Pre-rRNA-processing protein pno1 OS=Schizosaccharomyces pombe (strain 972 / ATCC 24843) OX=284812 GN=rbp28 PE=1 SV=2	313	26.393	5.8	82614	1	6354.9	176090	1	13545
O14047	Serine/threonine-protein kinase ppk11	ppk11	2.7159	Serine/threonine-protein kinase ppk11 OS=Schizosaccharomyces pombe (strain 972 / ATCC 24843) OX=284812 GN=ppk11 PE=3 SV=1	314	35.218	4.8	85479	1	4273.9	0	0	0
O14048	UBX domain-containing protein 2	ubx2	15.51	UBX domain-containing protein 2 OS=Schizosaccharomyces pombe (strain 972 / ATCC 24843) OX=284812 GN=ubx2 PE=1 SV=1	315	47.234	15	30886	2	1816.8	116360	3	6844.7
Q9P7B2;O14049	40S ribosomal protein S8-B;40S ribosomal protein S8-A	rps8b;rps8a	199.19	Small ribosomal subunit protein eS8B OS=Schizosaccharomyces pombe (strain 972 / ATCC 24843) OX=284812 GN=rps802 PE=1 SV=1;Small ribosomal subunit protein eS8A OS=Schizosaccharomyces pombe (strain 972 / ATCC 24843) OX=284812 GN=rps801 PE=3 SV=1	316	22.564	46	1108300	7	138540	1499400	7	187430
O74472	Meiotically up-regulated gene 33 protein	mug33	22.462	Meiotically up-regulated gene 33 protein OS=Schizosaccharomyces pombe (strain 972 / ATCC 24843) OX=284812 GN=mug33 PE=1 SV=1	894	37.074	6.5	8863.4	1	805.76	67819	2	6165.4
O14036	Small nuclear ribonucleoprotein Sm D2	smd2	16.755	Small nuclear ribonucleoprotein Sm D2 OS=Schizosaccharomyces pombe (strain 972 / ATCC 24843) OX=284812 GN=smd2 PE=1 SV=1	310	13.095	33.9	0	0	0	36887	2	6147.8
O14055	Tyrosine--tRNA ligase, cytoplasmic	tys1	170.45	Tyrosine--tRNA ligase, cytoplasmic OS=Schizosaccharomyces pombe (strain 972 / ATCC 24843) OX=284812 GN=tys1 PE=3 SV=1	319	44.575	57.1	1011400	9	38900	3790100	19	145770
O14057	Probable guanine deaminase	SPCC1672.03c	62.29	Probable guanine deaminase OS=Schizosaccharomyces pombe (strain 972 / ATCC 24843) OX=284812 GN=SPCC1672.03c PE=3 SV=1	320	58.046	28.8	64074	2	2464.4	238000	6	9153.8
Q9Y7T9	Uncharacterized J domain-containing protein C63.13	SPCC63.13	10.42	Uncharacterized J domain-containing protein C63.13 OS=Schizosaccharomyces pombe (strain 972 / ATCC 24843) OX=284812 GN=SPCC63.13 PE=3 SV=1	2888	23.008	15.9	0	0	0	55317	2	6146.3
O14062	40S ribosomal protein S12-A	rps12a	185.63	Small ribosomal subunit protein eS12A OS=Schizosaccharomyces pombe (strain 972 / ATCC 24843) OX=284812 GN=rps1201 PE=3 SV=1	322	15.616	57.2	2123200	8	353870	2958700	7	493120
O14063	Importin subunit alpha-1	cut15	57.608	Importin subunit alpha-1 OS=Schizosaccharomyces pombe (strain 972 / ATCC 24843) OX=284812 GN=cut15 PE=1 SV=1	323	60.425	22.1	66582	2	3329.1	169480	4	8474.1
O14065	Uncharacterized protein C962.01		320.3	Uncharacterized protein C962.01 OS=Schizosaccharomyces pombe (strain 972 / ATCC 24843) OX=284812 GN=SPCC962.01 PE=2 SV=3	324	156.03	31.5	369560	14	5132.7	1135200	15	15766
O14069	Probable 60S ribosomal protein L28e	rpl28e	82.982	Large ribosomal subunit protein eL28 OS=Schizosaccharomyces pombe (strain 972 / ATCC 24843) OX=284812 GN=rpl44 PE=1 SV=1	325	14.755	56	1324800	5	165600	2090200	4	261280
O14072	Manganese-transporting ATPase 4	cta4	148.66	Endoplasmic reticulum transmembrane helix translocase OS=Schizosaccharomyces pombe (strain 972 / ATCC 24843) OX=284812 GN=cta4 PE=1 SV=1	326	136.26	27	168050	7	2585.4	918390	19	14129
O60107	Sorting nexin-41	snx41	26.471	Sorting nexin-41 OS=Schizosaccharomyces pombe (strain 972 / ATCC 24843) OX=284812 GN=snx41 PE=1 SV=1	765	67.001	17.9	0	0	0	192740	7	6023.2
O14075	Putative 2-hydroxyacid dehydrogenase UNK4.10		217.15	Putative 2-hydroxyacid dehydrogenase UNK4.10 OS=Schizosaccharomyces pombe (strain 972 / ATCC 24843) OX=284812 GN=SPAC2E11.10 PE=2 SV=1	328	36.701	70.7	3143300	15	157170	5784800	14	289240
O14076	Uncharacterized protein UNK4.11c		10.25	Uncharacterized protein UNK4.11c OS=Schizosaccharomyces pombe (strain 972 / ATCC 24843) OX=284812 GN=SPAC2E11.11c PE=1 SV=1	329	21.505	22.3	25887	2	2876.4	102890	2	11432
O14077	Putative zinc protease mug138	mug138	82.352	Putative zinc protease mug138 OS=Schizosaccharomyces pombe (strain 972 / ATCC 24843) OX=284812 GN=mug138 PE=1 SV=1	330	112.14	34	614370	12	11170	860350	15	15643
O59856	Probable 54S ribosomal protein L33, mitochondrial	mrpl33	8.4713	Large ribosomal subunit protein uL30m OS=Schizosaccharomyces pombe (strain 972 / ATCC 24843) OX=284812 GN=mrpl33 PE=3 SV=4	728	10.897	28.9	0	0	0	42096	2	6013.7
O14080	Uncharacterized protein UNK4,15		48.648	Uncharacterized protein UNK4,15 OS=Schizosaccharomyces pombe (strain 972 / ATCC 24843) OX=284812 GN=SPAC2E11.15 PE=4 SV=1	332	23.655	59.6	59440	2	6604.5	109780	4	12198
O14081	Putative alpha,alpha-trehalose-phosphate synthase [UDP-forming] 106 kDa subunit		323.31	Putative alpha,alpha-trehalose-phosphate synthase [UDP-forming] 106 kDa subunit OS=Schizosaccharomyces pombe (strain 972 / ATCC 24843) OX=284812 GN=SPAC2E11.16c PE=1 SV=1	333	106.82	53.1	1049600	18	24408	2929500	24	68127
O14082	Uncharacterized protein UNK4.17		123.1	Uncharacterized protein UNK4.17 OS=Schizosaccharomyces pombe (strain 972 / ATCC 24843) OX=284812 GN=SPAC2E11.17 PE=4 SV=2	334	45.755	52.2	624430	13	24017	1517000	10	58344
O14085	Translocation protein sec72	sec72	10.206	Translocation protein sec72 OS=Schizosaccharomyces pombe (strain 972 / ATCC 24843) OX=284812 GN=sec72 PE=3 SV=1	335	21.657	24	16754	2	1523.1	18552	1	1686.5
Q9UT60	Uncharacterized oxidoreductase C513.06c	SPAC513.06c	12.717	Probable D-xylose 1-dehydrogenase (NADP(+)) OS=Schizosaccharomyces pombe (strain 972 / ATCC 24843) OX=284812 GN=dhd1 PE=3 SV=1	2677	41.531	26.1	20932	2	996.77	125810	5	5990.9
O14087	Single-stranded DNA-binding protein rim1, mitochondrial	rim1	19.142	Single-stranded DNA-binding protein rim1, mitochondrial OS=Schizosaccharomyces pombe (strain 972 / ATCC 24843) OX=284812 GN=rim1 PE=2 SV=2	337	17.139	24.7	49294	1	6161.8	49345	2	6168.1
O14088	Uncharacterized oxidoreductase C2F3.05c	SPAC2F3.05c	31.624	Uncharacterized oxidoreductase C2F3.05c OS=Schizosaccharomyces pombe (strain 972 / ATCC 24843) OX=284812 GN=SPAC2F3.05c PE=3 SV=1	338	31.172	37.8	51095	2	2838.6	169700	4	9427.6
O14089	Importin subunit beta-2	kap104	33.648	Importin subunit beta-2 OS=Schizosaccharomyces pombe (strain 972 / ATCC 24843) OX=284812 GN=kap104 PE=3 SV=1	339	101.72	9.8	104260	5	3363.3	157130	6	5068.8
P87132	Uncharacterized protein C167.05		36.02	Uncharacterized protein C167.05 OS=Schizosaccharomyces pombe (strain 972 / ATCC 24843) OX=284812 GN=SPAC167.05 PE=1 SV=2	1672	65.947	20.6	26017	2	839.27	184770	7	5960.3
O14092	5-aminolevulinate synthase, mitochondrial	hem1	138.93	5-aminolevulinate synthase, mitochondrial OS=Schizosaccharomyces pombe (strain 972 / ATCC 24843) OX=284812 GN=hem1 PE=3 SV=1	341	60.959	59.5	1170300	15	40355	2574800	15	88786
O14094	Putative exopolyphosphatase	SPAC2F3.11	36.436	Putative exopolyphosphatase OS=Schizosaccharomyces pombe (strain 972 / ATCC 24843) OX=284812 GN=SPAC2F3.11 PE=3 SV=1	343	43.296	23.2	175240	7	9223.2	642140	10	33797
O59799	Coiled-coil-helix-coiled-coil-helix domain-containing protein C550.01c	SPCC550.01c	7.003	Coiled-coil-helix-coiled-coil-helix domain-containing protein C550.01c OS=Schizosaccharomyces pombe (strain 972 / ATCC 24843) OX=284812 GN=SPCC550.01c PE=4 SV=1	701	9.2121	28.6	0	0	0	35667	2	5944.4
Q9Y818	Ubiquitin-conjugating enzyme E2 15	ubc15	3.7962	Ubiquitin-conjugating enzyme E2 15 OS=Schizosaccharomyces pombe (strain 972 / ATCC 24843) OX=284812 GN=ubc15 PE=1 SV=1	2916	19.106	12.6	0	0	0	29641	2	5928.2
O14103	Protein rot1	rot1	5.8849	Protein rot1 OS=Schizosaccharomyces pombe (strain 972 / ATCC 24843) OX=284812 GN=rot1 PE=3 SV=1	346	26.432	10.3	34703	1	3855.9	89971	2	9996.8
O14104	Homoisocitrate dehydrogenase	lys12	251.41	Homoisocitrate dehydrogenase OS=Schizosaccharomyces pombe (strain 972 / ATCC 24843) OX=284812 GN=lys12 PE=1 SV=1	347	39.256	56.6	2250500	14	112520	4932200	20	246610
O14105	Ribulose-phosphate 3-epimerase	SPAC31G5.05c	153.49	Ribulose-phosphate 3-epimerase OS=Schizosaccharomyces pombe (strain 972 / ATCC 24843) OX=284812 GN=SPAC31G5.05c PE=3 SV=1	348	25.205	60.5	1084500	8	108450	1814400	10	181440
O14141	Maf-like protein C3G6.03c	SPAC3G6.03c	15.613	dTTP/UTP pyrophosphatase OS=Schizosaccharomyces pombe (strain 972 / ATCC 24843) OX=284812 GN=SPAC3G6.03c PE=1 SV=2	366	26.894	23.7	0	0	0	76546	3	5888.2
O14110	Probable aminomethyltransferase, mitochondrial	gcv1	186.85	Probable aminomethyltransferase, mitochondrial OS=Schizosaccharomyces pombe (strain 972 / ATCC 24843) OX=284812 GN=gcv1 PE=3 SV=1	350	42.408	57.1	1496200	13	71248	2813900	11	133990
O14112	40S ribosomal protein S10-A	rps10a	49.592	Small ribosomal subunit protein eS10A OS=Schizosaccharomyces pombe (strain 972 / ATCC 24843) OX=284812 GN=rps1001 PE=3 SV=1	351	16.275	73.6	473610	7	67659	778340	10	111190
O14115	Patatin-like phospholipase domain-containing protein SPAC1786.01c		26.255	Triacylglycerol lipase ptl2 OS=Schizosaccharomyces pombe (strain 972 / ATCC 24843) OX=284812 GN=ptl2 PE=3 SV=2	352	72.521	21.9	123060	6	3619.4	104800	5	3082.4
P78794	Pre-mRNA-splicing factor cwf15	cwf15	11.277	Pre-mRNA-splicing factor cwf15 OS=Schizosaccharomyces pombe (strain 972 / ATCC 24843) OX=284812 GN=cwf15 PE=1 SV=2	1598	30.432	27.2	7864.5	1	524.3	87533	4	5835.5
O14121	Probable NADH-ubiquinone oxidoreductase C3A11.07, mitochondrial	SPAC3A11.07	323.31	Probable NADH-ubiquinone oxidoreductase C3A11.07, mitochondrial OS=Schizosaccharomyces pombe (strain 972 / ATCC 24843) OX=284812 GN=SPAC3A11.07 PE=3 SV=1	354	61.674	71.5	6075400	24	216980	12927000	31	461670
Q10275	Uncharacterized protein C13G7.11	SPAC13G7.11	6.8272	Uncharacterized protein C13G7.11 OS=Schizosaccharomyces pombe (strain 972 / ATCC 24843) OX=284812 GN=SPAC13G7.11 PE=4 SV=2	2018	31.691	21.6	14438	1	962.55	87227	2	5815.1
O14124	Uncharacterized dipeptidase C3A11.10c	SPAC3A11.10c	225.92	Uncharacterized dipeptidase C3A11.10c OS=Schizosaccharomyces pombe (strain 972 / ATCC 24843) OX=284812 GN=SPAC3A11.10c PE=1 SV=1	356	46.047	56.7	141380	4	7069.2	1176900	12	58847
O14125	Uncharacterized oxidoreductase C3A11.11c	SPAC3A11.11c	34.593	Uncharacterized oxidoreductase C3A11.11c OS=Schizosaccharomyces pombe (strain 972 / ATCC 24843) OX=284812 GN=SPAC3A11.11c PE=3 SV=1	357	36.878	31.1	71049	3	4440.6	142100	3	8881.3
O14126	26S protease regulatory subunit 6A	tbp1	157.06	26S proteasome regulatory subunit 6A OS=Schizosaccharomyces pombe (strain 972 / ATCC 24843) OX=284812 GN=tbp1 PE=3 SV=1	358	48.835	38.8	840740	12	42037	2026800	13	101340
Q9HE10	DSC E3 ubiquitin ligase complex subunit 3	dsc3	4.5309	DSC E3 ubiquitin ligase complex subunit 3 OS=Schizosaccharomyces pombe (strain 972 / ATCC 24843) OX=284812 GN=dsc3 PE=1 SV=1	2252	28.262	9.2	0	0	0	40049	2	5721.3
Q9UTB1	HIG1 domain-containing protein C25B8.07c, mitochondrial	SPAC25B8.07c	3.6093	HIG1 domain-containing protein C25B8.07c, mitochondrial OS=Schizosaccharomyces pombe (strain 972 / ATCC 24843) OX=284812 GN=SPAC25B8.07c PE=3 SV=1	2698	12.741	14.2	0	0	0	28473	1	5694.7
Q9USG6	60S ribosomal protein L33-B	rpl33b	3.5803	Large ribosomal subunit protein eL33B OS=Schizosaccharomyces pombe (strain 972 / ATCC 24843) OX=284812 GN=rpl35a PE=1 SV=1	2552	12.108	28.7	0	1	0	50176	4	5575.1
O14134	mRNA export factor elf1	elf1	157.45	mRNA export factor elf1 OS=Schizosaccharomyces pombe (strain 972 / ATCC 24843) OX=284812 GN=elf1 PE=1 SV=1	362	116.7	43	361120	14	6335.5	1068300	18	18741
Q9P768	Uncharacterized amino-acid permease P7G5.06	SPAP7G5.06	23.057	Uncharacterized amino-acid permease P7G5.06 OS=Schizosaccharomyces pombe (strain 972 / ATCC 24843) OX=284812 GN=SPAP7G5.06 PE=3 SV=1	2358	64.081	14.4	9016.8	1	563.55	88949	3	5559.3
O13777	Uncharacterized protein C1610.01		5.0653	Splicing factor saf5 OS=Schizosaccharomyces pombe (strain 972 / ATCC 24843) OX=284812 GN=saf5 PE=1 SV=1	170	24.947	10.6	0	0	0	38806	1	5543.8
O13779	Putative metal ion transporter C17A12.14		32.732	Putative metal ion transporter C17A12.14 OS=Schizosaccharomyces pombe (strain 972 / ATCC 24843) OX=284812 GN=SPAC17A2.14 PE=1 SV=4	171	71.197	12.8	0	0	0	126630	5	5505.9
O13773	UBA domain-containing protein 7	ucp7	7.194	UBA domain-containing protein 7 OS=Schizosaccharomyces pombe (strain 972 / ATCC 24843) OX=284812 GN=ucp7 PE=4 SV=1	166	79.483	6.5	0	0	0	197540	3	5487.3
O14142	Protein sym1	sym1	35.191	Protein sym1 OS=Schizosaccharomyces pombe (strain 972 / ATCC 24843) OX=284812 GN=sym1 PE=3 SV=1	367	23.409	40.3	99039	3	12380	289320	6	36165
O14144	Mitochondrial FAD-linked sulfhydryl oxidase erv1	erv1	20.431	Mitochondrial FAD-linked sulfhydryl oxidase erv1 OS=Schizosaccharomyces pombe (strain 972 / ATCC 24843) OX=284812 GN=erv1 PE=3 SV=1	368	20.769	15.9	16749	1	1522.7	79290	2	7208.2
O59807	Peroxisomal membrane protein pex32	pex32	20.996	Peroxisomal membrane protein pex32 OS=Schizosaccharomyces pombe (strain 972 / ATCC 24843) OX=284812 GN=pex32 PE=3 SV=1	706	60.201	23.2	18037	1	721.49	135930	7	5437.1
O14328	Serine/threonine-protein kinase ksp1	ksp1	28.774	Serine/threonine-protein kinase ksp1 OS=Schizosaccharomyces pombe (strain 972 / ATCC 24843) OX=284812 GN=ksp1 PE=1 SV=1	453	53.522	11	0	0	0	118130	3	5369.7
Q04665	Guanine nucleotide-binding protein alpha-2 subunit	gpa2	22.296	Guanine nucleotide-binding protein alpha-2 subunit OS=Schizosaccharomyces pombe (strain 972 / ATCC 24843) OX=284812 GN=gpa2 PE=1 SV=1	1729	40.522	13.3	8623.4	1	453.86	101470	2	5340.6
Q10060	Uncharacterized protein C1F5.05c	SPAC1F5.05c	4.3234	Uncharacterized protein C1F5.05c OS=Schizosaccharomyces pombe (strain 972 / ATCC 24843) OX=284812 GN=SPAC1F5.05c PE=4 SV=1	1916	16.664	11.3	4753.3	1	679.04	37237	1	5319.6
Q9P7X7	Actin-related protein 4	alp5	28.928	Actin-related protein 4 OS=Schizosaccharomyces pombe (strain 972 / ATCC 24843) OX=284812 GN=alp5 PE=3 SV=1	2475	48.772	27.5	9853.7	1	364.95	143010	5	5296.8
O14164	Eukaryotic translation initiation factor 3 subunit C	nip1	238.95	Eukaryotic translation initiation factor 3 subunit C OS=Schizosaccharomyces pombe (strain 972 / ATCC 24843) OX=284812 GN=nip1 PE=1 SV=2	374	104.37	30.1	1510100	14	36831	2231400	16	54424
O14165	Uncharacterized protein C4C5.01	SPAC4C5.01	17.563	Uncharacterized protein C4C5.01 OS=Schizosaccharomyces pombe (strain 972 / ATCC 24843) OX=284812 GN=SPAC4C5.01 PE=3 SV=2	375	27.382	41.4	96180	3	8015	252390	3	21033
O14166	Uncharacterized protein C4C5.03	SPAC4C5.03	7.0929	Uncharacterized protein C4C5.03 OS=Schizosaccharomyces pombe (strain 972 / ATCC 24843) OX=284812 GN=SPAC4C5.03 PE=4 SV=1	376	33.854	5.3	8585.3	1	1430.9	35853	1	5975.4
O14169	Phosphatidylglycerol phospholipase C	SPAC4D7.02c	154.69	Phosphatidylglycerol phospholipase C OS=Schizosaccharomyces pombe (strain 972 / ATCC 24843) OX=284812 GN=SPAC4D7.02c PE=3 SV=2	377	35.585	76.5	152280	5	6921.7	1004000	15	45638
O14171	Dehydrodolichyl diphosphate syntase complex subunit SPAC4D7.04c	SPAC4D7.04c	20.76	Dehydrodolichyl diphosphate synthase complex subunit SPAC4D7.04c OS=Schizosaccharomyces pombe (strain 972 / ATCC 24843) OX=284812 GN=SPAC4D7.04c PE=1 SV=2	378	30.543	18.2	72545	3	4836.3	151970	4	10131
O14172	Siroheme biosynthesis protein met8;Precorrin-2 dehydrogenase;Sirohydrochlorin ferrochelatase	met8	19.896	Siroheme biosynthesis protein met8 OS=Schizosaccharomyces pombe (strain 972 / ATCC 24843) OX=284812 GN=met8 PE=3 SV=1	379	29.444	12.5	63933	2	5327.8	143040	2	11920
O94614	Chitin synthase regulatory factor 4	chr4	36.134	Chitin synthase regulatory factor 4 OS=Schizosaccharomyces pombe (strain 972 / ATCC 24843) OX=284812 GN=chr4 PE=1 SV=4	1283	70.015	14.2	6800.6	1	234.5	153030	5	5276.8
O14177	ESCRT-III complex subunit did4	did4	2.9091	ESCRT-III complex subunit did4 OS=Schizosaccharomyces pombe (strain 972 / ATCC 24843) OX=284812 GN=did4 PE=3 SV=2	381	23.928	5.2	26748	1	2057.5	0	0	0
O14178	54S ribosomal protein L40, mitochondrial	mrpl40	10.338	Large ribosomal subunit protein uL24m OS=Schizosaccharomyces pombe (strain 972 / ATCC 24843) OX=284812 GN=mrpl40 PE=3 SV=1	382	31.76	10.8	31806	1	2120.4	16514	1	1100.9
O14179	Ribosome maturation protein sdo1	sdo1	34.789	Ribosome maturation protein sdo1 OS=Schizosaccharomyces pombe (strain 972 / ATCC 24843) OX=284812 GN=sdo1 PE=3 SV=1	383	28.075	30.1	29291	1	1830.7	208850	4	13053
Q02953	Heat shock factor protein	hsf1	16.803	Heat shock factor protein OS=Schizosaccharomyces pombe (strain 972 / ATCC 24843) OX=284812 GN=hsf1 PE=1 SV=2	1726	66.947	14.6	0	0	0	109380	4	5208.4
O14182	Probable 37S ribosomal protein S12, mitochondrial	mrps12	9.9398	Small ribosomal subunit protein uS12m OS=Schizosaccharomyces pombe (strain 972 / ATCC 24843) OX=284812 GN=mrps12 PE=3 SV=3	385	17.867	13.6	19508	1	3251.3	0	0	0
O94407	Signal recognition particle sec65 subunit	sec65	2.6249	Signal recognition particle sec65 subunit OS=Schizosaccharomyces pombe (strain 972 / ATCC 24843) OX=284812 GN=sec65 PE=3 SV=2	1193	23.5	4.2	0	0	0	46491	1	5165.7
O59745	Putative mannose 6-phosphate receptor-like protein C530.09c	SPBC530.09c	4.0337	Putative mannose 6-phosphate receptor-like protein C530.09c OS=Schizosaccharomyces pombe (strain 972 / ATCC 24843) OX=284812 GN=SPBC530.09c PE=3 SV=1	679	33.404	3.4	0	0	0	56132	2	5102.9
O94530	Threonylcarbamoyl-AMP synthase	sua5	17.294	Threonylcarbamoyl-AMP synthase OS=Schizosaccharomyces pombe (strain 972 / ATCC 24843) OX=284812 GN=sua5 PE=3 SV=1	1253	44.773	27.2	0	0	0	132390	6	5091.9
O14189	Protein phosphatase 2C homolog C10F6.17c	SPAC10F6.17c	29.157	Protein phosphatase 2C homolog C10F6.17c OS=Schizosaccharomyces pombe (strain 972 / ATCC 24843) OX=284812 GN=SPAC10F6.17c PE=3 SV=4	389	49.74	20.3	66232	5	3010.5	154130	4	7005.8
Q92338	Protein ABC1 homolog, mitochondrial	abc1	14.766	Protein ABC1 homolog, mitochondrial OS=Schizosaccharomyces pombe (strain 972 / ATCC 24843) OX=284812 GN=abc1 PE=2 SV=1	2165	68.566	9.8	29004	1	805.66	182530	3	5070.3
O14192	Aromatic amino acid aminotransferase C56E4.03	SPAC56E4.03	323.31	Aromatic amino acid aminotransferase C56E4.03 OS=Schizosaccharomyces pombe (strain 972 / ATCC 24843) OX=284812 GN=SPAC56E4.03 PE=3 SV=1	391	53.166	71.7	5422100	18	258190	8902300	23	423920
O14194	Gamma-glutamyltranspeptidase 2;Gamma-glutamyltranspeptidase 2 heavy chain;Gamma-glutamyltranspeptidase 2 light chain	ggt2	14.444	Glutathione hydrolase proenzyme 2 OS=Schizosaccharomyces pombe (strain 972 / ATCC 24843) OX=284812 GN=ggt2 PE=1 SV=1	392	67.825	10	86211	2	3315.8	101530	4	3904.8
O14195	Uncharacterized N-acetyltransferase C56E4.07	SPAC56E4.07	45.009	Uncharacterized N-acetyltransferase C56E4.07 OS=Schizosaccharomyces pombe (strain 972 / ATCC 24843) OX=284812 GN=SPAC56E4.07 PE=3 SV=3	393	27.134	45.5	104520	4	8040.1	299050	6	23004
O94539	Presequence translocated-associated motor subunit pam17, mitochondrial	pam17	2.4813	Presequence translocated-associated motor subunit pam17, mitochondrial OS=Schizosaccharomyces pombe (strain 972 / ATCC 24843) OX=284812 GN=pam17 PE=3 SV=2	1257	24.4	10.5	0	0	0	40404	2	5050.6
O42869	Uncharacterized protein C3G9.05	SPAC3G9.05	61.722	Uncharacterized protein C3G9.05 OS=Schizosaccharomyces pombe (strain 972 / ATCC 24843) OX=284812 GN=SPAC3G9.05 PE=1 SV=1	526	73.872	19.6	28696	4	735.79	195470	7	5012
Q9UTM7	Histone acetyltransferase type B catalytic subunit	hat1	11.34	Histone acetyltransferase type B catalytic subunit OS=Schizosaccharomyces pombe (strain 972 / ATCC 24843) OX=284812 GN=hat1 PE=3 SV=2	2745	44.051	18.3	0	0	0	74965	4	4997.7
O14205	Vacuolar protein sorting-associated protein 74	vps74	73.673	Vacuolar protein sorting-associated protein 74 OS=Schizosaccharomyces pombe (strain 972 / ATCC 24843) OX=284812 GN=vps74 PE=1 SV=2	397	38.375	58.8	186230	6	12416	630210	14	42014
C6Y4B8	Uncharacterized protein C22F3.15	SPAC22F3.15	3.7825	Uncharacterized protein C22F3.15 OS=Schizosaccharomyces pombe (strain 972 / ATCC 24843) OX=284812 GN=SPAC22F3.15 PE=2 SV=1	7	14.178	22.8	0	0	0	39908	2	4988.4
O14209	Uncharacterized aminotransferase C6B12.04c	SPAC6B12.04c	114.22	Uncharacterized aminotransferase C6B12.04c OS=Schizosaccharomyces pombe (strain 972 / ATCC 24843) OX=284812 GN=SPAC6B12.04c PE=3 SV=1	399	47.569	34.7	306360	8	14589	639690	11	30461
O60091	54S ribosomal protein L24, mitochondrial	mrpl24	5.2477	Large ribosomal subunit protein bL28m OS=Schizosaccharomyces pombe (strain 972 / ATCC 24843) OX=284812 GN=mrpl24 PE=3 SV=1	755	20.032	19.3	0	0	0	44871	3	4985.7
O14217	Probable mitochondrial import receptor subunit tom70	tom70	323.31	Probable mitochondrial import receptor subunit tom70 OS=Schizosaccharomyces pombe (strain 972 / ATCC 24843) OX=284812 GN=tom70 PE=1 SV=1	401	69.516	57.3	904920	13	25855	2050600	21	58588
Q9Y709	Suppressor of kinetochore protein 1	skp1	9.8892	Suppressor of kinetochore protein 1 OS=Schizosaccharomyces pombe (strain 972 / ATCC 24843) OX=284812 GN=skp1 PE=1 SV=1	2839	18.772	18	0	0	0	49103	2	4910.3
O14223	Golgi apparatus membrane protein tvp15	tvp15	13.797	Golgi apparatus membrane protein tvp15 OS=Schizosaccharomyces pombe (strain 972 / ATCC 24843) OX=284812 GN=tvp15 PE=3 SV=2	403	14.518	18.9	206280	2	41256	212020	2	42404
O14224	Rho GDP-dissociation inhibitor	SPAC6F12.06	30.687	Rho GDP-dissociation inhibitor OS=Schizosaccharomyces pombe (strain 972 / ATCC 24843) OX=284812 GN=SPAC6F12.06 PE=1 SV=1	404	23.031	55.6	68125	2	8515.6	189560	4	23695
O14225	Mitochondrial import receptor subunit tom20	tom20	42.269	Mitochondrial import receptor subunit tom20 OS=Schizosaccharomyces pombe (strain 972 / ATCC 24843) OX=284812 GN=tom20 PE=3 SV=1	405	17.529	55.3	303810	5	37977	562570	6	70322
Q9P6R1	Verprolin	vrp1	3.2219	Verprolin OS=Schizosaccharomyces pombe (strain 972 / ATCC 24843) OX=284812 GN=vrp1 PE=1 SV=1	2351	31.224	6.5	0	0	0	72639	1	4842.6
O14228	Probable phosphoribosylformylglycinamidine synthase	ade3	323.31	Phosphoribosylformylglycinamidine synthase OS=Schizosaccharomyces pombe (strain 972 / ATCC 24843) OX=284812 GN=ade3 PE=1 SV=1	408	144.86	45.6	2042000	26	31416	5311700	33	81719
O14230	Farnesyl pyrophosphate synthase	fps1	204.45	Farnesyl pyrophosphate synthase OS=Schizosaccharomyces pombe (strain 972 / ATCC 24843) OX=284812 GN=fps1 PE=1 SV=1	409	39.516	57.3	1707400	14	106710	2847000	11	177940
O14232	ATP-dependent RNA helicase mtr4	mtr4	40.401	ATP-dependent RNA helicase mtr4 OS=Schizosaccharomyces pombe (strain 972 / ATCC 24843) OX=284812 GN=mtr4 PE=1 SV=1	410	126.19	12.4	63606	6	1025.9	50553	3	815.37
Q9Y7P4	54S ribosomal protein rml2, mitochondrial	rml2	11.978	Large ribosomal subunit protein uL2m OS=Schizosaccharomyces pombe (strain 972 / ATCC 24843) OX=284812 GN=rml2 PE=3 SV=2	2872	40.246	16.9	0	0	0	96704	3	4835.2
O14238	Probable dolichyl-diphosphooligosaccharide--protein glycosyltransferase subunit ost2	ost2	58.874	Probable dolichyl-diphosphooligosaccharide--protein glycosyltransferase subunit ost2 OS=Schizosaccharomyces pombe (strain 972 / ATCC 24843) OX=284812 GN=ost2 PE=3 SV=1	412	13.333	38.5	136310	2	34077	400460	2	100120
O14241	Actin-related protein 2/3 complex subunit 2	arc2	104.76	Actin-related protein 2/3 complex subunit 2 OS=Schizosaccharomyces pombe (strain 972 / ATCC 24843) OX=284812 GN=arc2 PE=1 SV=1	413	36.974	53	472860	5	23643	1127000	13	56351
O14242	Putative pyridoxal kinase C6F6.11c	SPAC6F6.11c	31.374	Putative pyridoxal kinase C6F6.11c OS=Schizosaccharomyces pombe (strain 972 / ATCC 24843) OX=284812 GN=SPAC6F6.11c PE=3 SV=2	414	33.998	44.3	35244	3	2202.7	112130	3	7008.3
Q9P7V3	Translin-1	tsn1	14.131	Translin-1 OS=Schizosaccharomyces pombe (strain 972 / ATCC 24843) OX=284812 GN=tsn1 PE=1 SV=2	2458	25.493	22.7	0	0	0	43402	3	4822.4
O60074	Vacuolar protein-sorting-associated protein 46	did2	3.0039	Vacuolar protein-sorting-associated protein 46 OS=Schizosaccharomyces pombe (strain 972 / ATCC 24843) OX=284812 GN=did2 PE=3 SV=2	747	22	5	0	0	0	43346	1	4816.2
O14250	Probable proteasome subunit alpha type-6	SPAC6G10.04c	59.255	Probable proteasome subunit alpha type-6 OS=Schizosaccharomyces pombe (strain 972 / ATCC 24843) OX=284812 GN=SPAC6G10.04c PE=3 SV=1	417	30.11	58.8	516550	4	36896	951410	10	67958
O13965	Meiotically up-regulated gene 70 protein	mug70	22.347	Meiotically up-regulated gene 70 protein OS=Schizosaccharomyces pombe (strain 972 / ATCC 24843) OX=284812 GN=mug70 PE=1 SV=1	272	79.253	10.1	13950	2	606.52	110220	3	4792.4
O14253	Nuclear cap-binding protein subunit 1	cbc1	31.427	Nuclear cap-binding protein subunit 1 OS=Schizosaccharomyces pombe (strain 972 / ATCC 24843) OX=284812 GN=cbc1 PE=1 SV=1	419	90.077	15.6	57887	5	1378.3	25229	3	600.69
O14254	Probable isocitrate dehydrogenase [NADP], mitochondrial	idp1	323.31	Probable isocitrate dehydrogenase [NADP], mitochondrial OS=Schizosaccharomyces pombe (strain 972 / ATCC 24843) OX=284812 GN=idp1 PE=3 SV=2	420	49.478	60.1	1773700	18	70946	4515200	21	180610
O14255	Probable mannosyl-oligosaccharide glucosidase	SPAC6G10.09	323.31	Probable mannosyl-oligosaccharide glucosidase OS=Schizosaccharomyces pombe (strain 972 / ATCC 24843) OX=284812 GN=SPAC6G10.09 PE=3 SV=1	421	92.888	63.5	2387100	25	51893	5590900	32	121540
O42646	Ubiquitin-conjugating enzyme E2 6	ubc6	6.4309	Ubiquitin-conjugating enzyme E2 6 OS=Schizosaccharomyces pombe (strain 972 / ATCC 24843) OX=284812 GN=ubc6 PE=2 SV=1	501	25.659	9.7	8244.4	1	916.05	42704	2	4744.9
Q8TFH0	Probable 6-phosphofructo-2-kinase PB17E12.14c	SPAPB17E12.14c	13.505	Probable 6-phosphofructo-2-kinase PB17E12.14c OS=Schizosaccharomyces pombe (strain 972 / ATCC 24843) OX=284812 GN=SPAPB17E12.14c PE=1 SV=2	2156	76.392	10.3	7137.7	1	216.29	156560	4	4744.3
Q09913	Probable allantoicase	SPAC1F7.09c	96.704	Probable allantoicase OS=Schizosaccharomyces pombe (strain 972 / ATCC 24843) OX=284812 GN=SPAC1F7.09c PE=3 SV=1	1900	37.965	36.5	10014	1	527.04	89932	3	4733.3
O14265	V-type proton ATPase subunit H	vma13	119.54	V-type proton ATPase subunit H OS=Schizosaccharomyces pombe (strain 972 / ATCC 24843) OX=284812 GN=vma13 PE=3 SV=2	425	51.436	54.4	282750	9	11310	618640	14	24746
O14266	Protein transport protein sec39	sec39	17.813	Protein transport protein sec39 OS=Schizosaccharomyces pombe (strain 972 / ATCC 24843) OX=284812 GN=sec39 PE=3 SV=1	426	87.51	15.2	45987	4	1179.2	84818	5	2174.8
O14273	Meiotically up-regulated protein C8C9.04	SPAC8C9.04	176.7	Meiotically up-regulated protein C8C9.04 OS=Schizosaccharomyces pombe (strain 972 / ATCC 24843) OX=284812 GN=SPAC8C9.04 PE=1 SV=1	427	67.035	29.4	1768700	5	73697	3515900	12	146490
O14274	D-tyrosyl-tRNA(Tyr) deacylase	dtd1	33.643	D-aminoacyl-tRNA deacylase OS=Schizosaccharomyces pombe (strain 972 / ATCC 24843) OX=284812 GN=dtd1 PE=3 SV=1	428	16.334	53	156000	2	22286	478420	4	68346
O13695	Uncharacterized serine-rich protein C11G7.01	SPAC11G7.01	4.9523	Uncharacterized serine-rich protein C11G7.01 OS=Schizosaccharomyces pombe (strain 972 / ATCC 24843) OX=284812 GN=SPAC11G7.01 PE=4 SV=1	130	52.992	3.4	0	0	0	14119	1	4706.3
Q9USV7	Copper transport protein ctr6	ctr6	18.272	Copper transport protein ctr6 OS=Schizosaccharomyces pombe (strain 972 / ATCC 24843) OX=284812 GN=ctr6 PE=1 SV=1	2620	16.747	16.9	0	0	0	23293	2	4658.7
Q9Y7Z7	54S ribosomal protein L15, mitochondrial	mrpl15	6.0096	Large ribosomal subunit protein mL57 OS=Schizosaccharomyces pombe (strain 972 / ATCC 24843) OX=284812 GN=mrp15 PE=3 SV=1	2909	23.949	11.9	0	0	0	51230	2	4657.2
C6Y4B3	GPI mannosyltransferase 2 subunit C167.09	SPAC167.09	10.401	GPI mannosyltransferase 2 subunit C167.09 OS=Schizosaccharomyces pombe (strain 972 / ATCC 24843) OX=284812 GN=SPAC167.09 PE=2 SV=2	6	19.994	14.6	0	0	0	32180	2	4597.2
O94443	Uncharacterized exonuclease C637.09	SPAC637.09	17.468	Uncharacterized exonuclease C637.09 OS=Schizosaccharomyces pombe (strain 972 / ATCC 24843) OX=284812 GN=SPAC637.09 PE=3 SV=2	1214	71.47	16.3	16623	2	503.71	150810	3	4569.9
O14289	3-isopropylmalate dehydratase	leu2	323.31	3-isopropylmalate dehydratase OS=Schizosaccharomyces pombe (strain 972 / ATCC 24843) OX=284812 GN=leu2 PE=1 SV=1	434	82.782	57.5	2022400	24	57782	4369700	27	124850
O14290	Uncharacterized protein C9E9.04	SPAC9E9.04	54.771	Uncharacterized protein C9E9.04 OS=Schizosaccharomyces pombe (strain 972 / ATCC 24843) OX=284812 GN=SPAC9E9.04 PE=4 SV=1	435	21.238	46.3	286320	4	28632	401140	4	40114
O14293	Putative aldehyde dehydrogenase-like protein C9E9.09c	SPAC9E9.09c	323.31	Putative aldehyde dehydrogenase-like protein C9E9.09c OS=Schizosaccharomyces pombe (strain 972 / ATCC 24843) OX=284812 GN=SPAC9E9.09c PE=1 SV=1	436	54.768	74.4	5106400	20	189120	10644000	25	394230
O14295	Pyridoxal reductase	plr1	151.56	Pyridoxal reductase OS=Schizosaccharomyces pombe (strain 972 / ATCC 24843) OX=284812 GN=plr1 PE=1 SV=1	437	36.814	53.2	3129700	15	164720	7423100	17	390690
O14297	Uncharacterized protein C9E9.15	SPAC9E9.15	53.084	Uncharacterized protein C9E9.15 OS=Schizosaccharomyces pombe (strain 972 / ATCC 24843) OX=284812 GN=SPAC9E9.15 PE=3 SV=2	438	25.166	40.2	15301	2	1093	74559	2	5325.6
O59785	Uncharacterized solute carrier family 35 member C320.08	SPCC320.08	8.0145	Uncharacterized solute carrier family 35 member C320.08 OS=Schizosaccharomyces pombe (strain 972 / ATCC 24843) OX=284812 GN=SPCC320.08 PE=1 SV=1	694	56.779	5	0	0	0	36501	2	4562.7
O14300	Mitochondrial inner membrane protein oxa1-1	oxa101	17.117	Mitochondrial inner membrane protein oxa1-1 OS=Schizosaccharomyces pombe (strain 972 / ATCC 24843) OX=284812 GN=oxa101 PE=2 SV=1	440	42.06	14.7	43470	2	2898	21238	2	1415.9
O14301	Uncharacterized WD repeat-containing protein C9G1.05	SPAC9G1.05	229.05	Uncharacterized WD repeat-containing protein C9G1.05 OS=Schizosaccharomyces pombe (strain 972 / ATCC 24843) OX=284812 GN=SPAC9G1.05 PE=3 SV=1	441	65.266	53.8	465630	11	14110	1184900	13	35906
Q10243	Vacuolar protein sorting-associated protein 26	vps26	22.878	Vacuolar protein sorting-associated protein 26 OS=Schizosaccharomyces pombe (strain 972 / ATCC 24843) OX=284812 GN=vps26 PE=3 SV=1	2000	35.779	26.8	4548.1	1	239.37	86620	3	4559
O14307	tRNA (adenine(58)-N(1))-methyltransferase catalytic subunit trm61	cpd1	46.281	tRNA (adenine(58)-N(1))-methyltransferase catalytic subunit trm61 OS=Schizosaccharomyces pombe (strain 972 / ATCC 24843) OX=284812 GN=cpd1 PE=3 SV=1	443	41.733	26.6	51792	3	2251.8	224100	6	9743.5
Q9P7S4	Transcription initiation factor TFIID subunit 4	taf4	13.868	Transcription initiation factor TFIID subunit 4 OS=Schizosaccharomyces pombe (strain 972 / ATCC 24843) OX=284812 GN=taf4 PE=3 SV=1	2448	40.546	12.6	3540.9	1	160.95	100170	3	4553.2
O14313	Putative peroxiredoxin pmp20	pmp20	323.31	Peroxisomal membrane associated protein 20 OS=Schizosaccharomyces pombe (strain 972 / ATCC 24843) OX=284812 GN=pmp20 PE=1 SV=2	445	16.675	94.9	6150700	8	683410	4432300	13	492480
O14317	60S acidic ribosomal protein P2-C	rpp203	278.19	Large ribosomal subunit protein P2C OS=Schizosaccharomyces pombe (strain 972 / ATCC 24843) OX=284812 GN=rpp203 PE=1 SV=2	446	11.114	86.4	5322300	6	1064500	6465800	4	1293200
O14319	CUE domain-containing protein 5	SPBC16E9.02c	91.753	CUE domain-containing protein 5 OS=Schizosaccharomyces pombe (strain 972 / ATCC 24843) OX=284812 GN=SPBC16E9.02c PE=4 SV=1	447	63.725	23.7	110310	5	4242.6	378630	6	14563
O14321	Sterol 24-C-methyltransferase erg6	erg6	323.31	Sterol 24-C-methyltransferase erg6 OS=Schizosaccharomyces pombe (strain 972 / ATCC 24843) OX=284812 GN=erg6 PE=2 SV=1	448	42.867	72.8	3398800	15	188820	10827000	22	601520
O14324	Uncharacterized membrane protein C16E9.09c	SPBC16E9.09c	152.32	Uncharacterized membrane protein C16E9.09c OS=Schizosaccharomyces pombe (strain 972 / ATCC 24843) OX=284812 GN=SPBC16E9.09c PE=3 SV=1	449	24.845	38.1	323150	4	24858	1043900	7	80300
Q10192	60S ribosomal protein L18-A	rpl18a	8.0374	Large ribosomal subunit protein eL18A OS=Schizosaccharomyces pombe (strain 972 / ATCC 24843) OX=284812 GN=rpl1801 PE=1 SV=1	1978	21.19	28.9	0	2	0	45476	5	4547.6
O74497	SPRY domain-containing protein C285.10c	SPCC285.10c	3.7447	SPRY domain-containing protein C285.10c OS=Schizosaccharomyces pombe (strain 972 / ATCC 24843) OX=284812 GN=SPCC285.10c PE=4 SV=1	908	42.869	6	0	0	0	58730	1	4517.7
O14327	Polyadenylate-binding protein 2	pab2	8.7426	Polyadenylate-binding protein 2 OS=Schizosaccharomyces pombe (strain 972 / ATCC 24843) OX=284812 GN=pab2 PE=1 SV=1	452	18.461	25.3	6319.4	1	1053.2	18859	1	3143.2
Q9USL5	Protein dom34	dom34	12.825	Protein dom34 OS=Schizosaccharomyces pombe (strain 972 / ATCC 24843) OX=284812 GN=dom34 PE=1 SV=1	2575	44.336	18.7	0	0	0	98771	3	4489.6
Q10074	Vacuolar amino acid transporter 3	avt3	25.148	Vacuolar amino acid transporter 3 OS=Schizosaccharomyces pombe (strain 972 / ATCC 24843) OX=284812 GN=avt3 PE=1 SV=1	1923	73.06	11.1	0	0	0	115890	4	4457.3
O14334	Probable prefoldin subunit 1	SPBC1D7.01	105.07	Probable prefoldin subunit 1 OS=Schizosaccharomyces pombe (strain 972 / ATCC 24843) OX=284812 GN=SPBC1D7.01 PE=3 SV=1	455	12.647	42	28246	2	3138.4	206900	4	22988
O14337	Probable 54S ribosomal protein L7, mitochondrial	mrpl7	13.077	Large ribosomal subunit protein uL5m OS=Schizosaccharomyces pombe (strain 972 / ATCC 24843) OX=284812 GN=mrpl7 PE=3 SV=1	456	32.384	6.6	59646	1	4588.1	46731	1	3594.7
O14339	60S ribosomal protein L17-A	rpl17a	87.84	Large ribosomal subunit protein uL22A OS=Schizosaccharomyces pombe (strain 972 / ATCC 24843) OX=284812 GN=rpl1701 PE=1 SV=1	457	20.814	34.8	1973100	6	197310	2243600	6	224360
O14340	Oxysterol-binding protein homolog C2F12.05c	SPBC2F12.05c	125.31	Oxysterol-binding protein homolog C2F12.05c OS=Schizosaccharomyces pombe (strain 972 / ATCC 24843) OX=284812 GN=SPBC2F12.05c PE=1 SV=2	458	148.47	29.2	202170	10	2527.1	653600	18	8170
O36016	Serine/threonine-protein phosphatase 2A activator 1	rrd1	8.9774	Serine/threonine-protein phosphatase 2A activator 1 OS=Schizosaccharomyces pombe (strain 972 / ATCC 24843) OX=284812 GN=rrd1 PE=3 SV=1	488	37.169	23.7	17003	2	772.85	98016	5	4455.3
O14344	Inosine-5-monophosphate dehydrogenase	gua1	323.31	Inosine-5-monophosphate dehydrogenase OS=Schizosaccharomyces pombe (strain 972 / ATCC 24843) OX=284812 GN=gua1 PE=2 SV=1	460	57.026	58.8	3393200	18	161580	11723000	19	558260
O14346	Probable very-long-chain (3R)-3-hydroxyacyl-CoA dehydratase		12.379	Probable very-long-chain (3R)-3-hydroxyacyl-CoA dehydratase OS=Schizosaccharomyces pombe (strain 972 / ATCC 24843) OX=284812 GN=SPBC19C2.15c PE=3 SV=2	461	24.036	11.1	75701	2	10814	38033	1	5433.3
O14348	Negative cofactor 2 complex subunit beta	ncb2	39.803	Negative cofactor 2 complex subunit beta OS=Schizosaccharomyces pombe (strain 972 / ATCC 24843) OX=284812 GN=ncb2 PE=3 SV=1	462	18.326	54	47595	2	5288.3	197820	7	21980
O14349	IMP-specific 5-nucleotidase 1	isn1	142.26	IMP-specific 5-nucleotidase 1 OS=Schizosaccharomyces pombe (strain 972 / ATCC 24843) OX=284812 GN=isn1 PE=3 SV=1	463	45.805	49.1	199870	9	10519	698620	9	36769
O14351	Uncharacterized oxidoreductase C30D10.05c	SPBC30D10.05c	150.06	Uncharacterized oxidoreductase C30D10.05c OS=Schizosaccharomyces pombe (strain 972 / ATCC 24843) OX=284812 GN=SPBC30D10.05c PE=3 SV=1	464	26.645	72.5	1579900	9	87771	3772900	14	209600
O14352	Probable U6 snRNA-associated Sm-like protein LSm4	lsm4	4.4101	Probable U6 snRNA-associated Sm-like protein LSm4 OS=Schizosaccharomyces pombe (strain 972 / ATCC 24843) OX=284812 GN=lsm4 PE=1 SV=1	465	13.941	16.5	67092	1	9584.5	173120	1	24732
O14353	Biotin--protein ligase;Biotin--[methylmalonyl-CoA-carboxytransferase] ligase;Biotin--[propionyl-CoA-carboxylase [ATP-hydrolyzing]] ligase;Biotin--[methylcrotonoyl-CoA-carboxylase] ligase;Biotin--[acetyl-CoA-carboxylase] ligase	bpl1	51.864	Biotin--protein ligase OS=Schizosaccharomyces pombe (strain 972 / ATCC 24843) OX=284812 GN=bpl1 PE=3 SV=1	466	70.631	14.9	163130	5	6042	228410	5	8459.5
O43049	Serine/threonine-protein phosphatase T	ppt1	15.624	Serine/threonine-protein phosphatase T OS=Schizosaccharomyces pombe (strain 972 / ATCC 24843) OX=284812 GN=ppt1 PE=3 SV=2	614	53.29	11.2	0	0	0	102280	3	4447.1
O14355	Uncharacterized membrane protein C30D10.09c	SPBC30D10.09c	9.8461	Uncharacterized membrane protein C30D10.09c OS=Schizosaccharomyces pombe (strain 972 / ATCC 24843) OX=284812 GN=SPBC30D10.09c PE=3 SV=1	468	24.402	11.5	19434	1	1766.7	67940	2	6176.3
Q9P6K0	Uncharacterized HTH La-type RNA-binding protein C1527.03	SPAC1527.03	20.945	Uncharacterized HTH La-type RNA-binding protein C1527.03 OS=Schizosaccharomyces pombe (strain 972 / ATCC 24843) OX=284812 GN=SPAC1527.03 PE=1 SV=1	2322	53.232	20.8	0	0	0	80030	4	4446.1
O14359	Uncharacterized AIM2 family protein C30D10.14	SPBC30D10.14	69.569	Uncharacterized AIM2 family protein C30D10.14 OS=Schizosaccharomyces pombe (strain 972 / ATCC 24843) OX=284812 GN=SPBC30D10.14 PE=3 SV=1	470	27.414	68.3	369300	6	24620	1199600	12	79976
O74380	Uncharacterized membrane protein C3H7.05c	SPBC3H7.05c	6.2176	Uncharacterized membrane protein C3H7.05c OS=Schizosaccharomyces pombe (strain 972 / ATCC 24843) OX=284812 GN=SPBC3H7.05c PE=4 SV=1	848	41.737	6.4	0	0	0	70778	2	4423.6
O14361	Putative prephenate dehydratase	pha2	9.4252	Putative prephenate dehydratase OS=Schizosaccharomyces pombe (strain 972 / ATCC 24843) OX=284812 GN=pha2 PE=3 SV=2	472	29.871	21.7	26607	3	1662.9	58001	2	3625.1
O14362	Cell wall biosynthesis/cell cycle regulator smi1	smi1	96.267	Cell wall biosynthesis/cell cycle regulator smi1 OS=Schizosaccharomyces pombe (strain 972 / ATCC 24843) OX=284812 GN=smi1 PE=1 SV=1	473	55.557	23.4	153670	5	10245	752730	8	50182
P78970	Sphingosine N-acyltransferase lag1	lag1	4.2829	Sphingosine N-acyltransferase lag1 OS=Schizosaccharomyces pombe (strain 972 / ATCC 24843) OX=284812 GN=lag1 PE=1 SV=2	1630	45.668	5.9	0	0	0	88441	2	4422.1
G2TRJ9	Cytochrome c oxidase assembly factor 3, mitochondrial	coa3	2.3847	Cytochrome c oxidase assembly factor 3, mitochondrial OS=Schizosaccharomyces pombe (strain 972 / ATCC 24843) OX=284812 GN=coa3 PE=2 SV=1	64	7.8828	26.1	0	0	0	13222	1	4407.3
O14369	Probable RNA-binding protein sce3	sce3	138.68	Probable RNA-binding protein sce3 OS=Schizosaccharomyces pombe (strain 972 / ATCC 24843) OX=284812 GN=sce3 PE=1 SV=1	476	42.513	59.8	232770	5	17905	1800400	12	138490
O14370	Branched-chain-amino-acid aminotransferase, mitochondrial	eca39	180.65	Branched-chain-amino-acid aminotransferase, mitochondrial OS=Schizosaccharomyces pombe (strain 972 / ATCC 24843) OX=284812 GN=eca39 PE=1 SV=3	477	47.855	40	3469400	12	150850	7738300	13	336450
O14388	60S ribosomal protein L27-A	rpl27a	133.51	Large ribosomal subunit protein eL27A OS=Schizosaccharomyces pombe (strain 972 / ATCC 24843) OX=284812 GN=rpl2701 PE=1 SV=2	478	15.389	55.1	2563100	9	427180	3409000	5	568170
O14399	Ubiquitin-like protein 1	ubl1	11.106	Ubiquitin-like protein 1 OS=Schizosaccharomyces pombe (strain 972 / ATCC 24843) OX=284812 GN=ubl1 PE=3 SV=1	479	8.6609	43.6	17949	1	5983.1	63624	2	21208
Q9P6M5	Uncharacterized protein C652.01	SPAC652.01	3.4517	Uncharacterized protein C652.01 OS=Schizosaccharomyces pombe (strain 972 / ATCC 24843) OX=284812 GN=SPAC652.01 PE=4 SV=1	2330	12.781	13	0	0	0	21766	1	4353.2
O74749	Class E vacuolar protein-sorting machinery protein hse1	hse1	10.673	Class E vacuolar protein-sorting machinery protein hse1 OS=Schizosaccharomyces pombe (strain 972 / ATCC 24843) OX=284812 GN=hse1 PE=3 SV=1	966	42.497	9.7	17624	1	927.56	82588	2	4346.8
O14450	Probable prefoldin subunit 6		36.207	Probable prefoldin subunit 6 OS=Schizosaccharomyces pombe (strain 972 / ATCC 24843) OX=284812 GN=SPAC3A11.13 PE=3 SV=1	482	12.813	15.8	74564	2	10652	122720	2	17531
O14460	Elongation factor 2	eft201	323.31	Elongation factor 2 OS=Schizosaccharomyces pombe (strain 972 / ATCC 24843) OX=284812 GN=eft201 PE=1 SV=2	483	93.23	76.6	22409000	37	487140	39530000	49	859350
O14463	Thioredoxin-1	trx1	323.31	Thioredoxin-1 OS=Schizosaccharomyces pombe (strain 972 / ATCC 24843) OX=284812 GN=trx1 PE=3 SV=3	484	11.297	91.3	7659000	7	1276500	12500000	9	2083400
O14466	Dolichol-phosphate mannosyltransferase	dpm1	160.29	Dolichol-phosphate mannosyltransferase OS=Schizosaccharomyces pombe (strain 972 / ATCC 24843) OX=284812 GN=dpm1 PE=2 SV=1	485	26.672	76.7	1928600	13	137760	2737500	10	195530
O14333	Phosphatidylserine decarboxylase proenzyme 1, mitochondrial;Phosphatidylserine decarboxylase 1 beta chain;Phosphatidylserine decarboxylase 1 alpha chain	psd1	10.945	Phosphatidylserine decarboxylase proenzyme 1, mitochondrial OS=Schizosaccharomyces pombe (strain 972 / ATCC 24843) OX=284812 GN=psd1 PE=3 SV=4	454	49.128	23.8	16171	2	673.78	103850	4	4327.3
O36014	Aspartyl aminopeptidase 1	aap1	83.866	Aspartyl aminopeptidase 1 OS=Schizosaccharomyces pombe (strain 972 / ATCC 24843) OX=284812 GN=aap1 PE=1 SV=1	487	51.74	46.7	67340	4	2693.6	288290	10	11531
Q8X1T0	DeSI-like protein sdu1	sdu1	3.9741	DeSI-like protein sdu1 OS=Schizosaccharomyces pombe (strain 972 / ATCC 24843) OX=284812 GN=sdu1 PE=1 SV=1	2164	21.952	9	0	0	0	43167	1	4316.7
O14206	Brix domain-containing protein C1B9.03c		4.8124	Brix domain-containing protein C1B9.03c OS=Schizosaccharomyces pombe (strain 972 / ATCC 24843) OX=284812 GN=SPAC1B9.03c PE=1 SV=2	398	44.261	10.3	0	0	0	94866	2	4312.1
P40232	Casein kinase II subunit beta	ckb1	16.527	Casein kinase II subunit beta OS=Schizosaccharomyces pombe (strain 972 / ATCC 24843) OX=284812 GN=ckb1 PE=2 SV=2	1500	26.677	27.3	5594.2	1	559.42	42948	1	4294.8
O36022	Mannan polymerase complex subunit mnn9	mnn9	76.061	Mannan polymerase complex subunit mnn9 OS=Schizosaccharomyces pombe (strain 972 / ATCC 24843) OX=284812 GN=mnn9 PE=3 SV=1	491	38.296	34.7	384390	6	25626	1184900	7	78991
O36023	Septin homolog spn1	spn1	50.708	Septin homolog spn1 OS=Schizosaccharomyces pombe (strain 972 / ATCC 24843) OX=284812 GN=spn1 PE=1 SV=2	492	53.737	25.4	78364	1	3407.1	124150	4	5397.6
O36025	GYF domain-containing protein mpd2	mpd2	65.503	GYF domain-containing protein mpd2 OS=Schizosaccharomyces pombe (strain 972 / ATCC 24843) OX=284812 GN=mpd2 PE=1 SV=1	493	106.14	17.1	2539800	5	55213	298250	9	6483.8
O36027	Wiskott-Aldrich syndrome protein homolog 1	wsp1	6.7093	Actin-binding protein wsp1 OS=Schizosaccharomyces pombe (strain 972 / ATCC 24843) OX=284812 GN=wsp1 PE=1 SV=3	494	59.605	4.7	58015	1	1933.8	116900	2	3896.7
O14155	UPF0047 protein C4A8.02c	SPAC4A8.02c	14.99	UPF0047 protein C4A8.02c OS=Schizosaccharomyces pombe (strain 972 / ATCC 24843) OX=284812 GN=SPAC4A8.02c PE=3 SV=1	371	15.88	46.5	6597	1	824.63	34350	1	4293.8
O36032	Glutaredoxin-1	grx1	136.72	Glutaredoxin-1 OS=Schizosaccharomyces pombe (strain 972 / ATCC 24843) OX=284812 GN=grx1 PE=3 SV=1	496	11.261	87.1	1882600	7	313770	4446000	8	740990
Q10422	Uncharacterized RNA-binding protein C25G10.01		23.747	Uncharacterized RNA-binding protein C25G10.01 OS=Schizosaccharomyces pombe (strain 972 / ATCC 24843) OX=284812 GN=SPAC25G10.01 PE=1 SV=1	2078	33.564	15.8	0	0	0	38434	1	4270.4
Q9UTC5	Putative uridine kinase C227.14	SPAC227.14	3.558	Putative uridine kinase C227.14 OS=Schizosaccharomyces pombe (strain 972 / ATCC 24843) OX=284812 GN=SPAC227.14 PE=3 SV=1	2702	26.619	14.9	0	0	0	55404	1	4261.8
O42644	CTP synthase	ura7	163.11	CTP synthase OS=Schizosaccharomyces pombe (strain 972 / ATCC 24843) OX=284812 GN=ura7 PE=3 SV=1	499	66.867	42.8	1026500	12	42770	1887800	16	78659
Q10483	Uncharacterized protein C17C9.11c	SPAC17C9.11c	16.949	Uncharacterized protein C17C9.11c OS=Schizosaccharomyces pombe (strain 972 / ATCC 24843) OX=284812 GN=SPAC17C9.11c PE=4 SV=2	2098	27.602	25.8	8746	1	546.63	67587	4	4224.2
O60057	Meiotically up-regulated gene 147 protein	mug147	37.283	Meiotically up-regulated gene 147 protein OS=Schizosaccharomyces pombe (strain 972 / ATCC 24843) OX=284812 GN=mug147 PE=1 SV=1	736	46.218	26.5	0	0	0	79449	3	4181.5
G2TRT5	SCOCO-like protein 1	SPCC663.18	4.0542	SCOCO-like protein 1 OS=Schizosaccharomyces pombe (strain 972 / ATCC 24843) OX=284812 GN=SPCC663.18 PE=3 SV=1	84	7.6115	41.5	0	0	0	16691	1	4172.7
Q9URV4	Uncharacterized protein C106.07c	SPBC106.07c	2.624	Uncharacterized protein C106.07c OS=Schizosaccharomyces pombe (strain 972 / ATCC 24843) OX=284812 GN=SPBC106.07c PE=4 SV=1	2500	18.873	8.4	0	0	0	20707	2	4141.3
O42921	Mitochondrial protein pet191 homolog	SPBC16A3.16	3.039	Mitochondrial protein pet191 homolog OS=Schizosaccharomyces pombe (strain 972 / ATCC 24843) OX=284812 GN=SPBC16A3.16 PE=3 SV=1	554	9.9413	22.4	0	0	0	24512	1	4085.3
O42652	Aspartate aminotransferase, cytoplasmic	aat2	323.31	Aspartate aminotransferase, cytoplasmic OS=Schizosaccharomyces pombe (strain 972 / ATCC 24843) OX=284812 GN=aat2 PE=1 SV=1	505	46.14	87.5	3693300	15	153890	7182300	21	299260
O42653	ABC1 family protein C10F6.14c	SPAC10F6.14c	28.027	ABC1 family protein C10F6.14c OS=Schizosaccharomyces pombe (strain 972 / ATCC 24843) OX=284812 GN=SPAC10F6.14c PE=3 SV=1	506	61.952	14.4	6329.6	1	191.8	134170	6	4065.7
O94398	54S ribosomal protein L17, mitochondrial	mrpl17	12.717	Large ribosomal subunit protein mL46 OS=Schizosaccharomyces pombe (strain 972 / ATCC 24843) OX=284812 GN=mrpl17 PE=3 SV=1	1187	31.028	25.4	0	0	0	68761	3	4044.7
Q9UT34	Uncharacterized protein C824.09c	SPAC824.09c	7.0054	Uncharacterized protein C824.09c OS=Schizosaccharomyces pombe (strain 972 / ATCC 24843) OX=284812 GN=SPAC824.09c PE=4 SV=1	2659	35.109	10.6	0	0	0	64187	3	4011.7
O94288	Nucleolar complex-associated protein 3	noc3	8.3	Nucleolar complex-associated protein 3 OS=Schizosaccharomyces pombe (strain 972 / ATCC 24843) OX=284812 GN=noc3 PE=1 SV=1	1132	85.099	5.1	0	0	0	168020	1	4000.5
O42665	Uncharacterized but2-like protein C27D7.11c	SPAC27D7.11c	55.265	Uncharacterized but2-like protein C27D7.11c OS=Schizosaccharomyces pombe (strain 972 / ATCC 24843) OX=284812 GN=SPAC27D7.11c PE=3 SV=1	510	48.392	4.8	176570	1	22072	169030	1	21129
O42668	Tetratricopeptide repeat protein 1	tpr1	17.562	Tetratricopeptide repeat protein 1 OS=Schizosaccharomyces pombe (strain 972 / ATCC 24843) OX=284812 GN=tpr1 PE=1 SV=1	511	119.15	12	62677	4	1205.3	63856	5	1228
O42699	60S ribosomal protein L19-B	rpl19b	2.8152	Large ribosomal subunit protein eL19B OS=Schizosaccharomyces pombe (strain 972 / ATCC 24843) OX=284812 GN=rpl1902 PE=2 SV=2	512	22.753	38.9	38379	5	4797.4	66229	11	8278.6
O42700	Transaldolase	tal1	323.31	Transaldolase OS=Schizosaccharomyces pombe (strain 972 / ATCC 24843) OX=284812 GN=tal1 PE=1 SV=2	513	35.238	66.5	7972100	16	442900	11295000	22	627480
O42706	60S ribosomal protein L21-B	rpl21b	13.542	Large ribosomal subunit protein eL21B OS=Schizosaccharomyces pombe (strain 972 / ATCC 24843) OX=284812 GN=rpl2102 PE=2 SV=2	514	18.353	36.2	141120	3	28224	255500	3	51101
O42707	L-type lectin-like domain-containing protein C4F6.05c	SPBC4F6.05c	81.329	L-type lectin-like domain-containing protein C4F6.05c OS=Schizosaccharomyces pombe (strain 972 / ATCC 24843) OX=284812 GN=SPBC4F6.05c PE=2 SV=2	515	42.768	28.6	234420	5	14652	631290	4	39456
O42842	Adenine phosphoribosyltransferase	apt1	144.98	Adenine phosphoribosyltransferase OS=Schizosaccharomyces pombe (strain 972 / ATCC 24843) OX=284812 GN=apt1 PE=3 SV=1	516	20.746	83	1798300	10	179830	4219800	8	421980
Q9P6R3	Uncharacterized protein C13E7.07	SPBC13E7.07	5.0912	Uncharacterized protein C13E7.07 OS=Schizosaccharomyces pombe (strain 972 / ATCC 24843) OX=284812 GN=SPBC13E7.07 PE=4 SV=1	2353	31.058	10.6	0	0	0	47993	2	3999.4
Q9URT8;O42846	60S ribosomal protein L34-B;60S ribosomal protein L34-A	rpl34b;rpl34a	35.431	Large ribosomal subunit protein eL34B OS=Schizosaccharomyces pombe (strain 972 / ATCC 24843) OX=284812 GN=rpl3402 PE=1 SV=1;Large ribosomal subunit protein eL34A OS=Schizosaccharomyces pombe (strain 972 / ATCC 24843) OX=284812 GN=rpl3401 PE=1 SV=1	518	12.8	47.7	1651100	4	412780	1666500	4	416620
O60066	Alpha-ketoglutarate-dependent dioxygenase abh1	abh1	6.6194	Alpha-ketoglutarate-dependent dioxygenase abh1 OS=Schizosaccharomyces pombe (strain 972 / ATCC 24843) OX=284812 GN=abh1 PE=2 SV=3	743	34.348	8.9	12451	1	830.04	59956	2	3997.1
O42848;O42991;O43004	60S ribosomal protein L16-A;60S ribosomal protein L16-B;60S ribosomal protein L16-C	rpl16a;rpl16b;rpl16c	77.831	Large ribosomal subunit protein uL13A OS=Schizosaccharomyces pombe (strain 972 / ATCC 24843) OX=284812 GN=rpl1602 PE=1 SV=1;Large ribosomal subunit protein uL13B OS=Schizosaccharomyces pombe (strain 972 / ATCC 24843) OX=284812 GN=rpl1601 PE=1 SV=1;Large ri	520	22.005	25.4	2037800	3	203780	2267500	4	226750
O42849	Phenylalanine--tRNA ligase beta subunit	frs1	193.57	Phenylalanine--tRNA ligase beta subunit OS=Schizosaccharomyces pombe (strain 972 / ATCC 24843) OX=284812 GN=frs1 PE=3 SV=1	521	66.849	47	1067200	13	31390	2595500	14	76338
O42851	Uncharacterized trans-sulfuration enzyme C23A1.14c	SPAC23A1.14c	166.15	Uncharacterized trans-sulfuration enzyme C23A1.14c OS=Schizosaccharomyces pombe (strain 972 / ATCC 24843) OX=284812 GN=SPAC23A1.14c PE=1 SV=1	522	43.284	39.4	319810	6	22843	898520	8	64180
O42854	SH3 domain-containing protein C23A1.17	SPAC23A1.17	184.14	SH3 domain-containing protein C23A1.17 OS=Schizosaccharomyces pombe (strain 972 / ATCC 24843) OX=284812 GN=SPAC23A1.17 PE=1 SV=1	523	170.53	18.3	281220	8	4260.8	574850	10	8709.8
O42861	ATP-dependent helicase fft3	fft3	52.046	ATP-dependent helicase fft3 OS=Schizosaccharomyces pombe (strain 972 / ATCC 24843) OX=284812 GN=fft3 PE=1 SV=1	524	104.5	22	162150	7	3524.9	203480	4	4423.4
O94406	Pre-mRNA-splicing factor 18	prp18	2.7014	Pre-mRNA-splicing factor 18 OS=Schizosaccharomyces pombe (strain 972 / ATCC 24843) OX=284812 GN=prp18 PE=3 SV=1	1192	40.297	5.5	0	0	0	75845	2	3991.8
O74184	WD repeat-containing protein wat1	wat1	17.537	Target of rapamycin complex subunit wat1 OS=Schizosaccharomyces pombe (strain 972 / ATCC 24843) OX=284812 GN=pop3 PE=1 SV=1	815	35.132	14.3	0	0	0	59837	3	3989.2
O42870	Phenylalanine--tRNA ligase alpha subunit	frs2	284.38	Phenylalanine--tRNA ligase alpha subunit OS=Schizosaccharomyces pombe (strain 972 / ATCC 24843) OX=284812 GN=frs2 PE=3 SV=3	527	56.266	54.5	744550	16	26591	1968500	20	70305
Q9US56	Meiotically up-regulated gene 31 protein	mug31	10.388	Meiotically up-regulated gene 31 protein OS=Schizosaccharomyces pombe (strain 972 / ATCC 24843) OX=284812 GN=mug31 PE=1 SV=1	2550	25.842	14.8	0	0	0	55409	2	3957.8
O13754	Hsp70/Hsp90 co-chaperone cns1	cns1	6.8511	Hsp70/Hsp90 co-chaperone cns1 OS=Schizosaccharomyces pombe (strain 972 / ATCC 24843) OX=284812 GN=cns1 PE=3 SV=1	159	40.531	14	0	0	0	51358	2	3950.6
O74468	Probable uroporphyrinogen-III C-methyltransferase	SPCC1739.06c	30.491	Probable uroporphyrinogen-III C-methyltransferase OS=Schizosaccharomyces pombe (strain 972 / ATCC 24843) OX=284812 GN=SPCC1739.06c PE=2 SV=1	890	54.711	29.6	13349	2	556.2	94781	6	3949.2
O42881	Acyl-protein thioesterase 1	SPAC8E11.04c	12.903	Acyl-protein thioesterase 1 OS=Schizosaccharomyces pombe (strain 972 / ATCC 24843) OX=284812 GN=SPAC8E11.04c PE=3 SV=1	531	24.474	37.9	50232	3	4566.5	128000	2	11637
O42882	Uncharacterized protein C8E11.05c	SPAC8E11.05c	26.826	Uncharacterized protein C8E11.05c OS=Schizosaccharomyces pombe (strain 972 / ATCC 24843) OX=284812 GN=SPAC8E11.05c PE=4 SV=1	532	38.2	13.9	18728	1	1170.5	95319	3	5957.5
O42885	Putative inorganic phosphate transporter C8E4.01c		148.65	Putative inorganic phosphate transporter C8E4.01c OS=Schizosaccharomyces pombe (strain 972 / ATCC 24843) OX=284812 GN=SPBC8E4.01c PE=1 SV=2	533	63.645	29.5	531810	7	21273	1383800	14	55351
O42887	Putative agmatinase 2	SPBC8E4.03	155.65	Putative agmatinase 2 OS=Schizosaccharomyces pombe (strain 972 / ATCC 24843) OX=284812 GN=SPBC8E4.03 PE=3 SV=1	534	45.901	41.2	607040	8	31949	1130600	8	59504
O42888	Uncharacterized oxidoreductase C8E4.04	SPBC8E4.04	182.29	Uncharacterized oxidoreductase C8E4.04 OS=Schizosaccharomyces pombe (strain 972 / ATCC 24843) OX=284812 GN=SPBC8E4.04 PE=3 SV=1	535	36.628	60.3	562730	9	29617	1261400	9	66389
O42890	Copper amine oxidase-like protein cao2	cao2	30.118	Copper amine oxidase-like protein cao2 OS=Schizosaccharomyces pombe (strain 972 / ATCC 24843) OX=284812 GN=cao2 PE=3 SV=1	536	90.126	16.8	229610	1	5218.4	0	0	0
O42893	Neutral trehalase	ntp1	147.09	Cytosolic neutral trehalase OS=Schizosaccharomyces pombe (strain 972 / ATCC 24843) OX=284812 GN=ntp1 PE=1 SV=1	537	84.602	44.9	246760	9	5608.1	742110	12	16866
O42894	Exosome complex component rrp46	rrp46	21.586	Exosome complex component rrp46 OS=Schizosaccharomyces pombe (strain 972 / ATCC 24843) OX=284812 GN=rrp46 PE=3 SV=1	538	24.926	28.3	89452	2	8132	116280	3	10571
O42903	GRIP domain-containing protein C119.12	SPBC119.12	27.354	GRIP domain-containing protein C119.12 OS=Schizosaccharomyces pombe (strain 972 / ATCC 24843) OX=284812 GN=SPBC119.12 PE=2 SV=1	546	46.153	25.2	0	0	0	98638	7	3945.5
O42896	Uncharacterized oxidoreductase C115.03		36.445	Uncharacterized oxidoreductase C115.03 OS=Schizosaccharomyces pombe (strain 972 / ATCC 24843) OX=284812 GN=SPBC115.03 PE=3 SV=1	540	41.271	23.1	75952	5	3452.4	364560	8	16571
O42897	Probable 26S proteasome regulatory subunit rpn3	rpn3	113.25	Probable 26S proteasome regulatory subunit rpn3 OS=Schizosaccharomyces pombe (strain 972 / ATCC 24843) OX=284812 GN=rpn3 PE=3 SV=2	541	57.346	41.2	610240	10	23471	1105100	13	42502
O42898	Probable catechol O-methyltransferase 1	SPBC119.03	46.87	Probable catechol O-methyltransferase 1 OS=Schizosaccharomyces pombe (strain 972 / ATCC 24843) OX=284812 GN=SPBC119.03 PE=1 SV=1	542	30.266	37.6	237590	3	13199	486840	4	27047
O42899	Protein sco1	sco1	32.044	Protein sco1 OS=Schizosaccharomyces pombe (strain 972 / ATCC 24843) OX=284812 GN=sco1 PE=3 SV=1	543	30.239	25.5	84805	2	4988.5	738360	5	43433
Q9UTQ7	SWI/SNF and RSC complexes subunit arp9	arp9	41.84	SWI/SNF and RSC complexes subunit arp9 OS=Schizosaccharomyces pombe (strain 972 / ATCC 24843) OX=284812 GN=arp9 PE=1 SV=1	2756	59.138	22.8	7734.3	1	266.7	113950	3	3929.2
O42901	Uncharacterized protein C119.09c	SPBC119.09c	5.5905	Uncharacterized protein C119.09c OS=Schizosaccharomyces pombe (strain 972 / ATCC 24843) OX=284812 GN=SPBC119.09c PE=2 SV=3	545	21.467	21	15321	1	2188.8	65705	1	9386.4
Q9P6J2	Fe(2+)/Mn(2+) transporter pcl1	pcl1	2.9508	Fe(2+)/Mn(2+) transporter pcl1 OS=Schizosaccharomyces pombe (strain 972 / ATCC 24843) OX=284812 GN=pcl1 PE=1 SV=1	2317	25.625	11.2	3813.2	1	423.69	35334	1	3926.1
O42906	GPN-loop GTPase 1	SPBC119.15	11.214	GPN-loop GTPase 1 OS=Schizosaccharomyces pombe (strain 972 / ATCC 24843) OX=284812 GN=SPBC119.15 PE=1 SV=1	547	41.642	10.1	31259	2	2232.8	23544	2	1681.7
O42908	Mitochondrial presequence protease	cym1	80.908	Presequence protease, mitochondrial OS=Schizosaccharomyces pombe (strain 972 / ATCC 24843) OX=284812 GN=cym1 PE=3 SV=1	548	98.969	25.4	391640	13	9324.7	833580	10	19847
O42909	Zinc-type alcohol dehydrogenase-like protein C16A3.02c	SPBC16A3.02c	207.47	Zinc-type alcohol dehydrogenase-like protein C16A3.02c OS=Schizosaccharomyces pombe (strain 972 / ATCC 24843) OX=284812 GN=SPBC16A3.02c PE=3 SV=1	549	38.186	54.8	351580	5	19532	311130	7	17285
O42914	Uncharacterized protein C16A3.08c	SPBC16A3.08c	205.27	Ribosome-associated protein oga1 OS=Schizosaccharomyces pombe (strain 972 / ATCC 24843) OX=284812 GN=oga1 PE=1 SV=1	550	30.949	37.3	1406500	11	127860	2960600	14	269150
O42915	Ubiquitin fusion degradation protein 1	ufd1	7.0454	Ubiquitin fusion degradation protein 1 OS=Schizosaccharomyces pombe (strain 972 / ATCC 24843) OX=284812 GN=ufd1 PE=2 SV=4	551	38.226	8.8	61998	1	2479.9	19624	1	784.96
O42916	Lysophospholipid acyltransferase	ale1	4.8453	Lysophospholipid acyltransferase OS=Schizosaccharomyces pombe (strain 972 / ATCC 24843) OX=284812 GN=ale1 PE=1 SV=1	552	58.821	5.9	77103	1	3212.6	41972	1	1748.8
O42919	Putative 37S ribosomal protein S26A, mitochondrial	SPBC16A3.14	6.9987	Small ribosomal subunit protein mS43 OS=Schizosaccharomyces pombe (strain 972 / ATCC 24843) OX=284812 GN=SPBC16A3.14 PE=3 SV=3	553	30.973	14.6	52933	1	4071.8	7963.7	1	612.59
O13744	37S ribosomal protein S7, mitochondrial	SPAC16E8.10c	6.4732	Small ribosomal subunit protein uS7m OS=Schizosaccharomyces pombe (strain 972 / ATCC 24843) OX=284812 GN=rsm7 PE=1 SV=2	154	29.559	8.5	0	0	0	39131	2	3913.1
O42923	RNA-binding post-transcriptional regulator cip1	cip1	10.001	RNA-binding post-transcriptional regulator cip1 OS=Schizosaccharomyces pombe (strain 972 / ATCC 24843) OX=284812 GN=cip1 PE=1 SV=1	555	53.477	11.8	36753	3	1081	7835.2	1	230.45
Q9UUI8	Uncharacterized transporter C22F8.04	SPAC22F8.04	2.9015	Uncharacterized transporter C22F8.04 OS=Schizosaccharomyces pombe (strain 972 / ATCC 24843) OX=284812 GN=SPAC22F8.04 PE=3 SV=1	2822	42.626	7.3	0	0	0	77718	1	3885.9
Q9UT20	Uncharacterized protein C9.08c	SPAC9.08c	5.3179	Uncharacterized protein C9.08c OS=Schizosaccharomyces pombe (strain 972 / ATCC 24843) OX=284812 GN=SPAC9.08c PE=3 SV=1	2651	32.74	6.7	6344	1	634.4	38609	1	3860.9
O42930	Vacuolar protein sorting/targeting protein 10	vps10	68.957	Vacuolar protein sorting/targeting protein 10 OS=Schizosaccharomyces pombe (strain 972 / ATCC 24843) OX=284812 GN=vps10 PE=1 SV=1	558	165.06	19	103860	3	1997.3	272470	10	5239.9
O42931	26S protease regulatory subunit 7 homolog	rpt1	99.839	26S proteasome regulatory subunit 7 homolog OS=Schizosaccharomyces pombe (strain 972 / ATCC 24843) OX=284812 GN=rpt1 PE=1 SV=2	559	48.965	31.7	634680	9	20474	705000	9	22742
O42932	Cytochrome b-c1 complex subunit 6	qcr6	239.44	Cytochrome b-c1 complex subunit 6 OS=Schizosaccharomyces pombe (strain 972 / ATCC 24843) OX=284812 GN=qcr6 PE=3 SV=1	560	24.307	69.2	542960	5	41766	3508100	12	269850
O42933	Dolichyl-phosphate-mannose--protein mannosyltransferase 4	ogm4	35.967	Dolichyl-phosphate-mannose--protein mannosyltransferase 4 OS=Schizosaccharomyces pombe (strain 972 / ATCC 24843) OX=284812 GN=ogm4 PE=3 SV=1	561	90.09	7.7	169100	4	5284.3	163550	4	5111
O42935;P79015	60S ribosomal protein L32-B;60S ribosomal protein L32-A	rpl32b;rpl32a	44.936	Large ribosomal subunit protein eL32B OS=Schizosaccharomyces pombe (strain 972 / ATCC 24843) OX=284812 GN=rpl3201 PE=3 SV=1;Large ribosomal subunit protein eL32A OS=Schizosaccharomyces pombe (strain 972 / ATCC 24843) OX=284812 GN=rpl3202 PE=1 SV=2	562	14.445	22.8	1614400	1	179380	2529300	3	281030
O42937	Probable coatomer subunit beta	sec27	279.84	Probable coatomer subunit beta OS=Schizosaccharomyces pombe (strain 972 / ATCC 24843) OX=284812 GN=sec27 PE=3 SV=2	563	89.802	49.5	667970	16	14521	1832500	19	39838
O42938	ATP-dependent 6-phosphofructokinase	pfk1	323.31	ATP-dependent 6-phosphofructokinase OS=Schizosaccharomyces pombe (strain 972 / ATCC 24843) OX=284812 GN=pfk1 PE=1 SV=1	564	102.55	75.8	13755000	39	299020	26150000	48	568470
O42939	Ubiquitin-activating enzyme E1-like	uba2	17.386	Ubiquitin-activating enzyme E1-like OS=Schizosaccharomyces pombe (strain 972 / ATCC 24843) OX=284812 GN=uba2 PE=1 SV=1	565	70.613	11.8	50521	3	1443.4	71801	2	2051.5
O42940	Inorganic phosphate transport protein pho88	pho88	112.08	SRP-independent targeting protein 3 homolog OS=Schizosaccharomyces pombe (strain 972 / ATCC 24843) OX=284812 GN=pho88 PE=3 SV=2	566	21.964	32	486110	4	48611	785300	4	78530
O14073	Putative dipeptidyl aminopeptidase C2E11.08		21.836	Putative dipeptidyl aminopeptidase C2E11.08 OS=Schizosaccharomyces pombe (strain 972 / ATCC 24843) OX=284812 GN=SPAC2E11.08 PE=3 SV=1	327	91.303	12.4	12332	2	456.75	104000	4	3852
O42943	Uncharacterized ABC transporter ATP-binding protein C16H5.08c	SPBC16H5.08c	323.31	Uncharacterized ABC transporter ATP-binding protein C16H5.08c OS=Schizosaccharomyces pombe (strain 972 / ATCC 24843) OX=284812 GN=SPBC16H5.08c PE=1 SV=1	568	69.212	57.3	2283800	19	78752	6411200	24	221080
O74750	UDP-N-acetylglucosamine transporter yea4	yea4	4.7493	UDP-N-acetylglucosamine transporter yea4 OS=Schizosaccharomyces pombe (strain 972 / ATCC 24843) OX=284812 GN=yea4 PE=3 SV=1	967	34.848	3.8	6571.1	1	547.59	46204	1	3850.3
O42945	Probable pre-mRNA-splicing factor ATP-dependent RNA helicase prp43	prp43	60.769	Probable pre-mRNA-splicing factor ATP-dependent RNA helicase prp43 OS=Schizosaccharomyces pombe (strain 972 / ATCC 24843) OX=284812 GN=prp43 PE=3 SV=1	570	83.803	31.3	103980	5	2536	234290	11	5714.4
Q9UTN2	Uncharacterized protein C139.01c		38.876	Post-transcriptional regulator mkt1 OS=Schizosaccharomyces pombe (strain 972 / ATCC 24843) OX=284812 GN=mkt1 PE=1 SV=2	2747	90.152	18.8	20638	2	515.96	152730	7	3818.3
O14341	54S ribosomal protein L35, mitochondrial	SPBC2F12.10	13.456	Large ribosomal subunit protein mL38 OS=Schizosaccharomyces pombe (strain 972 / ATCC 24843) OX=284812 GN=mrpl35 PE=3 SV=2	459	35.641	10.1	0	0	0	60837	3	3802.3
O42951	Putative aminodeoxychorismate lyase	SPBC19G7.02	42.152	Putative aminodeoxychorismate lyase OS=Schizosaccharomyces pombe (strain 972 / ATCC 24843) OX=284812 GN=SPBC19G7.02 PE=3 SV=1	573	26.264	26	25026	1	1668.4	78110	3	5207.3
O42958	DNA topoisomerase 2-associated protein pat1	SPBC19G7.10c	23.895	DNA topoisomerase 2-associated protein pat1 OS=Schizosaccharomyces pombe (strain 972 / ATCC 24843) OX=284812 GN=SPBC19G7.10c PE=3 SV=2	574	84.116	15	44142	2	1298.3	102850	4	3024.9
O94745	Probable mitochondrial-processing peptidase subunit alpha	mas2	21.807	Probable mitochondrial-processing peptidase subunit alpha OS=Schizosaccharomyces pombe (strain 972 / ATCC 24843) OX=284812 GN=mas2 PE=3 SV=2	1343	55.577	10.8	0	0	0	98686	4	3795.6
G2TRQ2	Uncharacterized protein tam8	tam8	3.3796	Uncharacterized protein tam8 OS=Schizosaccharomyces pombe (strain 972 / ATCC 24843) OX=284812 GN=tam8 PE=2 SV=1	79	8.9794	14.3	0	0	0	18953	1	3790.6
O42964	Transcription factor iws1	iws1	12.486	Transcription factor iws1 OS=Schizosaccharomyces pombe (strain 972 / ATCC 24843) OX=284812 GN=iws1 PE=3 SV=1	577	49.114	10	36819	3	1534.1	43379	3	1807.4
O42965	Uncharacterized protein C19G7.17		25.315	Uncharacterized protein C19G7.17 OS=Schizosaccharomyces pombe (strain 972 / ATCC 24843) OX=284812 GN=SPBC19G7.17 PE=4 SV=2	578	52.438	13.5	258700	2	17246	1032700	3	68848
O14146	Vacuolar protein sorting-associated protein 51	vps51	12.505	Vacuolar protein sorting-associated protein 51 OS=Schizosaccharomyces pombe (strain 972 / ATCC 24843) OX=284812 GN=vps51 PE=1 SV=1	370	17.513	17.6	0	0	0	33769	2	3752.1
P79065	Tip elongation protein 1	tip1	14.58	Tip elongation protein 1 OS=Schizosaccharomyces pombe (strain 972 / ATCC 24843) OX=284812 GN=tip1 PE=1 SV=1	1640	52.607	12.8	0	0	0	77870	4	3708.1
P50527	Serine/threonine-protein kinase shk1/pak1	shk1	19.564	Serine/threonine-protein kinase shk1/pak1 OS=Schizosaccharomyces pombe (strain 972 / ATCC 24843) OX=284812 GN=shk1 PE=1 SV=2	1566	72.357	9.3	20797	2	533.26	144490	4	3705
O42978	U6 snRNA-associated Sm-like protein LSm5	lsm5	8.0809	U6 snRNA-associated Sm-like protein LSm5 OS=Schizosaccharomyces pombe (strain 972 / ATCC 24843) OX=284812 GN=lsm5 PE=1 SV=2	582	8.8533	36.2	14024	1	2804.8	38900	1	7779.9
Q9UTK4;Q9UTK4-2	Nucleoporin nup189	nup189	43.22	Nucleoporin nup189 OS=Schizosaccharomyces pombe (strain 972 / ATCC 24843) OX=284812 GN=nup189 PE=1 SV=2;Isoform 2 of Nucleoporin nup189 OS=Schizosaccharomyces pombe (strain 972 / ATCC 24843) OX=284812 GN=nup189	2736	192.2	10	20325	2	322.62	232470	7	3689.9
O42984	40S ribosomal protein S17-A	rps17a	18.165	Small ribosomal subunit protein eS17A OS=Schizosaccharomyces pombe (strain 972 / ATCC 24843) OX=284812 GN=rps1701 PE=3 SV=1	584	15.514	48.1	207420	8	29631	495100	11	70728
O42993	Peptidyl-prolyl cis-trans isomerase	fkh1	117.12	Peptidyl-prolyl cis-trans isomerase OS=Schizosaccharomyces pombe (strain 972 / ATCC 24843) OX=284812 GN=fkh1 PE=3 SV=1	585	12.043	53.6	124070	2	17724	213430	5	30490
O74469	Exosome complex protein C1739.07	SPCC1739.07	16.827	Exosome complex protein C1739.07 OS=Schizosaccharomyces pombe (strain 972 / ATCC 24843) OX=284812 GN=SPCC1739.07 PE=1 SV=1	891	15.068	24.1	0	0	0	29366	2	3670.8
O94612	Uncharacterized cyclin-L1-like protein C1296.05c	SPAC1296.05c	5.4437	Uncharacterized cyclin-L1-like protein C1296.05c OS=Schizosaccharomyces pombe (strain 972 / ATCC 24843) OX=284812 GN=SPAC1296.05c PE=3 SV=1	1281	29.389	18.6	0	0	0	47311	2	3639.3
O14400	Glycerol-3-phosphate dehydrogenase, mitochondrial	gut2	16.416	Glycerol-3-phosphate dehydrogenase, mitochondrial OS=Schizosaccharomyces pombe (strain 972 / ATCC 24843) OX=284812 GN=gut2 PE=3 SV=1	480	71.872	13.1	25815	2	645.38	144500	5	3612.4
Q9HDZ0	Uncharacterized protein P11E10.01	SPAP11E10.01	14.084	Uncharacterized protein P11E10.01 OS=Schizosaccharomyces pombe (strain 972 / ATCC 24843) OX=284812 GN=SPAP11E10.01 PE=3 SV=1	2244	35.799	32.7	13742	1	858.85	57536	2	3596
O94651	Syntaxin pep12	pep12	19.522	Syntaxin pep12 OS=Schizosaccharomyces pombe (strain 972 / ATCC 24843) OX=284812 GN=pep12 PE=1 SV=2	1303	29.56	20.5	4929.8	1	328.66	53852	2	3590.2
O43003	Protein mmf1, mitochondrial	mmf1	196.17	Protein mmf1, mitochondrial OS=Schizosaccharomyces pombe (strain 972 / ATCC 24843) OX=284812 GN=mmf1 PE=3 SV=1	591	17.543	53.7	2767500	5	276750	4234300	5	423430
O74957	Protein argonaute	ago1	2.4751	Protein argonaute OS=Schizosaccharomyces pombe (strain 972 / ATCC 24843) OX=284812 GN=ago1 PE=1 SV=1	1074	94.437	3.5	38566	1	876.5	156570	1	3558.3
O43007	C-1-tetrahydrofolate synthase, mitochondrial;Methylenetetrahydrofolate dehydrogenase;Methenyltetrahydrofolate cyclohydrolase;Formyltetrahydrofolate synthetase	ade9	101.17	C-1-tetrahydrofolate synthase, mitochondrial OS=Schizosaccharomyces pombe (strain 972 / ATCC 24843) OX=284812 GN=ade9 PE=3 SV=3	593	105.76	24.9	203490	11	3913.3	302500	15	5817.4
O43010	Glycylpeptide N-tetradecanoyltransferase	nmt1	59.063	Glycylpeptide N-tetradecanoyltransferase OS=Schizosaccharomyces pombe (strain 972 / ATCC 24843) OX=284812 GN=nmt1 PE=1 SV=1	594	53.696	43.6	300380	8	12015	423210	9	16928
O43011	Histidine--tRNA ligase, mitochondrial	hts1	234.16	Histidine--tRNA ligase, mitochondrial OS=Schizosaccharomyces pombe (strain 972 / ATCC 24843) OX=284812 GN=hts1 PE=1 SV=2	595	63.304	51.3	988160	12	30880	1930400	16	60324
Q9P7D5	Uncharacterized protein P4H10.14c	SPBP4H10.14c	3.7998	Uncharacterized protein P4H10.14c OS=Schizosaccharomyces pombe (strain 972 / ATCC 24843) OX=284812 GN=SPBP4H10.14c PE=4 SV=1	2388	33.938	11	0	0	0	28400	2	3549.9
O43014	Mannose-6-phosphate isomerase	pmi40	103.53	Mannose-6-phosphate isomerase OS=Schizosaccharomyces pombe (strain 972 / ATCC 24843) OX=284812 GN=pmi40 PE=3 SV=1	597	45.59	31.8	427070	7	25122	1104700	10	64985
O14159	Sphingoid long chain base kinase 4	lcb4	14.529	Sphingoid long chain base kinase 4 OS=Schizosaccharomyces pombe (strain 972 / ATCC 24843) OX=284812 GN=lcb4 PE=3 SV=1	373	51.288	17.2	15887	2	722.11	77921	3	3541.9
O43021	Oxysterol-binding protein homolog C354.07c	SPBC354.07c	170.06	Oxysterol-binding protein homolog C354.07c OS=Schizosaccharomyces pombe (strain 972 / ATCC 24843) OX=284812 GN=SPBC354.07c PE=3 SV=4	599	45.066	29.7	694110	3	46274	2725400	8	181690
O43024	CUE domain-containing protein C354.10	SPBC354.10	57.748	RNA polymerase II degradation factor 1 OS=Schizosaccharomyces pombe (strain 972 / ATCC 24843) OX=284812 GN=def1 PE=1 SV=1	600	100.13	17.2	92885	3	3096.2	308620	10	10287
O43026	Glyceraldehyde-3-phosphate dehydrogenase 2	gpd3	248.94	Glyceraldehyde-3-phosphate dehydrogenase 2 OS=Schizosaccharomyces pombe (strain 972 / ATCC 24843) OX=284812 GN=gpd3 PE=1 SV=1	601	35.674	84.2	354180	19	16865	2528700	23	120410
Q9UT05	Tripeptidyl-peptidase 2 homolog	tpp2	74.041	Tripeptidyl-peptidase 2 homolog OS=Schizosaccharomyces pombe (strain 972 / ATCC 24843) OX=284812 GN=tpp2 PE=1 SV=1	2643	142.92	18.5	51115	4	866.36	206940	9	3507.4
O43028	Vacuolar protein 8	vac8	73.797	Vacuolar protein 8 OS=Schizosaccharomyces pombe (strain 972 / ATCC 24843) OX=284812 GN=vac8 PE=1 SV=4	603	60.232	24.9	63339	4	2262.1	196500	6	7018
O43029	L-pipecolate oxidase	fap1	48.841	L-pipecolate oxidase OS=Schizosaccharomyces pombe (strain 972 / ATCC 24843) OX=284812 GN=fap1 PE=1 SV=1	604	46.319	25.7	107420	3	4882.9	393870	4	17903
O43030	Hsp70 nucleotide exchange factor fes1	fes1	100.85	Hsp70 nucleotide exchange factor fes1 OS=Schizosaccharomyces pombe (strain 972 / ATCC 24843) OX=284812 GN=fes1 PE=1 SV=1	605	32.744	42.2	704910	7	37100	1119100	7	58902
O43032	Signal recognition particle receptor subunit alpha homolog	srp101	70.534	Signal recognition particle receptor subunit alpha homolog OS=Schizosaccharomyces pombe (strain 972 / ATCC 24843) OX=284812 GN=srp101 PE=3 SV=1	606	61.077	25.8	181420	7	5497.5	247550	7	7501.6
O43036	DNA-directed RNA polymerase I subunit rpa43	rpa43	11.847	DNA-directed RNA polymerase I subunit rpa43 OS=Schizosaccharomyces pombe (strain 972 / ATCC 24843) OX=284812 GN=rpa43 PE=1 SV=1	607	19.385	35.8	15740	2	1311.7	38584	2	3215.3
O43042	54S ribosomal protein L3, mitochondrial	mrpl3	17.861	Large ribosomal subunit protein mL44 OS=Schizosaccharomyces pombe (strain 972 / ATCC 24843) OX=284812 GN=mrpl3 PE=3 SV=1	608	37.195	16.3	38184	2	2386.5	53665	3	3354.1
Q9Y7J3	UPF0586 protein C1778.07	SPBC1778.07	12.037	Carnosine N-methyltransferase OS=Schizosaccharomyces pombe (strain 972 / ATCC 24843) OX=284812 GN=SPBC1778.07 PE=3 SV=1	2845	43.334	12.1	0	0	0	48790	3	3485
Q7Z9I3	Uncharacterized oxidoreductase C663.08c	SPCC663.08c	2.8591	Uncharacterized oxidoreductase C663.08c OS=Schizosaccharomyces pombe (strain 972 / ATCC 24843) OX=284812 GN=SPCC663.08c PE=3 SV=1	2147	27.696	11.1	0	0	0	48563	2	3468.8
O43046	V-type proton ATPase subunit F	vma7	57.605	V-type proton ATPase subunit F OS=Schizosaccharomyces pombe (strain 972 / ATCC 24843) OX=284812 GN=vma7 PE=3 SV=1	611	13.618	69.2	314070	5	44868	361810	4	51687
O43047	GrpE protein homolog, mitochondrial	mge1	77.509	GrpE protein homolog, mitochondrial OS=Schizosaccharomyces pombe (strain 972 / ATCC 24843) OX=284812 GN=mge1 PE=3 SV=1	612	25.334	28.7	453230	3	45323	838160	3	83816
O43048	TBC domain-containing protein C215.01		10.267	TBC domain-containing protein C215.01 OS=Schizosaccharomyces pombe (strain 972 / ATCC 24843) OX=284812 GN=SPBC215.01 PE=3 SV=4	613	95.005	9.6	70137	4	1631.1	53936	2	1254.3
O94272	Autophagy-related protein 8	atg8	9.4207	Autophagy-related protein 8 OS=Schizosaccharomyces pombe (strain 972 / ATCC 24843) OX=284812 GN=atg8 PE=1 SV=1	1121	14.155	33.1	0	0	0	20692	1	3448.6
O43050	Sterol-4-alpha-carboxylate 3-dehydrogenase, decarboxylating	erg26	87.1	Sterol-4-alpha-carboxylate 3-dehydrogenase erg26, decarboxylating OS=Schizosaccharomyces pombe (strain 972 / ATCC 24843) OX=284812 GN=erg26 PE=3 SV=1	615	38.317	34.1	868550	8	62039	1777700	8	126980
P37818	Arginase	car1	14.439	Arginase OS=Schizosaccharomyces pombe (strain 972 / ATCC 24843) OX=284812 GN=car1 PE=3 SV=1	1496	35.72	21.7	0	1	0	54583	4	3411.4
O43056	Probable homoserine kinase	SPBC4C3.03	75.315	Probable homoserine kinase OS=Schizosaccharomyces pombe (strain 972 / ATCC 24843) OX=284812 GN=SPBC4C3.03 PE=3 SV=1	617	36.608	20.7	601870	6	35404	731440	5	43026
O74775	Protein sip5	sip5	4.4556	Protein sip5 OS=Schizosaccharomyces pombe (strain 972 / ATCC 24843) OX=284812 GN=sip5 PE=1 SV=1	983	61.804	2.5	0	0	0	57955	1	3409.1
O43059	Cytoskeletal protein syp1	syp1	47.306	Cytoskeletal protein syp1 OS=Schizosaccharomyces pombe (strain 972 / ATCC 24843) OX=284812 GN=syp1 PE=1 SV=1	619	90.756	22.2	5650.9	1	131.42	146580	5	3409
O43060	Eukaryotic translation initiation factor 3 subunit F	eif3f	118.06	Eukaryotic translation initiation factor 3 subunit F OS=Schizosaccharomyces pombe (strain 972 / ATCC 24843) OX=284812 GN=eif3f PE=1 SV=1	620	33.251	53.3	519000	11	39923	1287800	8	99065
O43062	Uncharacterized protein C4C3.09	SPBC4C3.09	31.84	Uncharacterized protein C4C3.09 OS=Schizosaccharomyces pombe (strain 972 / ATCC 24843) OX=284812 GN=SPBC4C3.09 PE=4 SV=1	621	44.095	20.2	70867	3	3543.4	164300	3	8215.1
O43063	Probable proteasome subunit beta type-1	pre3	148.1	Probable proteasome subunit beta type-1 OS=Schizosaccharomyces pombe (strain 972 / ATCC 24843) OX=284812 GN=pre3 PE=3 SV=1	622	24.564	48.2	600100	7	40007	713380	6	47559
Q09836	Probable mitochondrial ATPase complex subunit atp10	atp10	8.4221	Probable mitochondrial ATPase complex subunit atp10 OS=Schizosaccharomyces pombe (strain 972 / ATCC 24843) OX=284812 GN=atp10 PE=3 SV=1	1852	31.381	10.5	0	0	0	51110	2	3407.3
Q9Y7P6	Meiotically up-regulated gene 72 protein	mug72	19.657	Meiotically up-regulated gene 72 protein OS=Schizosaccharomyces pombe (strain 972 / ATCC 24843) OX=284812 GN=mug72 PE=1 SV=1	2873	62.846	11.1	8478.4	1	314.01	91867	3	3402.5
Q9UU87	Serine/threonine-protein kinase ppk34	ppk34	7.1838	Serine/threonine-protein kinase ppk34 OS=Schizosaccharomyces pombe (strain 972 / ATCC 24843) OX=284812 GN=ppk34 PE=3 SV=2	2775	40.411	7.6	7864.5	1	524.3	50946	2	3396.4
Q09748	Dynamin-related protein dnm1	dnm1	42.194	Dynamin-related protein dnm1 OS=Schizosaccharomyces pombe (strain 972 / ATCC 24843) OX=284812 GN=dnm1 PE=3 SV=1	1803	87.008	15.9	40904	3	997.65	139160	7	3394.2
O43073	UPF0220 protein C8D2.02c		6.727	UPF0220 protein C8D2.02c OS=Schizosaccharomyces pombe (strain 972 / ATCC 24843) OX=284812 GN=pi063 PE=3 SV=1	627	18.816	14.1	69588	2	11598	12644	1	2107.3
Q9P6I7	Adenine deaminase	aah1	13.661	Adenine deaminase OS=Schizosaccharomyces pombe (strain 972 / ATCC 24843) OX=284812 GN=aah1 PE=1 SV=1	2314	41.198	4.6	0	0	0	50707	2	3380.5
Q9UU85	Protein kinase domain-containing protein ppk38	ppk38	49.395	Protein kinase domain-containing protein ppk38 OS=Schizosaccharomyces pombe (strain 972 / ATCC 24843) OX=284812 GN=ppk38 PE=4 SV=1	2774	71.999	15.7	26759	2	764.53	118230	5	3378
O43079	AP-1 complex subunit beta-1	apl2	67.217	AP-1 complex subunit beta-1 OS=Schizosaccharomyces pombe (strain 972 / ATCC 24843) OX=284812 GN=apl2 PE=1 SV=1	630	76.681	25	150400	8	3957.8	826340	11	21746
Q9P7R6	Uncharacterized protein C211.05	SPBC211.05	5.092	Uncharacterized protein C211.05 OS=Schizosaccharomyces pombe (strain 972 / ATCC 24843) OX=284812 GN=SPBC211.05 PE=3 SV=1	2443	9.5811	28.2	0	0	0	16813	1	3362.7
P87320	Protein msp1, mitochondrial	msp1	39.797	Protein msp1, mitochondrial OS=Schizosaccharomyces pombe (strain 972 / ATCC 24843) OX=284812 GN=msp1 PE=3 SV=2	1716	101.9	24.9	37739	4	857.71	147840	8	3360
O43089	Cytochrome B pre-mRNA-processing protein 6	cbp6	11.44	Cytochrome B pre-mRNA-processing protein 6 OS=Schizosaccharomyces pombe (strain 972 / ATCC 24843) OX=284812 GN=cbp6 PE=3 SV=1	633	12.394	26.2	60469	2	10078	89484	2	14914
O43090	Probable NADH-ubiquinone oxidoreductase C947.15c, mitochondrial	SPBC947.15c	125.19	Probable NADH-ubiquinone oxidoreductase C947.15c, mitochondrial OS=Schizosaccharomyces pombe (strain 972 / ATCC 24843) OX=284812 GN=SPBC947.15c PE=3 SV=1	634	60.78	52.6	701790	13	24200	1534300	21	52908
O43091	Decaprenyl-diphosphate synthase subunit 1	dps1	28.539	Decaprenyl-diphosphate synthase subunit 1 OS=Schizosaccharomyces pombe (strain 972 / ATCC 24843) OX=284812 GN=dps1 PE=1 SV=1	635	42.046	18.8	27213	3	1007.9	212720	4	7878.5
O43092	Mitochondrial inner membrane protein oxa1-2	oxa102	17.613	Mitochondrial inner membrane protein oxa1-2 OS=Schizosaccharomyces pombe (strain 972 / ATCC 24843) OX=284812 GN=oxa102 PE=2 SV=2	636	45.36	12.2	25995	2	1624.7	64464	2	4029
O74956	37S ribosomal protein subunit S8, mitochondrial	mrps8	5.6946	Small ribosomal subunit protein uS8m OS=Schizosaccharomyces pombe (strain 972 / ATCC 24843) OX=284812 GN=mrps8 PE=3 SV=1	1073	16.937	17.1	5281.2	1	660.16	26717	2	3339.6
O43125	Protein csh3	csh3	11.913	Protein csh3 OS=Schizosaccharomyces pombe (strain 972 / ATCC 24843) OX=284812 GN=csh3 PE=2 SV=1	638	31.736	5.7	49314	1	5479.3	9917.7	1	1102
Q09869	Transcription initiation factor TFIID subunit 9	taf9	16.279	Transcription initiation factor TFIID subunit 9 OS=Schizosaccharomyces pombe (strain 972 / ATCC 24843) OX=284812 GN=taf9 PE=1 SV=1	1871	18.448	20.9	0	0	0	30030	2	3336.7
O59667	Histidine biosynthesis bifunctional protein his7;Phosphoribosyl-AMP cyclohydrolase;Phosphoribosyl-ATP pyrophosphatase	his7	110.91	Histidine biosynthesis bifunctional protein his7 OS=Schizosaccharomyces pombe (strain 972 / ATCC 24843) OX=284812 GN=his7 PE=3 SV=1	640	46.182	25.7	186800	5	9831.3	695940	7	36628
Q9Y7S5	Uncharacterized membrane protein C569.06	SPCC569.06	8.2527	Uncharacterized membrane protein C569.06 OS=Schizosaccharomyces pombe (strain 972 / ATCC 24843) OX=284812 GN=SPCC569.06 PE=3 SV=1	2879	54.26	6.7	0	0	0	66735	2	3336.7
O59670	Splicing factor 3B subunit 6-like protein	SPBC29A3.07c	9.6516	Splicing factor 3B subunit 6-like protein OS=Schizosaccharomyces pombe (strain 972 / ATCC 24843) OX=284812 GN=SPBC29A3.07c PE=3 SV=2	642	13.276	31.3	13774	1	1721.7	76332	3	9541.5
O59672	Uncharacterized ABC transporter ATP-binding protein C29A3.09c	SPBC29A3.09c	100.35	Uncharacterized ABC transporter ATP-binding protein C29A3.09c OS=Schizosaccharomyces pombe (strain 972 / ATCC 24843) OX=284812 GN=SPBC29A3.09c PE=3 SV=1	643	83.761	27.7	152220	6	4228.3	570060	13	15835
O59673	ATP synthase subunit H, mitochondrial	atp14	79.089	ATP synthase subunit H, mitochondrial OS=Schizosaccharomyces pombe (strain 972 / ATCC 24843) OX=284812 GN=atp14 PE=3 SV=1	644	11.57	40.8	216320	3	27040	652120	3	81515
O59674	Uncharacterized mitochondrial carrier C29A3.11c	SPBC29A3.11c	33.639	Uncharacterized mitochondrial carrier C29A3.11c OS=Schizosaccharomyces pombe (strain 972 / ATCC 24843) OX=284812 GN=SPBC29A3.11c PE=3 SV=1	645	33.191	26.6	24139	2	1419.9	175780	3	10340
O59675	40S ribosomal protein S9-B	rps9b	121.89	Small ribosomal subunit protein uS4B OS=Schizosaccharomyces pombe (strain 972 / ATCC 24843) OX=284812 GN=rps902 PE=1 SV=3	646	22.245	54.7	2101800	10	191070	3212100	9	292010
O59677	37S ribosomal protein S23, mitochondrial	rsm23	66.172	Small ribosomal subunit protein mS29 OS=Schizosaccharomyces pombe (strain 972 / ATCC 24843) OX=284812 GN=rsm23 PE=3 SV=1	647	53.229	36.8	113100	8	4039.3	178680	7	6381.6
O59678	Ribosome biogenesis regulatory protein homolog	SPBC29A3.16	2.7216	Ribosome biogenesis regulatory protein homolog OS=Schizosaccharomyces pombe (strain 972 / ATCC 24843) OX=284812 GN=SPBC29A3.16 PE=1 SV=1	648	19.044	5.4	27358	1	4559.6	0	0	0
O59680	Cytochrome c1, heme protein, mitochondrial	cyt1	199.58	Cytochrome c1, heme protein, mitochondrial OS=Schizosaccharomyces pombe (strain 972 / ATCC 24843) OX=284812 GN=cyt1 PE=3 SV=1	649	34.34	36.2	1791400	8	162860	2910200	9	264560
O59681	Uncharacterized protein C18E5.01		106.61	Uncharacterized protein C18E5.01 OS=Schizosaccharomyces pombe (strain 972 / ATCC 24843) OX=284812 GN=SPBC18E5.01 PE=3 SV=1	650	38.22	44.7	477450	7	29841	890520	9	55658
O59682	Serine palmitoyltransferase 1	lcb1	198.54	Serine palmitoyltransferase 1 OS=Schizosaccharomyces pombe (strain 972 / ATCC 24843) OX=284812 GN=lcb1 PE=3 SV=1	651	57.468	41.8	941840	10	39243	1762700	15	73447
O14180	Brix domain-containing protein C4F8.04	SPAC4F8.04	5.6383	Brix domain-containing protein C4F8.04 OS=Schizosaccharomyces pombe (strain 972 / ATCC 24843) OX=284812 GN=SPAC4F8.04 PE=1 SV=1	384	35.834	13.4	0	0	0	53372	2	3335.7
O59700	Uncharacterized transporter C36.03c	SPBC36.03c	11.333	Uncharacterized transporter C36.03c OS=Schizosaccharomyces pombe (strain 972 / ATCC 24843) OX=284812 GN=SPBC36.03c PE=3 SV=1	653	59.169	6.7	26284	1	1877.5	147250	3	10518
O59701	Cysteine synthase 1	cys11	236.29	Cysteine synthase 1 OS=Schizosaccharomyces pombe (strain 972 / ATCC 24843) OX=284812 GN=cys11 PE=1 SV=1	654	37.853	58.1	1617300	13	101080	3202100	12	200130
O13870	General negative regulator of transcription subunit 3	not3	19.669	General negative regulator of transcription subunit 3 OS=Schizosaccharomyces pombe (strain 972 / ATCC 24843) OX=284812 GN=not3 PE=1 SV=2	227	72.759	7.8	17742	1	591.39	99946	3	3331.5
O59704	Elongator complex protein 1	iki3	27.167	Elongator complex protein 1 OS=Schizosaccharomyces pombe (strain 972 / ATCC 24843) OX=284812 GN=elp1 PE=3 SV=1	656	141.61	16.8	69143	3	1171.9	399170	4	6765.6
O59705	Conserved oligomeric Golgi complex subunit 2	cog2	25.649	Conserved oligomeric Golgi complex subunit 2 OS=Schizosaccharomyces pombe (strain 972 / ATCC 24843) OX=284812 GN=cog2 PE=3 SV=2	657	21.828	47.6	15246	2	1386	48953	4	4450.3
O43012	Deoxycytidylate deaminase	SPBC2G2.13c	12.823	Deoxycytidylate deaminase OS=Schizosaccharomyces pombe (strain 972 / ATCC 24843) OX=284812 GN=SPBC2G2.13c PE=3 SV=2	596	35.974	15.2	0	0	0	69916	3	3329.3
O94655	GTP-binding protein ypt7	ypt7	18.411	Ypt/Rab-type GTPase ypt7 OS=Schizosaccharomyces pombe (strain 972 / ATCC 24843) OX=284812 GN=ypt7 PE=3 SV=1	1305	22.994	28.3	7646.4	1	546.17	46450	1	3317.8
O59711	Saccharopine dehydrogenase [NADP(+), L-glutamate-forming]	lys9	323.31	Saccharopine dehydrogenase [NADP(+), L-glutamate-forming] OS=Schizosaccharomyces pombe (strain 972 / ATCC 24843) OX=284812 GN=lys9 PE=3 SV=1	660	49.938	66.2	7543700	15	314320	18042000	22	751750
O74774	Elongation factor 1 alpha-like protein	hbs1	14.613	Elongation factor 1 alpha-like protein OS=Schizosaccharomyces pombe (strain 972 / ATCC 24843) OX=284812 GN=hbs1 PE=1 SV=4	982	66.016	9.3	21565	2	599.02	119290	3	3313.6
O60186	37S ribosomal protein S10, mitochondrial	rsm10	10.356	Small ribosomal subunit protein uS10m OS=Schizosaccharomyces pombe (strain 972 / ATCC 24843) OX=284812 GN=rsm10 PE=3 SV=5	806	26.568	16.2	0	0	0	43023	1	3309.5
O74653	Protein pob1	pob1	29.432	Protein pob1 OS=Schizosaccharomyces pombe (strain 972 / ATCC 24843) OX=284812 GN=pob1 PE=1 SV=1	950	93.772	6	18475	2	410.55	148510	4	3300.3
Q4PIR3	E3 SUMO-protein ligase nse2	nse2	3.303	E3 SUMO-protein ligase nse2 OS=Schizosaccharomyces pombe (strain 972 / ATCC 24843) OX=284812 GN=nse2 PE=1 SV=3	2132	28.676	12.8	0	0	0	52613	1	3288.3
O42967	Uncharacterized ubiquitin-like protein C1E8.02	SPBC1E8.02	8.7628	Uncharacterized ubiquitin-like protein C1E8.02 OS=Schizosaccharomyces pombe (strain 972 / ATCC 24843) OX=284812 GN=SPBC1E8.02 PE=1 SV=1	579	66.566	5.6	10286	1	857.14	39115	2	3259.6
O59725	MICOS complex subunit mic60	mic60	150.24	MICOS complex subunit mic60 OS=Schizosaccharomyces pombe (strain 972 / ATCC 24843) OX=284812 GN=mic60 PE=3 SV=1	666	63.214	49.1	306210	9	8505.9	1235000	18	34306
O59726	Vacuolar membrane amino acid uptake transporter fnx2	fnx2	19.197	Vacuolar membrane amino acid uptake transporter fnx2 OS=Schizosaccharomyces pombe (strain 972 / ATCC 24843) OX=284812 GN=fnx2 PE=3 SV=1	667	62.899	5.4	30437	2	1790.4	124510	4	7324
O59727	Protein PBDC1 homolog	SPBC3E7.07c	54.719	Protein PBDC1 homolog OS=Schizosaccharomyces pombe (strain 972 / ATCC 24843) OX=284812 GN=SPBC3E7.07c PE=3 SV=1	668	17.405	59.2	639230	8	79904	989320	8	123660
O59730	Methionine aminopeptidase 1	fma1	72.18	Methionine aminopeptidase 1 OS=Schizosaccharomyces pombe (strain 972 / ATCC 24843) OX=284812 GN=fma1 PE=1 SV=1	669	42.139	33.2	398480	3	18975	915770	5	43608
O59731	Uncharacterized J domain-containing protein C3E7.11c	SPBC3E7.11c	15.812	Uncharacterized J domain-containing protein C3E7.11c OS=Schizosaccharomyces pombe (strain 972 / ATCC 24843) OX=284812 GN=SPBC3E7.11c PE=3 SV=1	670	40.53	14.9	62072	2	3103.6	67479	2	3374
O13853	Phosphatidylinositol 4-phosphate 5-kinase its3	its3	12.678	Phosphatidylinositol 4-phosphate 5-kinase its3 OS=Schizosaccharomyces pombe (strain 972 / ATCC 24843) OX=284812 GN=its3 PE=1 SV=3	217	83.747	8.6	13901	1	386.14	116370	5	3232.5
O59735	Sphingosine N-acyltransferase lac1	lac1	11	Sphingosine N-acyltransferase lac1 OS=Schizosaccharomyces pombe (strain 972 / ATCC 24843) OX=284812 GN=lac1 PE=1 SV=2	672	45.335	4.7	129950	1	8121.6	305050	1	19066
O59736	2-isopropylmalate synthase	leu3	274.61	2-isopropylmalate synthase OS=Schizosaccharomyces pombe (strain 972 / ATCC 24843) OX=284812 GN=leu3 PE=3 SV=2	673	64.041	51.2	2005300	17	69149	3281500	19	113150
G2TRN4	Enhancer of rudimentary homolog	new10	7.7637	Enhancer of rudimentary homolog 1 OS=Schizosaccharomyces pombe (strain 972 / ATCC 24843) OX=284812 GN=erh1 PE=1 SV=1	71	12.204	32.7	0	0	0	22400	1	3199.9
O59739	BAG family molecular chaperone regulator 1B	bag102	90.638	BAG family molecular chaperone regulator 1B OS=Schizosaccharomyces pombe (strain 972 / ATCC 24843) OX=284812 GN=bag102 PE=1 SV=1	675	23.325	27.7	132740	4	11062	367060	4	30589
P79064	DNA damage tolerance protein rad31	rad31	8.277	DNA damage tolerance protein rad31 OS=Schizosaccharomyces pombe (strain 972 / ATCC 24843) OX=284812 GN=rad31 PE=4 SV=1	1639	34.703	16.9	13902	2	868.85	50085	2	3130.3
Q9URW6	SH3 domain-containing protein PJ696.02	SPAPJ696.02	8.2076	SH3 domain-containing protein PJ696.02 OS=Schizosaccharomyces pombe (strain 972 / ATCC 24843) OX=284812 GN=SPAPJ696.02 PE=1 SV=1	2504	46.373	19.8	10676	1	508.4	65600	2	3123.8
O59743	Uncharacterized protein C530.07c	SPBC530.07c	224.28	Uncharacterized protein C530.07c OS=Schizosaccharomyces pombe (strain 972 / ATCC 24843) OX=284812 GN=SPBC530.07c PE=4 SV=1	678	27.839	67.8	3161900	13	210790	9350700	15	623380
P87215	Mitosis protein dim1	dim1	17.813	Mitosis protein dim1 OS=Schizosaccharomyces pombe (strain 972 / ATCC 24843) OX=284812 GN=dim1 PE=1 SV=1	1696	16.971	28.9	0	0	0	30885	2	3088.5
O59747	Palmitoyl-protein thioesterase-dolichyl pyrophosphate phosphatase fusion 1;Palmitoyl-protein thioesterase;Dolichyldiphosphatase	pdf1	13.191	Palmitoyl-protein thioesterase-dolichyl pyrophosphate phosphatase fusion 1 OS=Schizosaccharomyces pombe (strain 972 / ATCC 24843) OX=284812 GN=pdf1 PE=1 SV=2	680	71.195	13.5	68481	2	3112.8	70652	2	3211.5
O59758	Uncharacterized metal transporter C1020.03	SPCC1020.03	7.9662	Uncharacterized metal transporter C1020.03 OS=Schizosaccharomyces pombe (strain 972 / ATCC 24843) OX=284812 GN=SPCC1020.03 PE=3 SV=1	681	43.225	14.1	17018	2	1309.1	9241.3	1	710.87
P78813	ENTH domain-containing protein C794.11c	SPCC794.11c	18.2	ENTH domain-containing protein C794.11c OS=Schizosaccharomyces pombe (strain 972 / ATCC 24843) OX=284812 GN=SPCC794.11c PE=1 SV=2	1605	51.751	9.9	8433.7	2	496.1	52398	4	3082.2
O59760	Putative uncharacterized hydrolase C1020.07	SPCC1020.07	89.367	Putative uncharacterized hydrolase C1020.07 OS=Schizosaccharomyces pombe (strain 972 / ATCC 24843) OX=284812 GN=SPCC1020.07 PE=3 SV=1	683	26.496	47.9	352430	4	29369	969700	8	80809
O74824	GTP-binding protein gtr1	gtr1	18.377	GTP-binding protein gtr1 OS=Schizosaccharomyces pombe (strain 972 / ATCC 24843) OX=284812 GN=gtr1 PE=3 SV=1	1009	35.01	26.3	0	0	0	46044	4	3069.6
Q9Y7U9	Putative CCA tRNA nucleotidyltransferase 2	SPCC645.10	11.551	tRNA nucleotidyltransferase cca2 OS=Schizosaccharomyces pombe (strain 972 / ATCC 24843) OX=284812 GN=cca2 PE=1 SV=1	2893	54.722	12.8	19355	1	744.41	79790	2	3068.8
O42963	Nucleoporin nup44	nup44	15.686	Nucleoporin nup44 OS=Schizosaccharomyces pombe (strain 972 / ATCC 24843) OX=284812 GN=nup44 PE=2 SV=1	576	44.483	18.6	0	0	0	61300	3	3065
O59768	Vacuolar calcium ion transporter	vcx1	16.725	Vacuolar calcium ion transporter OS=Schizosaccharomyces pombe (strain 972 / ATCC 24843) OX=284812 GN=vcx1 PE=3 SV=1	687	45.108	10.2	30360	2	3795	146320	2	18290
O59770	Probable proteasome subunit alpha type-7	pre10	69.321	Probable proteasome subunit alpha type-7 OS=Schizosaccharomyces pombe (strain 972 / ATCC 24843) OX=284812 GN=pre10 PE=1 SV=1	688	28.031	30.8	99559	3	9050.8	473210	5	43019
O59771	Uridylate kinase	SPCC1795.05c	19.279	Uridylate kinase OS=Schizosaccharomyces pombe (strain 972 / ATCC 24843) OX=284812 GN=SPCC1795.05c PE=3 SV=1	689	21.716	35.1	209000	5	23222	112270	3	12475
Q9Y7M3	FYVE-type zinc finger-containing protein C9B6.03	SPBC9B6.03	2.7582	Glutamine sensor pib2 OS=Schizosaccharomyces pombe (strain 972 / ATCC 24843) OX=284812 GN=pib2 PE=1 SV=1	2860	32.052	4.8	0	0	0	39534	1	3041.1
O59778	Biotin synthase	bio2	107.76	Biotin synthase OS=Schizosaccharomyces pombe (strain 972 / ATCC 24843) OX=284812 GN=bio2 PE=1 SV=1	691	40.65	28.9	632500	5	42167	2334900	9	155660
O59779	Uncharacterized protein C1235.01		22.139	Uncharacterized protein C1235.01 OS=Schizosaccharomyces pombe (strain 972 / ATCC 24843) OX=284812 GN=SPCC1235.01 PE=4 SV=1	692	69.695	6.7	22061	1	3676.9	127100	2	21184
Q9P7P0	Uncharacterized acyltransferase C1718.04	SPBC1718.04	8.948	Uncharacterized acyltransferase C1718.04 OS=Schizosaccharomyces pombe (strain 972 / ATCC 24843) OX=284812 GN=SPBC1718.04 PE=1 SV=1	2435	76.627	8.4	0	0	0	85130	2	3040.4
O42980	NEDD8-specific protease 1	nep1	13.801	NEDD8-specific protease 1 OS=Schizosaccharomyces pombe (strain 972 / ATCC 24843) OX=284812 GN=nep1 PE=1 SV=2	583	47.257	6.9	0	0	0	50796	2	2988
O59786	Ferrochelatase, mitochondrial	hem15	40.729	Ferrochelatase, mitochondrial OS=Schizosaccharomyces pombe (strain 972 / ATCC 24843) OX=284812 GN=hem15 PE=3 SV=2	695	47.234	33.1	109520	5	4761.6	448270	6	19490
O59787	Signal recognition particle subunit srp72	srp72	78.211	Signal recognition particle subunit srp72 OS=Schizosaccharomyces pombe (strain 972 / ATCC 24843) OX=284812 GN=srp72 PE=3 SV=1	696	63.28	43.9	199130	11	5689.4	572910	16	16369
O59791	Serine racemase	SRR	192.92	Serine racemase OS=Schizosaccharomyces pombe (strain 972 / ATCC 24843) OX=284812 GN=SRR PE=1 SV=1	697	35.048	43.7	444260	9	26133	814650	10	47921
O59794	60S ribosomal protein L17-B	rpl17b	10.744	Large ribosomal subunit protein uL22B OS=Schizosaccharomyces pombe (strain 972 / ATCC 24843) OX=284812 GN=rpl1702 PE=3 SV=1	698	20.827	36.4	582750	5	58275	681390	5	68139
O94657	DnaJ protein homolog xdj1	xdj1	48.287	DnaJ protein homolog xdj1 OS=Schizosaccharomyces pombe (strain 972 / ATCC 24843) OX=284812 GN=xdj1 PE=3 SV=1	1306	46.126	30	12243	1	612.15	58954	2	2947.7
O59797	Putative nucleosome assembly protein C364.06	SPCC364.06	170.59	Putative nucleosome assembly protein C364.06 OS=Schizosaccharomyces pombe (strain 972 / ATCC 24843) OX=284812 GN=SPCC364.06 PE=1 SV=1	700	44.347	45.3	1090400	4	68148	2558000	12	159870
O60164	Pescadillo homolog	ppp1	18.037	Pescadillo homolog OS=Schizosaccharomyces pombe (strain 972 / ATCC 24843) OX=284812 GN=ppp1 PE=1 SV=1	793	69.188	11.7	3692.9	1	142.03	76635	3	2947.5
O94260	Putative G3BP-like protein	nxt3	26.45	Putative G3BP-like protein OS=Schizosaccharomyces pombe (strain 972 / ATCC 24843) OX=284812 GN=nxt3 PE=1 SV=1	1114	47.972	15.9	0	0	0	53035	2	2946.4
O94689	Mitochondrial escape protein 2	yme2	59.104	Mitochondrial escape protein 2 OS=Schizosaccharomyces pombe (strain 972 / ATCC 24843) OX=284812 GN=yme2 PE=3 SV=1	1323	88.2	19.4	30643	3	729.6	122920	7	2926.7
O59804	10 kDa heat shock protein, mitochondrial	hsp10	72.198	10 kDa heat shock protein, mitochondrial OS=Schizosaccharomyces pombe (strain 972 / ATCC 24843) OX=284812 GN=hsp10 PE=1 SV=1	704	11.282	62.5	1663700	4	277280	3605400	8	600890
Q10214	Uncharacterized protein C4H3.06	SPAC4H3.06	7.2029	Uncharacterized protein C4H3.06 OS=Schizosaccharomyces pombe (strain 972 / ATCC 24843) OX=284812 GN=SPAC4H3.06 PE=4 SV=1	1989	15.642	21.2	0	0	0	20180	1	2882.8
P87151	Uncharacterized protein C25H2.10c	SPBC25H2.10c	3.1835	Uncharacterized protein C25H2.10c OS=Schizosaccharomyces pombe (strain 972 / ATCC 24843) OX=284812 GN=SPBC25H2.10c PE=4 SV=2	1684	33.123	9.4	0	0	0	43008	2	2867.2
O74883	DNA-directed RNA polymerase III subunit rpc5	rpc37	6.0656	DNA-directed RNA polymerase III subunit rpc5 OS=Schizosaccharomyces pombe (strain 972 / ATCC 24843) OX=284812 GN=rpc37 PE=3 SV=1	1040	27.385	12.4	0	0	0	48505	3	2853.2
O59809	Probable importin c550.11	SPCC550.11	48.27	Probable importin c550.11 OS=Schizosaccharomyces pombe (strain 972 / ATCC 24843) OX=284812 GN=SPCC550.11 PE=3 SV=1	708	116.47	15.5	71573	6	2168.9	271260	6	8220
O59810	Vigilin 1	vgl1	181.67	Vigilin 1 OS=Schizosaccharomyces pombe (strain 972 / ATCC 24843) OX=284812 GN=vgl1 PE=1 SV=2	709	142.61	34	447120	17	6387.5	889390	21	12706
O59811	Cytoplasmic 60S subunit biogenesis factor SPCC550.15c	SPCC550.15c	41.687	Cytoplasmic 60S subunit biogenesis factor SPCC550.15c OS=Schizosaccharomyces pombe (strain 972 / ATCC 24843) OX=284812 GN=SPCC550.15c PE=1 SV=1	710	52.25	28.1	69046	5	3835.9	198510	5	11028
Q09823	Meiotic recombination protein rec10	rec10	3.2774	Linear element protein rec10 OS=Schizosaccharomyces pombe (strain 972 / ATCC 24843) OX=284812 GN=rec10 PE=1 SV=2	1847	89.875	2.7	0	0	0	116650	1	2845.2
O59813	Uncharacterized amino-acid permease C794.03	SPCC794.03	69.329	Uncharacterized amino-acid permease C794.03 OS=Schizosaccharomyces pombe (strain 972 / ATCC 24843) OX=284812 GN=SPCC794.03 PE=2 SV=1	712	60.857	15.7	127750	3	6083.2	331620	4	15791
Q4LB35	Folic acid synthesis protein fol1;Dihydroneopterin aldolase;2-amino-4-hydroxy-6-hydroxymethyldihydropteridine pyrophosphokinase;Dihydropteroate synthase	fol1	26.381	Folic acid synthesis protein fol1 OS=Schizosaccharomyces pombe (strain 972 / ATCC 24843) OX=284812 GN=fol1 PE=1 SV=2	2131	81.925	20.6	22938	2	509.73	126640	5	2814.2
O59816	Dihydrolipoyllysine-residue acetyltransferase component of pyruvate dehydrogenase complex, mitochondrial	lat1	102.82	Dihydrolipoyllysine-residue acetyltransferase component of pyruvate dehydrogenase complex, mitochondrial OS=Schizosaccharomyces pombe (strain 972 / ATCC 24843) OX=284812 GN=lat1 PE=3 SV=1	714	52.06	38.7	843070	9	31225	1016000	6	37630
Q10187	UBA domain-containing protein 6	ucp6	20.947	UBA domain-containing protein 6 OS=Schizosaccharomyces pombe (strain 972 / ATCC 24843) OX=284812 GN=ucp6 PE=1 SV=1	1974	68.72	12.9	0	0	0	83732	4	2791.1
Q9P7Q7	Peroxide stress-activated histidine kinase mak1	mak1	2.575	Peroxide stress-activated histidine kinase mak1 OS=Schizosaccharomyces pombe (strain 972 / ATCC 24843) OX=284812 GN=mak1 PE=3 SV=1	2438	184.58	2.3	0	0	0	225280	1	2747.4
O94296	Probable phospholipid-transporting ATPase C887.12	SPBC887.12	20.216	Phospholipid-transporting ATPase C887.12 OS=Schizosaccharomyces pombe (strain 972 / ATCC 24843) OX=284812 GN=SPBC887.12 PE=3 SV=1	1136	142.38	9.3	24504	3	437.57	153270	4	2737
O59823	V-type proton ATPase subunit D	vma8	94.632	V-type proton ATPase subunit D OS=Schizosaccharomyces pombe (strain 972 / ATCC 24843) OX=284812 GN=vma8 PE=1 SV=1	718	32.219	37.5	129570	4	9255.3	926700	8	66193
Q9HGN3	t-SNARE affecting a late Golgi compartment protein 1	tlg1	14.174	t-SNARE affecting a late Golgi compartment protein 1 OS=Schizosaccharomyces pombe (strain 972 / ATCC 24843) OX=284812 GN=tlg1 PE=3 SV=1	2275	24.97	12.4	0	0	0	30047	1	2731.5
O59826	Putative voltage-gated potassium channel subunit beta	SPCC965.06	323.31	Putative voltage-gated potassium channel subunit beta OS=Schizosaccharomyces pombe (strain 972 / ATCC 24843) OX=284812 GN=SPCC965.06 PE=3 SV=1	720	38.43	77.6	2628900	16	114300	4870200	20	211750
O59827	Glutathione S-transferase 2	gst2	109.93	Glutathione S-transferase 2 OS=Schizosaccharomyces pombe (strain 972 / ATCC 24843) OX=284812 GN=gst2 PE=2 SV=1	721	26.843	43.5	239460	6	19955	454440	7	37870
O13781	Uncharacterized protein C17G6.03	SPAC17G6.03	41.274	Uncharacterized protein C17G6.03 OS=Schizosaccharomyces pombe (strain 972 / ATCC 24843) OX=284812 GN=SPAC17G6.03 PE=3 SV=1	172	71.441	27.4	5721.3	1	173.37	90033	4	2728.3
O59834	Probable cytosine deaminase	SPCC965.14c	25.538	Probable cytosine deaminase OS=Schizosaccharomyces pombe (strain 972 / ATCC 24843) OX=284812 GN=SPCC965.14c PE=3 SV=1	723	17.882	31.5	158760	2	17640	170540	2	18948
Q09715	Transcriptional repressor tup11	tup11	31.6	Transcriptional repressor tup11 OS=Schizosaccharomyces pombe (strain 972 / ATCC 24843) OX=284812 GN=tup11 PE=1 SV=1	1782	67.33	14	17691	1	570.67	84358	4	2721.2
O59838	Heat shock protein homolog pss1	pss1	323.31	Heat shock protein homolog pss1 OS=Schizosaccharomyces pombe (strain 972 / ATCC 24843) OX=284812 GN=pss1 PE=1 SV=2	725	80.374	68.5	10656000	33	259890	29231000	42	712950
Q9P6Q6	mRNA-capping enzyme subunit beta	pct1	14.151	mRNA-capping enzyme subunit beta OS=Schizosaccharomyces pombe (strain 972 / ATCC 24843) OX=284812 GN=pct1 PE=1 SV=1	2349	35.444	17.5	0	0	0	48658	3	2703.2
O59855	Probable heat shock protein ssa2	ssa2	323.31	Probable heat shock protein ssa2 OS=Schizosaccharomyces pombe (strain 972 / ATCC 24843) OX=284812 GN=ssa2 PE=1 SV=3	727	70.232	75.3	19865000	44	584280	56034000	58	1648100
Q9Y7T1	Uncharacterized protein C63.05	SPCC63.05	6.8314	Uncharacterized protein C63.05 OS=Schizosaccharomyces pombe (strain 972 / ATCC 24843) OX=284812 GN=SPCC63.05 PE=3 SV=1	2883	38.205	16.7	0	0	0	43065	4	2691.6
O59858	Glutathione peroxidase	gpx1	123.68	Glutathione peroxidase-like peroxiredoxin gpx1 OS=Schizosaccharomyces pombe (strain 972 / ATCC 24843) OX=284812 GN=gpx1 PE=1 SV=1	729	18.06	70.9	1030000	6	103000	1266700	7	126670
O59865	40S ribosomal protein S24-B	rps24b	31.781	Small ribosomal subunit protein eS24B OS=Schizosaccharomyces pombe (strain 972 / ATCC 24843) OX=284812 GN=rps2402 PE=2 SV=3	730	15.539	42.5	381430	5	63572	184860	5	30810
O59866	Dolichyl-diphosphooligosaccharide--protein glycosyltransferase subunit wbp1	wbp1	283.8	Dolichyl-diphosphooligosaccharide--protein glycosyltransferase subunit wbp1 OS=Schizosaccharomyces pombe (strain 972 / ATCC 24843) OX=284812 GN=wbp1 PE=2 SV=2	731	48.898	60.4	1921800	12	87353	3614500	12	164300
O59868	Calcium-transporting ATPase 1	pmr1	22.26	Calcium-transporting ATPase 1 OS=Schizosaccharomyces pombe (strain 972 / ATCC 24843) OX=284812 GN=pmr1 PE=1 SV=1	732	98.358	13.7	102730	4	2568.3	388880	4	9722
O59945	Fimbrin	fim1	323.31	Fimbrin OS=Schizosaccharomyces pombe (strain 972 / ATCC 24843) OX=284812 GN=fim1 PE=1 SV=1	733	68.617	66.6	3411100	20	89766	8041400	31	211610
O60052	Protein farnesyltransferase/geranylgeranyltransferase type-1 subunit alpha	cwp1	31.139	Protein farnesyltransferase/geranylgeranyltransferase type-1 subunit alpha OS=Schizosaccharomyces pombe (strain 972 / ATCC 24843) OX=284812 GN=cwp1 PE=1 SV=1	734	34.876	33.7	53098	3	3318.6	171850	4	10741
O42976	Uncharacterized membrane protein C20F10.07	SPBC20F10.07	13.323	Uncharacterized membrane protein C20F10.07 OS=Schizosaccharomyces pombe (strain 972 / ATCC 24843) OX=284812 GN=SPBC20F10.07 PE=1 SV=1	581	85.354	7.6	0	0	0	64400	3	2683.3
O74994	Ring assembly protein 3	rng3	7.5341	Ring assembly protein 3 OS=Schizosaccharomyces pombe (strain 972 / ATCC 24843) OX=284812 GN=rng3 PE=4 SV=1	1098	84.471	7.9	0	0	0	117170	4	2662.9
Q11119	Ubiquitin carboxyl-terminal hydrolase 14	ubp14	33.667	Ubiquitin carboxyl-terminal hydrolase 14 OS=Schizosaccharomyces pombe (strain 972 / ATCC 24843) OX=284812 GN=ubp14 PE=1 SV=2	2112	86.782	15.4	19193	2	533.14	95635	3	2656.5
O60059	Pumilio domain-containing protein C56F2.08c	SPBC56F2.08c	37.225	Pumilio domain-containing protein C56F2.08c OS=Schizosaccharomyces pombe (strain 972 / ATCC 24843) OX=284812 GN=SPBC56F2.08c PE=1 SV=1	738	72.822	17.2	54539	5	1652.7	75089	3	2275.4
O60060	Carbamoyl-phosphate synthase arginine-specific small chain	arg5	323.31	Carbamoyl-phosphate synthase arginine-specific small chain OS=Schizosaccharomyces pombe (strain 972 / ATCC 24843) OX=284812 GN=arg5 PE=3 SV=1	739	45.661	73.5	1717600	14	101030	3201800	15	188340
O13990	Glucan 1,3-beta-glucosidase	bgl2	3.4582	Glucan 1,3-beta-glucosidase OS=Schizosaccharomyces pombe (strain 972 / ATCC 24843) OX=284812 GN=bgl2 PE=2 SV=4	285	35.412	5	6594.7	1	732.74	23609	1	2623.3
O60062	Homoserine O-acetyltransferase	met6	85.895	Homoserine O-acetyltransferase OS=Schizosaccharomyces pombe (strain 972 / ATCC 24843) OX=284812 GN=met6 PE=3 SV=1	741	54.31	26	119000	5	5173.8	284700	5	12378
O60064	Probable mannose-1-phosphate guanyltransferase	SPBC13G1.02	274.65	Probable mannose-1-phosphate guanyltransferase OS=Schizosaccharomyces pombe (strain 972 / ATCC 24843) OX=284812 GN=SPBC13G1.02 PE=3 SV=1	742	46.096	60.6	890260	11	40467	3577400	13	162610
O60078	Probable prephenate dehydrogenase [NADP(+)]	tyr1	12.335	Probable prephenate dehydrogenase [NADP(+)] OS=Schizosaccharomyces pombe (strain 972 / ATCC 24843) OX=284812 GN=tyr1 PE=2 SV=1	748	48.905	10	13981	1	537.74	67872	3	2610.5
O60068	Protein isd11	isd11	22.767	Protein isd11 OS=Schizosaccharomyces pombe (strain 972 / ATCC 24843) OX=284812 GN=isd11 PE=3 SV=1	744	12.004	49	95989	2	15998	182430	3	30405
O60071	Uncharacterized protein C13G1.09	SPBC13G1.09	26.093	Uncharacterized protein C13G1.09 OS=Schizosaccharomyces pombe (strain 972 / ATCC 24843) OX=284812 GN=SPBC13G1.09 PE=1 SV=1	745	51.365	31.8	47417	3	1635.1	34385	5	1185.7
O60073	Synaptobrevin homolog ykt6	ykt6	126.33	Synaptobrevin homolog ykt6 OS=Schizosaccharomyces pombe (strain 972 / ATCC 24843) OX=284812 GN=ykt6 PE=3 SV=1	746	22.651	65.5	428710	4	30622	1786000	9	127570
O60178	Protein N-terminal amidase	nta1	8.2349	Protein N-terminal amidase OS=Schizosaccharomyces pombe (strain 972 / ATCC 24843) OX=284812 GN=nta1 PE=3 SV=1	800	32.427	23.4	0	0	0	46932	3	2607.3
C6Y4B2	Uncharacterized protein C57A7.15c	SPAC57A7.15c	2.8499	Uncharacterized protein C57A7.15c OS=Schizosaccharomyces pombe (strain 972 / ATCC 24843) OX=284812 GN=SPAC57A7.15c PE=2 SV=1	5	15.909	7.3	0	0	0	20748	1	2593.5
O60079	Probable ubiquitin carboxyl-terminal hydrolase 12	ubp12	52.622	Probable ubiquitin carboxyl-terminal hydrolase 12 OS=Schizosaccharomyces pombe (strain 972 / ATCC 24843) OX=284812 GN=ubp12 PE=1 SV=1	749	111.97	14	82017	5	1673.8	130820	4	2669.9
Q9Y803	S1-like domain-containing protein C146.08c	SPBC146.08c	2.539	S1-like domain-containing protein C146.08c OS=Schizosaccharomyces pombe (strain 972 / ATCC 24843) OX=284812 GN=SPBC146.08c PE=1 SV=1	2913	14.707	11	0	0	0	12876	1	2575.2
Q9Y7V2	Transcription factor bye1	bye1	9.683	Transcription factor bye1 OS=Schizosaccharomyces pombe (strain 972 / ATCC 24843) OX=284812 GN=bye1 PE=3 SV=3	2894	79.738	9.4	13837	1	446.37	79487	3	2564.1
O60084	Mitochondrial import inner membrane translocase subunit tim44	tim44	169.35	Mitochondrial import inner membrane translocase subunit tim44 OS=Schizosaccharomyces pombe (strain 972 / ATCC 24843) OX=284812 GN=tim44 PE=3 SV=1	752	48.549	41.7	255990	7	9845.6	1071100	11	41196
O60085	Methionine aminopeptidase 2	fma2	223.81	Methionine aminopeptidase 2 OS=Schizosaccharomyces pombe (strain 972 / ATCC 24843) OX=284812 GN=fma2 PE=3 SV=1	753	47.271	60.1	1181000	10	56239	2757200	14	131300
O60086	Probable acetolactate synthase small subunit	SPBC14C8.04	197	Probable acetolactate synthase small subunit OS=Schizosaccharomyces pombe (strain 972 / ATCC 24843) OX=284812 GN=SPBC14C8.04 PE=1 SV=2	754	31.834	58.8	2054100	9	120830	3409500	10	200560
O14243	Sorting nexin-4	snx4	27.782	Sorting nexin-4 OS=Schizosaccharomyces pombe (strain 972 / ATCC 24843) OX=284812 GN=snx4 PE=1 SV=3	415	46.376	22.7	14741	2	818.95	45995	3	2555.3
Q9HE05	Ubiquitin conjugation factor E4	ufd2	15.939	Ubiquitin conjugation factor E4 OS=Schizosaccharomyces pombe (strain 972 / ATCC 24843) OX=284812 GN=ufd2 PE=2 SV=1	2251	115.28	6.9	0	0	0	135390	4	2554.5
Q9USX0	Beta-1,3-galactosyltransferase pvg3	pvg3	11.619	Beta-1,3-galactosyltransferase pvg3 OS=Schizosaccharomyces pombe (strain 972 / ATCC 24843) OX=284812 GN=pvg3 PE=1 SV=1	2626	43.834	11.6	13274	1	663.72	50450	3	2522.5
Q92351	Spindle pole body protein pcp1	pcp1	2.7124	Spindle pole body protein pcp1 OS=Schizosaccharomyces pombe (strain 972 / ATCC 24843) OX=284812 GN=pcp1 PE=1 SV=1	2170	140.76	2.2	0	0	0	173500	1	2514.6
O60100	Probable importin subunit beta-4	kap123	323.31	Probable importin subunit beta-4 OS=Schizosaccharomyces pombe (strain 972 / ATCC 24843) OX=284812 GN=kap123 PE=3 SV=1	759	117.83	46.1	1029900	17	19073	2244900	21	41572
O60101	Phosphoglycerate kinase	pgk1	323.31	Phosphoglycerate kinase OS=Schizosaccharomyces pombe (strain 972 / ATCC 24843) OX=284812 GN=pgk1 PE=1 SV=1	760	43.963	92.8	27344000	44	976570	51050000	51	1823200
O60102	Translation initiation factor rli1	rli1	153.3	Translation initiation factor rli1 OS=Schizosaccharomyces pombe (strain 972 / ATCC 24843) OX=284812 GN=rli1 PE=3 SV=1	761	66.589	37.3	874210	12	27319	1048200	12	32757
Q9Y822	54S ribosomal protein L16, mitochondrial	mrpl16	10.054	Large ribosomal subunit protein uL16m OS=Schizosaccharomyces pombe (strain 972 / ATCC 24843) OX=284812 GN=mrpl16 PE=3 SV=1	2917	24.387	19.5	8977.5	1	641.25	35001	2	2500
O43088	RNA polymerase II-associated protein rba50	rba50	5.7412	RNA polymerase II-associated protein rba50 OS=Schizosaccharomyces pombe (strain 972 / ATCC 24843) OX=284812 GN=rba50 PE=3 SV=1	632	50.796	7.7	0	0	0	49660	2	2483
O60105	Adenylosuccinate lyase	ade8	323.31	Adenylosuccinate lyase OS=Schizosaccharomyces pombe (strain 972 / ATCC 24843) OX=284812 GN=ade8 PE=3 SV=1	764	54.307	69.3	3997500	26	153750	9959700	32	383070
O74763	Uncharacterized WD repeat-containing protein C17D11.08	SPBC17D11.08	13.627	Uncharacterized WD repeat-containing protein C17D11.08 OS=Schizosaccharomyces pombe (strain 972 / ATCC 24843) OX=284812 GN=SPBC17D11.08 PE=1 SV=1	975	47.742	19.1	1686	1	80.284	51911	3	2471.9
O60109	Alkaline phosphatase	SPBC14F5.13c	125.06	Alkaline phosphatase OS=Schizosaccharomyces pombe (strain 972 / ATCC 24843) OX=284812 GN=SPBC14F5.13c PE=3 SV=1	766	58.666	36.3	327050	8	13082	1223700	13	48949
O60110	TPR repeat protein oca3	oca3	30.849	TPR repeat protein oca3 OS=Schizosaccharomyces pombe (strain 972 / ATCC 24843) OX=284812 GN=oca3 PE=4 SV=3	767	32.822	39	112700	4	8669.3	192380	7	14799
O60111	ABC1 family protein MCP2 homolog	SPBC15C4.02	43.56	ABC1 family protein MCP2 homolog OS=Schizosaccharomyces pombe (strain 972 / ATCC 24843) OX=284812 GN=SPBC15C4.02 PE=3 SV=2	768	64.113	10.8	53688	2	1533.9	158110	3	4517.5
P87294	Putative RNA polymerase II transcriptional coactivator	SPAC16A10.02	3.6018	Putative RNA polymerase II transcriptional coactivator OS=Schizosaccharomyces pombe (strain 972 / ATCC 24843) OX=284812 GN=SPAC16A10.02 PE=1 SV=1	1708	15.448	11	0	0	0	22223	1	2469.2
O14284	Oxidation resistance protein 1	oxr1	5.2528	Oxidation resistance protein 1 OS=Schizosaccharomyces pombe (strain 972 / ATCC 24843) OX=284812 GN=oxr1 PE=1 SV=1	432	21.454	10.1	0	0	0	22159	1	2462.1
O60116	Putative ribokinase	SPBC16G5.02c	16.861	Ribokinase OS=Schizosaccharomyces pombe (strain 972 / ATCC 24843) OX=284812 GN=rbk1 PE=3 SV=1	771	33.25	28.9	17645	1	1102.8	70556	3	4409.7
O60119	Vesicle-associated membrane protein-associated protein C16G5.05c	SPBC16G5.05c	228.32	Vesicle-associated membrane protein-associated protein scs2 OS=Schizosaccharomyces pombe (strain 972 / ATCC 24843) OX=284812 GN=scs2 PE=1 SV=1	772	41.234	53.3	1332300	12	88817	3361900	14	224130
O60121	Uncharacterized protein C16G5.07c	SPBC16G5.07c	44.555	Uncharacterized protein C16G5.07c OS=Schizosaccharomyces pombe (strain 972 / ATCC 24843) OX=284812 GN=SPBC16G5.07c PE=3 SV=1	773	39.274	34.2	27770	2	1388.5	249460	7	12473
O60122	Anthranilate phosphoribosyltransferase	trp4	69.204	Anthranilate phosphoribosyltransferase OS=Schizosaccharomyces pombe (strain 972 / ATCC 24843) OX=284812 GN=trp4 PE=3 SV=1	774	37.556	40.7	169450	4	12104	239930	5	17138
O60123	Pheromone-processing carboxypeptidase kex1	kex1	94.907	Pheromone-processing carboxypeptidase kex1 OS=Schizosaccharomyces pombe (strain 972 / ATCC 24843) OX=284812 GN=kex1 PE=3 SV=1	775	57.643	23.7	207460	6	8644.3	443860	7	18494
Q10107	Ribosomal RNA small subunit methyltransferase mra1	mra1	16.554	Ribosomal RNA small subunit methyltransferase mra1 OS=Schizosaccharomyces pombe (strain 972 / ATCC 24843) OX=284812 GN=mra1 PE=1 SV=2	1939	39.775	23.7	10604	1	530.22	49201	3	2460.1
O60128	40S ribosomal protein S3	rps3	177.31	Small ribosomal subunit protein uS3 OS=Schizosaccharomyces pombe (strain 972 / ATCC 24843) OX=284812 GN=rps3 PE=1 SV=1	777	27.553	57.4	2738500	8	161090	3724400	10	219080
O94472	Protein pbn1	pbn1	8.8046	Protein pbn1 OS=Schizosaccharomyces pombe (strain 972 / ATCC 24843) OX=284812 GN=pbn1 PE=3 SV=1	1228	38.482	9	4980.6	1	355.76	34232	2	2445.1
O60135	Long-chain-fatty-acid--CoA ligase 1	lcf1	323.31	Long-chain-fatty-acid--CoA ligase 1 OS=Schizosaccharomyces pombe (strain 972 / ATCC 24843) OX=284812 GN=lcf1 PE=3 SV=1	779	75.965	45.6	1993500	15	73834	5392000	21	199700
O60143	60S ribosomal protein L7-C	rpl7c	136.82	Large ribosomal subunit protein uL30C OS=Schizosaccharomyces pombe (strain 972 / ATCC 24843) OX=284812 GN=rpl701 PE=1 SV=1	780	28.73	62.9	851660	11	60833	1733000	13	123790
O59764	ER membrane protein complex subunit 6	SPCC1020.11c	9.3121	ER membrane protein complex subunit 6 OS=Schizosaccharomyces pombe (strain 972 / ATCC 24843) OX=284812 GN=SPCC1020.11c PE=3 SV=2	686	12.288	19.4	0	0	0	7321	1	2440.3
O13834	E3 ubiquitin-protein ligase ptr1	ptr1	52.771	E3 ubiquitin-protein ligase ptr1 OS=Schizosaccharomyces pombe (strain 972 / ATCC 24843) OX=284812 GN=ptr1 PE=1 SV=1	203	365.03	7.3	43015	5	284.87	363460	9	2407
O13969	Probable threonine--tRNA ligase, mitochondrial	SPAC24C9.09	8.805	Probable threonine--tRNA ligase, mitochondrial OS=Schizosaccharomyces pombe (strain 972 / ATCC 24843) OX=284812 GN=SPAC24C9.09 PE=3 SV=2	275	55.043	11.8	0	0	0	69660	3	2402.1
O60154	Uncharacterized protein C19C7.05	SPBC19C7.05	3.0826	Uncharacterized protein C19C7.05 OS=Schizosaccharomyces pombe (strain 972 / ATCC 24843) OX=284812 GN=SPBC19C7.05 PE=4 SV=1	784	16.384	18	40691	1	13564	0	0	0
O60155	Putative proline--tRNA ligase C19C7.06	prs1	323.31	Putative proline--tRNA ligase C19C7.06 OS=Schizosaccharomyces pombe (strain 972 / ATCC 24843) OX=284812 GN=prs1 PE=3 SV=1	785	78.874	71.9	2945600	25	70132	5836900	33	138970
O59821	Exosome complex component csl4	csl4	2.9095	Exosome complex component csl4 OS=Schizosaccharomyces pombe (strain 972 / ATCC 24843) OX=284812 GN=csl4 PE=3 SV=2	717	19.889	9.9	0	0	0	26419	1	2401.8
O60158	Bouquet formation protein 4	bqt4	73.556	Bouquet formation protein 4 OS=Schizosaccharomyces pombe (strain 972 / ATCC 24843) OX=284812 GN=bqt4 PE=1 SV=2	787	47.826	33.8	139430	3	5362.6	750400	10	28861
Q9USZ7	Actin cytoskeleton-regulatory complex protein end3	end3	10.046	Actin cytoskeleton-regulatory complex protein end3 OS=Schizosaccharomyces pombe (strain 972 / ATCC 24843) OX=284812 GN=end3 PE=3 SV=1	2639	42.18	13.9	12321	1	648.45	45620	2	2401
O60160	O-glycoside alpha-1,2-mannosyltransferase omh1	omh1	48.587	O-glycoside alpha-1,2-mannosyltransferase omh1 OS=Schizosaccharomyces pombe (strain 972 / ATCC 24843) OX=284812 GN=omh1 PE=3 SV=1	789	46.514	25.1	65877	4	3293.9	287590	4	14380
Q9Y7N0	SWR1 complex bromodomain subunit bdf1	bdf1	17.929	SWR1 complex bromodomain subunit bdf1 OS=Schizosaccharomyces pombe (strain 972 / ATCC 24843) OX=284812 GN=bdf1 PE=1 SV=1	2865	65.192	10.7	1420.7	1	52.617	64814	3	2400.5
O60162	Uncharacterized protein C19F5.03	SPBC19F5.03	171.83	Uncharacterized protein C19F5.03 OS=Schizosaccharomyces pombe (strain 972 / ATCC 24843) OX=284812 GN=SPBC19F5.03 PE=1 SV=1	791	68.712	43.5	1106700	12	35700	1509400	11	48689
O60163	Probable aspartokinase	SPBC19F5.04	239.03	Probable aspartokinase OS=Schizosaccharomyces pombe (strain 972 / ATCC 24843) OX=284812 GN=SPBC19F5.04 PE=1 SV=1	792	56.812	52.4	1366900	12	48818	4169100	19	148900
Q10199	Septation protein imp2	imp2	14.881	Septation protein imp2 OS=Schizosaccharomyces pombe (strain 972 / ATCC 24843) OX=284812 GN=imp2 PE=1 SV=1	1981	75.166	15.1	35169	4	950.51	88475	2	2391.2
O60166	Nuclear movement protein nudc	nudc	16.134	Nuclear movement protein nudc OS=Schizosaccharomyces pombe (strain 972 / ATCC 24843) OX=284812 GN=nudc PE=3 SV=1	794	19.443	44.6	27728	2	2310.6	99397	4	8283.1
O60167	ENTH domain-containing protein C19F8.03c	SPBC19F8.03c	23.831	ENTH domain-containing protein C19F8.03c OS=Schizosaccharomyces pombe (strain 972 / ATCC 24843) OX=284812 GN=SPBC19F8.03c PE=1 SV=1	795	72.984	12	47465	3	1695.2	26616	1	950.56
O43027	Probable Rho-GTPase-activating protein 6	rga6	14.414	Probable Rho-GTPase-activating protein 6 OS=Schizosaccharomyces pombe (strain 972 / ATCC 24843) OX=284812 GN=rga6 PE=1 SV=1	602	80.776	9.8	6582.5	1	173.22	90805	3	2389.6
O60171	Transcription initiation factor TFIID subunit 10	taf10	11.686	Transcription initiation factor TFIID subunit 10 OS=Schizosaccharomyces pombe (strain 972 / ATCC 24843) OX=284812 GN=taf10 PE=3 SV=1	797	23.526	13	44174	2	7362.4	55065	1	9177.5
O60172	Thiamine-repressible acid phosphatase SPBC21H7.03c	SPBC21H7.03c	11.537	Thiamine-repressible acid phosphatase SPBC21H7.03c OS=Schizosaccharomyces pombe (strain 972 / ATCC 24843) OX=284812 GN=SPBC21H7.03c PE=2 SV=1	798	52.758	11.4	338210	2	18789	213540	3	11863
Q9HDX7	Uncharacterized protein PB1A10.13	SPAPB1A10.13	20.379	Uncharacterized protein PB1A10.13 OS=Schizosaccharomyces pombe (strain 972 / ATCC 24843) OX=284812 GN=SPAPB1A10.13 PE=1 SV=1	2238	56.249	12.5	0	0	0	76262	3	2383.2
O60095	Probable lipase C14C8.15	SPBC14C8.15	15.124	Probable lipase C14C8.15 OS=Schizosaccharomyces pombe (strain 972 / ATCC 24843) OX=284812 GN=SPBC14C8.15 PE=3 SV=1	757	52.67	20	11043	1	424.72	61534	2	2366.7
Q9US54	Transcription initiation factor TFIID subunit 11	taf11	6.6472	Transcription initiation factor TFIID subunit 11 OS=Schizosaccharomyces pombe (strain 972 / ATCC 24843) OX=284812 GN=taf11 PE=3 SV=1	2548	22.538	25.1	0	0	0	25994	2	2363.1
O60180	Probable metalloprotease arx1	arx1	73.815	Probable metalloprotease arx1 OS=Schizosaccharomyces pombe (strain 972 / ATCC 24843) OX=284812 GN=arx1 PE=3 SV=1	802	45.672	40.3	338260	9	16913	417480	7	20874
O60181	3,4-dihydroxy-2-butanone 4-phosphate synthase	SPBC23E6.06c	102.03	3,4-dihydroxy-2-butanone 4-phosphate synthase OS=Schizosaccharomyces pombe (strain 972 / ATCC 24843) OX=284812 GN=SPBC23E6.06c PE=3 SV=1	803	22.564	68.6	526390	7	35093	1298200	12	86549
O74828	Pre-rRNA-processing protein esf1	esf1	7.953	Pre-rRNA-processing protein esf1 OS=Schizosaccharomyces pombe (strain 972 / ATCC 24843) OX=284812 GN=esf1 PE=1 SV=1	1013	77.753	5.9	7670.4	1	295.01	60989	1	2345.7
O60185	Methylthioribose-1-phosphate isomerase	mri1	145.78	Methylthioribose-1-phosphate isomerase OS=Schizosaccharomyces pombe (strain 972 / ATCC 24843) OX=284812 GN=mri1 PE=3 SV=1	805	39.379	47.9	297030	10	12914	1121700	14	48767
O59782	Probable sulfate permease C320.05	SPCC320.05	26.769	Probable sulfate permease C320.05 OS=Schizosaccharomyces pombe (strain 972 / ATCC 24843) OX=284812 GN=SPCC320.05 PE=3 SV=1	693	73.467	16	24865	1	994.61	58338	3	2333.5
O60198	S-adenosylmethionine synthase	sam1	323.31	S-adenosylmethionine synthase OS=Schizosaccharomyces pombe (strain 972 / ATCC 24843) OX=284812 GN=sam1 PE=1 SV=1	807	41.831	90.6	23252000	28	1056900	38671000	32	1757800
Q9USK5	Type 2A phosphatase activator tip41	tip41	7.4979	Type 2A phosphatase activator tip41 OS=Schizosaccharomyces pombe (strain 972 / ATCC 24843) OX=284812 GN=tip41 PE=2 SV=1	2568	29.454	14.3	0	0	0	27926	1	2327.2
O74135	Casein kinase I homolog 3	cki3	40.75	Casein kinase I homolog 3 OS=Schizosaccharomyces pombe (strain 972 / ATCC 24843) OX=284812 GN=cki3 PE=3 SV=1	809	50.214	30.5	135080	4	5195.5	399800	8	15377
O74172;P79009	40S ribosomal protein S25-B;40S ribosomal protein S25-A	rps25b;rps25a	12.448	Small ribosomal subunit protein eS25B OS=Schizosaccharomyces pombe (strain 972 / ATCC 24843) OX=284812 GN=rps2501 PE=3 SV=1;Small ribosomal subunit protein eS25A OS=Schizosaccharomyces pombe (strain 972 / ATCC 24843) OX=284812 GN=rps2502 PE=3 SV=2	810	9.8194	21.6	441540	2	147180	1208900	2	402950
O74173	Elongation factor 1-beta	tef5	234.07	Elongation factor 1-beta OS=Schizosaccharomyces pombe (strain 972 / ATCC 24843) OX=284812 GN=tef5 PE=2 SV=1	811	23.484	57.9	6123900	10	556720	3872700	5	352060
O74174	V-type proton ATPase subunit G	vma10	93.707	V-type proton ATPase subunit G OS=Schizosaccharomyces pombe (strain 972 / ATCC 24843) OX=284812 GN=vma10 PE=3 SV=2	812	12.162	61.1	207420	4	41484	857440	8	171490
O74175	60S ribosomal protein L13	rpl13	115.04	Large ribosomal subunit protein eL13 OS=Schizosaccharomyces pombe (strain 972 / ATCC 24843) OX=284812 GN=rpl13 PE=1 SV=1	813	23.529	63	2875300	6	287530	3965600	11	396560
O74178	Protein kes1	kes1	107.18	Protein kes1 OS=Schizosaccharomyces pombe (strain 972 / ATCC 24843) OX=284812 GN=kes1 PE=2 SV=2	814	44.591	43	696780	10	38710	1564200	12	86899
P87174	DNA polymerase epsilon subunit D	dpb4	2.4089	DNA polymerase epsilon subunit D OS=Schizosaccharomyces pombe (strain 972 / ATCC 24843) OX=284812 GN=dpb4 PE=1 SV=1	1693	23.55	6.7	0	0	0	16278	1	2325.4
O74191	FK506-binding protein 39 kDa	fkbp39	37.977	FK506-binding protein 39 kDa OS=Schizosaccharomyces pombe (strain 972 / ATCC 24843) OX=284812 GN=fkbp39 PE=1 SV=1	816	39.301	25.5	28305	2	1887	341520	6	22768
O42868	RNA polymerase II subunit A C-terminal domain phosphatase ssu72	ssu72	4.2965	RNA polymerase II subunit A C-terminal domain phosphatase ssu72 OS=Schizosaccharomyces pombe (strain 972 / ATCC 24843) OX=284812 GN=ssu72 PE=1 SV=1	525	22.595	16.8	14977	1	998.46	34710	1	2314
O94326	Zinc finger protein C725.08	SPBC725.08	28.582	NURS complex subunit pir2 OS=Schizosaccharomyces pombe (strain 972 / ATCC 24843) OX=284812 GN=pir2 PE=1 SV=1	1155	70.864	16.6	28761	3	958.7	69324	3	2310.8
P52822;O74306	60S ribosomal protein L5-A;60S ribosomal protein L5-B	rpl5a;rpl5b	323.31	Large ribosomal subunit protein uL18A OS=Schizosaccharomyces pombe (strain 972 / ATCC 24843) OX=284812 GN=rpl501 PE=1 SV=2;Large ribosomal subunit protein uL18B OS=Schizosaccharomyces pombe (strain 972 / ATCC 24843) OX=284812 GN=rpl502 PE=2 SV=1	819	33.459	66.7	3990100	13	362740	7338000	16	667090
Q9P6L9	Uncharacterized protein C688.07c	SPAC688.07c	19.231	Uncharacterized protein C688.07c OS=Schizosaccharomyces pombe (strain 972 / ATCC 24843) OX=284812 GN=SPAC688.07c PE=1 SV=1	2327	113.94	7.9	51186	2	965.78	121270	4	2288.2
O74310	COBW domain-containing protein C15D4.05	SPBC15D4.05	6.3128	Zinc-regulated GTPase metalloprotein activator 1 OS=Schizosaccharomyces pombe (strain 972 / ATCC 24843) OX=284812 GN=zng1 PE=3 SV=1	821	46.314	9	32244	2	2015.3	66019	2	4126.2
Q9UST2	Mitochondrial inner membrane protease subunit 2	SPBC336.13c	3.2656	Mitochondrial inner membrane protease subunit 2 OS=Schizosaccharomyces pombe (strain 972 / ATCC 24843) OX=284812 GN=SPBC336.13c PE=3 SV=1	2610	20.546	5.6	0	0	0	25120	1	2283.6
O74314	Probable cystathionine gamma-synthase	SPBC15D4.09c	59.54	Probable cystathionine gamma-synthase OS=Schizosaccharomyces pombe (strain 972 / ATCC 24843) OX=284812 GN=SPBC15D4.09c PE=3 SV=1	823	68.967	44.3	156980	7	5814.2	465830	12	17253
O94560	Uncharacterized WD repeat-containing protein C1773.01	SPBC1773.01	11.382	Uncharacterized WD repeat-containing protein C1773.01 OS=Schizosaccharomyces pombe (strain 972 / ATCC 24843) OX=284812 GN=SPBC1773.01 PE=4 SV=1	1264	69.494	9	0	0	0	68499	2	2283.3
Q09764	Uncharacterized protein C24H6.11c	SPAC24H6.11c	26.891	Uncharacterized protein C24H6.11c OS=Schizosaccharomyces pombe (strain 972 / ATCC 24843) OX=284812 GN=SPAC24H6.11c PE=4 SV=1	1812	107.12	7.5	24187	1	691.07	79568	3	2273.4
O74322	40S ribosomal protein S12-B	rps12b	23.545	Small ribosomal subunit protein eS12B OS=Schizosaccharomyces pombe (strain 972 / ATCC 24843) OX=284812 GN=rps1202 PE=3 SV=1	826	15.871	41.9	112000	4	22401	236090	5	47218
O74323	Signal peptidase complex catalytic subunit sec11	sec11	43.847	Signal peptidase complex catalytic subunit sec11 OS=Schizosaccharomyces pombe (strain 972 / ATCC 24843) OX=284812 GN=sec11 PE=3 SV=1	827	21.403	52.9	109230	3	8402	408670	4	31436
Q9URV1	Putative phospholipase A2	plg7	24.737	Putative phospholipase A2 OS=Schizosaccharomyces pombe (strain 972 / ATCC 24843) OX=284812 GN=plg7 PE=3 SV=1	2499	49.846	21.5	9416.3	1	409.4	51948	3	2258.6
O94527	WD repeat protein iqw1	iqw1	2.8714	WD repeat protein iqw1 OS=Schizosaccharomyces pombe (strain 972 / ATCC 24843) OX=284812 GN=iqw1 PE=1 SV=1	1251	92.498	2.6	0	0	0	87822	1	2251.9
O74329	40S ribosomal protein S29	rps29	22.467	Small ribosomal subunit protein uS14 OS=Schizosaccharomyces pombe (strain 972 / ATCC 24843) OX=284812 GN=rps29 PE=3 SV=3	830	6.6575	51.8	767160	3	191790	2031100	2	507770
O74330	40S ribosomal protein S27	rps27	44.611	Small ribosomal subunit protein eS27 OS=Schizosaccharomyces pombe (strain 972 / ATCC 24843) OX=284812 GN=rps27 PE=3 SV=1	831	9.1718	28.9	1663900	2	415980	2959500	2	739870
O74333	Non-classical export protein 2 homolog	fhn1	32.988	Non-classical export protein 2 homolog OS=Schizosaccharomyces pombe (strain 972 / ATCC 24843) OX=284812 GN=fhn1 PE=3 SV=1	832	20.273	21.9	39795	2	4974.4	977820	5	122230
O43078	ATPase-like fidgetin	alf1	20.594	ATPase-like fidgetin OS=Schizosaccharomyces pombe (strain 972 / ATCC 24843) OX=284812 GN=alf1 PE=1 SV=1	629	71.732	16.1	9877.8	1	308.68	71556	5	2236.1
Q9UUC6	Small nuclear ribonucleoprotein Sm D3	smd3	6.4471	Small nuclear ribonucleoprotein Sm D3 OS=Schizosaccharomyces pombe (strain 972 / ATCC 24843) OX=284812 GN=smd3 PE=1 SV=1	2792	11.033	19.6	0	0	0	13300	1	2216.6
O13310	Serine/threonine-protein kinase orb6	orb6	3.2378	Serine/threonine-protein kinase orb6 OS=Schizosaccharomyces pombe (strain 972 / ATCC 24843) OX=284812 GN=orb6 PE=1 SV=1	93	54.691	2.3	0	0	0	37563	1	2209.6
O74341	T-complex protein 1 subunit gamma	cct3	149	T-complex protein 1 subunit gamma OS=Schizosaccharomyces pombe (strain 972 / ATCC 24843) OX=284812 GN=cct3 PE=1 SV=1	836	58.48	41.3	982440	10	28895	2044400	11	60129
O74343	Putative pseudouridine synthase C1A4.09	SPBC1A4.09	41.877	Multisubstrate pseudouridine synthase 7 OS=Schizosaccharomyces pombe (strain 972 / ATCC 24843) OX=284812 GN=pus7 PE=3 SV=1	837	76.437	24.7	99694	6	2373.7	390990	10	9309.4
P42881	UDP-N-acetylglucosamine--dolichyl-phosphate N-acetylglucosaminephosphotransferase	gpt2	4.6573	UDP-N-acetylglucosamine--dolichyl-phosphate N-acetylglucosaminephosphotransferase OS=Schizosaccharomyces pombe (strain 972 / ATCC 24843) OX=284812 GN=gpt2 PE=3 SV=1	1548	49.855	4.5	0	0	0	30767	1	2197.6
O74351	Probable cysteine desulfurase, mitochondrial	SPBC21D10.11c	65.248	Probable cysteine desulfurase, mitochondrial OS=Schizosaccharomyces pombe (strain 972 / ATCC 24843) OX=284812 GN=SPBC21D10.11c PE=3 SV=2	839	55.543	38.7	174530	4	6464.2	554010	6	20519
O74352	Protein hob1	hob1	120.08	Protein hob1 OS=Schizosaccharomyces pombe (strain 972 / ATCC 24843) OX=284812 GN=hob1 PE=1 SV=1	840	51.391	24.5	192290	5	12018	544370	7	34023
O74354	Nucleolar protein dnt1	dnt1	10.382	Nucleolar protein dnt1 OS=Schizosaccharomyces pombe (strain 972 / ATCC 24843) OX=284812 GN=dnt1 PE=1 SV=1	841	65.977	7.7	88016	2	3667.3	47598	3	1983.2
O13728	Alpha-actinin-like protein 1	ain1	7.8508	Alpha-actinin-like protein 1 OS=Schizosaccharomyces pombe (strain 972 / ATCC 24843) OX=284812 GN=ain1 PE=1 SV=1	143	72.442	12.4	6306.3	1	197.07	70249	2	2195.3
O74369	Inositol phosphosphingolipids phospholipase C	css1	13.738	Inositol phosphosphingolipids phospholipase C OS=Schizosaccharomyces pombe (strain 972 / ATCC 24843) OX=284812 GN=css1 PE=1 SV=2	843	48.345	9.4	37276	2	1863.8	88704	3	4435.2
O74374	Phosphoglucomutase	SPBC32F12.10	323.31	Phosphoglucomutase OS=Schizosaccharomyces pombe (strain 972 / ATCC 24843) OX=284812 GN=SPBC32F12.10 PE=1 SV=1	844	60.598	64.1	1331500	19	42951	4047300	27	130560
O74375	Golgi apparatus membrane protein tvp18	tvp18	4.1479	Golgi apparatus membrane protein tvp18 OS=Schizosaccharomyces pombe (strain 972 / ATCC 24843) OX=284812 GN=tvp18 PE=3 SV=1	845	17.922	10.4	99745	2	19949	0	0	0
O94562	Uncharacterized aminotransferase C1771.03c	SPBC1773.03c	111.81	Uncharacterized aminotransferase C1771.03c OS=Schizosaccharomyces pombe (strain 972 / ATCC 24843) OX=284812 GN=SPBC1773.03c PE=3 SV=1	1266	50.496	43.1	0	0	0	59178	3	2191.8
O74378	2-oxoglutarate dehydrogenase, mitochondrial	kgd1	236.03	2-oxoglutarate dehydrogenase, mitochondrial OS=Schizosaccharomyces pombe (strain 972 / ATCC 24843) OX=284812 GN=kgd1 PE=3 SV=1	847	114.16	45.3	630050	14	13126	1172300	21	24422
Q10287	1,3-beta-glucan synthase component bgs1	bgs1	50.736	1,3-beta-glucan synthase component bgs1 OS=Schizosaccharomyces pombe (strain 972 / ATCC 24843) OX=284812 GN=bgs1 PE=1 SV=1	2026	199.67	8.8	69374	5	867.17	175180	8	2189.7
G2TRL4	Uncharacterized protein prl65	prl65	21.423	Uncharacterized protein prl65 OS=Schizosaccharomyces pombe (strain 972 / ATCC 24843) OX=284812 GN=prl65 PE=4 SV=1	66	7.1859	69.2	0	0	0	6550.3	1	2183.4
O74382	Probable phosphoserine phosphatase	SPBC3H7.07c	71.89	Probable phosphoserine phosphatase OS=Schizosaccharomyces pombe (strain 972 / ATCC 24843) OX=284812 GN=SPBC3H7.07c PE=2 SV=1	850	32.411	49.7	154020	7	9060.2	517670	8	30451
O74391	60S ribosomal protein L25-B	rpl25b	76.461	Large ribosomal subunit protein uL23B OS=Schizosaccharomyces pombe (strain 972 / ATCC 24843) OX=284812 GN=rpl2502 PE=3 SV=1	851	15.767	52.5	215820	5	43164	356500	6	71300
O74394	54S ribosomal protein L39, mitochondrial	mrpl39	2.8916	Large ribosomal subunit protein bL33m OS=Schizosaccharomyces pombe (strain 972 / ATCC 24843) OX=284812 GN=mrpl39 PE=3 SV=1	852	6.3527	23.6	10731	1	5365.3	0	0	0
O74395	Siderophore iron transporter 1	str1	54.647	Siderophore iron transporter 1 OS=Schizosaccharomyces pombe (strain 972 / ATCC 24843) OX=284812 GN=str1 PE=1 SV=1	853	68.155	11.9	65959	3	3471.5	157330	4	8280.5
O94721	RWD domain-containing protein C1393.09c	SPCC1393.09c	23.611	RWD domain-containing protein C1393.09c OS=Schizosaccharomyces pombe (strain 972 / ATCC 24843) OX=284812 GN=SPCC1393.09c PE=4 SV=1	1337	24.688	15.8	10202	1	784.8	28370	1	2182.3
Q10181	Uncharacterized protein C3F10.06c	SPAC3F10.06c	6.7867	Uncharacterized protein C3F10.06c OS=Schizosaccharomyces pombe (strain 972 / ATCC 24843) OX=284812 GN=SPAC3F10.06c PE=4 SV=1	1971	50.85	8.8	0	0	0	43590	2	2179.5
O14102	Spliceosome-associated protein 49	sap49	28.712	Spliceosome-associated protein 49 OS=Schizosaccharomyces pombe (strain 972 / ATCC 24843) OX=284812 GN=sap49 PE=3 SV=2	345	35.908	10.7	3607.4	1	450.93	17393	1	2174.1
O74401	ERO1-like protein 1	ero11	90.427	ERO1-like protein 1 OS=Schizosaccharomyces pombe (strain 972 / ATCC 24843) OX=284812 GN=ero11 PE=1 SV=1	857	54.625	27.4	351870	5	15299	1037400	6	45103
O74402	Heat shock protein 78, mitochondrial	hsp78	161.24	Heat shock protein 78, mitochondrial OS=Schizosaccharomyces pombe (strain 972 / ATCC 24843) OX=284812 GN=hsp78 PE=3 SV=1	858	90.153	29.3	231360	8	4820	659310	15	13736
O74407	Aspartate--tRNA ligase, cytoplasmic	dps1	300.96	Aspartate--tRNA ligase, cytoplasmic OS=Schizosaccharomyces pombe (strain 972 / ATCC 24843) OX=284812 GN=dps1 PE=1 SV=1	859	66.67	49	1766600	16	55205	2364500	18	73890
O74409	Uricase	SPCC1223.09	179.57	Uricase OS=Schizosaccharomyces pombe (strain 972 / ATCC 24843) OX=284812 GN=SPCC1223.09 PE=1 SV=1	860	33.61	65.2	131860	4	8790.8	113860	4	7590.8
O74413	Chorismate synthase		106.23	Chorismate synthase OS=Schizosaccharomyces pombe (strain 972 / ATCC 24843) OX=284812 GN=SPCC1223.14 PE=3 SV=2	861	42.324	37.7	692920	6	31497	1512400	12	68744
O42663	Uncharacterized but2-like protein C27D7.09c		16.32	Uncharacterized but2-like protein C27D7.09c OS=Schizosaccharomyces pombe (strain 972 / ATCC 24843) OX=284812 GN=SPAC27D7.09c PE=3 SV=1	509	39.744	5	0	0	0	17377	1	2172.1
O74417	Uncharacterized protein C14G10.04	SPCC14G10.04	29.141	Uncharacterized protein C14G10.04 OS=Schizosaccharomyces pombe (strain 972 / ATCC 24843) OX=284812 GN=SPCC14G10.04 PE=1 SV=1	863	52.624	24.5	49720	3	1988.8	118600	5	4743.9
O74419	Uncharacterized protein C162.02c	SPCC162.02c	61.516	Uncharacterized protein C162.02c OS=Schizosaccharomyces pombe (strain 972 / ATCC 24843) OX=284812 GN=SPCC162.02c PE=2 SV=1	864	109.85	24.4	330250	11	5693.9	552030	11	9517.7
O74421	Ubiquinone biosynthesis O-methyltransferase, mitochondrial	coq3	34.09	Ubiquinone biosynthesis O-methyltransferase, mitochondrial OS=Schizosaccharomyces pombe (strain 972 / ATCC 24843) OX=284812 GN=coq3 PE=3 SV=2	865	30.826	32.8	55117	3	3062	81816	4	4545.3
O74423	Epsin-1	ent1	50.718	Epsin-1 OS=Schizosaccharomyces pombe (strain 972 / ATCC 24843) OX=284812 GN=ent1 PE=1 SV=2	866	79.75	31.3	26053	2	1184.2	187420	7	8519
Q9UTC6	Iron sulfur cluster assembly protein 1, mitochondrial	isu1	4.94	Iron sulfur cluster assembly protein 1, mitochondrial OS=Schizosaccharomyces pombe (strain 972 / ATCC 24843) OX=284812 GN=isu1 PE=1 SV=1	2703	20.616	6.2	0	0	0	26045	1	2170.4
O74427	Uridine kinase	urk1	27.852	Uridine kinase OS=Schizosaccharomyces pombe (strain 972 / ATCC 24843) OX=284812 GN=urk1 PE=3 SV=1	868	51.389	24	53218	3	1971	145890	4	5403.3
O74429	Inositol hexakisphosphate and diphosphoinositol-pentakisphosphate kinase	asp1	58.206	Inositol hexakisphosphate and diphosphoinositol-pentakisphosphate kinase OS=Schizosaccharomyces pombe (strain 972 / ATCC 24843) OX=284812 GN=asp1 PE=1 SV=1	869	105.68	21.1	226330	6	4270.4	463470	12	8744.7
Q09705	37S ribosomal protein S24, mitochondrial	rsm24	2.894	Small ribosomal subunit protein mS35 OS=Schizosaccharomyces pombe (strain 972 / ATCC 24843) OX=284812 GN=rsm24 PE=3 SV=1	1777	29.839	3.1	6401	1	355.61	38899	1	2161.1
Q9Y7T2	Uncharacterized WD repeat-containing protein C63.06	SPCC63.06	8.8201	Uncharacterized WD repeat-containing protein C63.06 OS=Schizosaccharomyces pombe (strain 972 / ATCC 24843) OX=284812 GN=SPCC63.06 PE=4 SV=1	2884	37.253	16.3	0	0	0	38875	3	2159.7
O74432	Golgi to ER traffic protein 4	get4	52.563	Golgi to ER traffic protein 4 OS=Schizosaccharomyces pombe (strain 972 / ATCC 24843) OX=284812 GN=get4 PE=3 SV=1	872	34.352	31	130570	3	7680.9	520310	6	30607
O74433	Cytochrome b-c1 complex subunit 9	qcr9	110.72	Cytochrome b-c1 complex subunit 9 OS=Schizosaccharomyces pombe (strain 972 / ATCC 24843) OX=284812 GN=qcr9 PE=3 SV=2	873	7.7996	97	1298300	5	259660	2372600	7	474510
O59817	Protein efr3	efr3	28.04	Protein efr3 OS=Schizosaccharomyces pombe (strain 972 / ATCC 24843) OX=284812 GN=efr3 PE=1 SV=1	715	90.382	11.9	19837	1	440.83	96923	3	2153.8
O74436	Signal recognition particle subunit srp68	srp68	110.86	Signal recognition particle subunit srp68 OS=Schizosaccharomyces pombe (strain 972 / ATCC 24843) OX=284812 GN=srp68 PE=3 SV=1	875	67.859	28.6	281350	8	8038.7	987350	12	28210
O74439	Uncharacterized mitochondrial carrier C1682.09c	SPCC1682.09c	126.97	Uncharacterized mitochondrial carrier C1682.09c OS=Schizosaccharomyces pombe (strain 972 / ATCC 24843) OX=284812 GN=SPCC1682.09c PE=3 SV=1	876	33.047	37.3	340980	7	21311	922970	7	57685
O74440	26S proteasome regulatory subunit rpn8	rpn8	162.28	26S proteasome regulatory subunit rpn8 OS=Schizosaccharomyces pombe (strain 972 / ATCC 24843) OX=284812 GN=rpn8 PE=3 SV=1	877	35.595	62.7	1598300	11	114170	3666400	12	261880
O74445	Probable 26S protease subunit rpt4	rpt4	150.65	Probable 26S proteasome subunit rpt4 OS=Schizosaccharomyces pombe (strain 972 / ATCC 24843) OX=284812 GN=rpt4 PE=3 SV=2	878	43.608	47.7	278380	6	12104	1098800	13	47775
O14145	Trehalose-phosphatase	tps2	30.927	Trehalose-phosphatase OS=Schizosaccharomyces pombe (strain 972 / ATCC 24843) OX=284812 GN=tps2 PE=3 SV=1	369	96.34	14.3	19198	2	492.26	83724	3	2146.8
Q09916	ATP-dependent RNA helicase has1	has1	16.605	ATP-dependent RNA helicase has1 OS=Schizosaccharomyces pombe (strain 972 / ATCC 24843) OX=284812 GN=has1 PE=1 SV=1	1903	65.261	19	30579	3	926.64	70751	4	2144
Q09917	TRP-like ion channel pkd2	pkd2	11.04	TRP-like ion channel pkd2 OS=Schizosaccharomyces pombe (strain 972 / ATCC 24843) OX=284812 GN=pkd2 PE=1 SV=1	1904	79.988	7.9	24614	2	911.62	57660	3	2135.5
Q09677	Uncharacterized protein C5H10.05c	SPAC5H10.05c	3.612	Uncharacterized protein C5H10.05c OS=Schizosaccharomyces pombe (strain 972 / ATCC 24843) OX=284812 GN=SPAC5H10.05c PE=3 SV=1	1764	22.104	5.6	0	0	0	27419	1	2109.2
Q9C106	DNA-directed RNA polymerase III subunit rpc3	rpc82	28.92	DNA-directed RNA polymerase III subunit rpc3 OS=Schizosaccharomyces pombe (strain 972 / ATCC 24843) OX=284812 GN=rpc82 PE=1 SV=1	2219	68.367	9.1	22426	2	622.95	75860	3	2107.2
O74455	Probable 6-phosphogluconolactonase	SPCC16C4.10	175.94	Probable 6-phosphogluconolactonase OS=Schizosaccharomyces pombe (strain 972 / ATCC 24843) OX=284812 GN=SPCC16C4.10 PE=3 SV=1	884	28.351	61.9	1629300	15	116380	3563700	17	254550
O74456	Serine/threonine-protein kinase pef1	pef1	18.998	Serine/threonine-protein kinase pef1 OS=Schizosaccharomyces pombe (strain 972 / ATCC 24843) OX=284812 GN=pef1 PE=3 SV=2	885	32.736	29.2	39879	3	2215.5	143850	4	7991.8
O74431	Probable cation-transporting ATPase C1672.11c	SPCC1672.11c	35.012	Probable cation-transporting ATPase C1672.11c OS=Schizosaccharomyces pombe (strain 972 / ATCC 24843) OX=284812 GN=SPCC1672.11c PE=3 SV=1	871	148.78	8.4	17468	3	349.35	105300	4	2106
Q9UTD0	Probable dihydrofolate synthetase	fol3	18.686	Probable dihydrofolate synthetase OS=Schizosaccharomyces pombe (strain 972 / ATCC 24843) OX=284812 GN=fol3 PE=3 SV=1	2706	46.111	12.2	21939	2	953.86	48374	2	2103.2
O94297	Putative 3-oxoacyl-[acyl-carrier-protein] synthase, mitochondrial	SPBC887.13c	12.23	Putative 3-oxoacyl-[acyl-carrier-protein] synthase, mitochondrial OS=Schizosaccharomyces pombe (strain 972 / ATCC 24843) OX=284812 GN=SPBC887.13c PE=3 SV=1	1137	45.488	4.9	7715.4	1	406.07	39517	1	2079.9
Q9UU80	Pre-mRNA-splicing factor cwf18	cwf18	3.7403	Pre-mRNA-splicing factor cwf18 OS=Schizosaccharomyces pombe (strain 972 / ATCC 24843) OX=284812 GN=cwf18 PE=1 SV=1	2770	16.659	14.8	0	0	0	14504	1	2072
Q9USY1	Pseudouridine-metabolizing bifunctional protein C1861.05;Pseudouridine-5-phosphate glycosidase;Pseudouridine kinase	SPBC1861.05	38.063	Pseudouridine-metabolizing bifunctional protein C1861.05 OS=Schizosaccharomyces pombe (strain 972 / ATCC 24843) OX=284812 GN=SPBC1861.05 PE=3 SV=1	2630	80.758	11.6	15890	1	397.26	82808	2	2070.2
Q09724	54S ribosomal protein L11, mitochondrial	mrpl11	7.0367	Large ribosomal subunit protein uL10m OS=Schizosaccharomyces pombe (strain 972 / ATCC 24843) OX=284812 GN=mrp11 PE=3 SV=1	1789	24.306	20.4	3187.3	1	245.18	26837	2	2064.4
Q09847	Nucleoporin nup146	nup146	58.573	Nucleoporin nup146 OS=Schizosaccharomyces pombe (strain 972 / ATCC 24843) OX=284812 GN=nup146 PE=1 SV=1	1857	145.78	8.8	21654	2	318.45	140130	5	2060.8
O74471	Cytochrome c oxidase subunit 6A, mitochondrial	cox13	84.592	Cytochrome c oxidase subunit 13, mitochondrial OS=Schizosaccharomyces pombe (strain 972 / ATCC 24843) OX=284812 GN=cox13 PE=1 SV=1	893	15.199	52.3	545760	4	68221	1140000	5	142500
Q10144	Uncharacterized transcriptional regulatory protein C3H8.08c	SPAC3H8.08c	3.4561	Uncharacterized transcriptional regulatory protein C3H8.08c OS=Schizosaccharomyces pombe (strain 972 / ATCC 24843) OX=284812 GN=SPAC3H8.08c PE=4 SV=1	1950	64.69	6.7	0	0	0	59606	1	2055.4
O74475	1,3-beta-glucan synthase component bgs4	bgs4	200.78	1,3-beta-glucan synthase component bgs4 OS=Schizosaccharomyces pombe (strain 972 / ATCC 24843) OX=284812 GN=bgs4 PE=1 SV=1	895	225.18	22.7	650870	20	8678.3	1263100	23	16841
O74476	Importin subunit beta-3	sal3	51.204	Importin subunit beta-3 OS=Schizosaccharomyces pombe (strain 972 / ATCC 24843) OX=284812 GN=sal3 PE=3 SV=1	896	121.87	19	306140	7	6655.1	679900	9	14780
O74478	Probable phosphoribomutase	SPCC1840.05c	75.212	Probable phosphoribomutase OS=Schizosaccharomyces pombe (strain 972 / ATCC 24843) OX=284812 GN=SPCC1840.05c PE=1 SV=1	897	65.494	32.9	274650	8	8582.7	1029800	11	32181
O74479	ATP synthase subunit 5, mitochondrial	atp5	130.68	ATP synthase subunit 5, mitochondrial OS=Schizosaccharomyces pombe (strain 972 / ATCC 24843) OX=284812 GN=atp5 PE=3 SV=2	898	23.988	23.6	434380	3	48265	302770	4	33641
O74480	Uncharacterized protein C1840.07c	SPCC1840.07c	16.691	Uncharacterized protein C1840.07c OS=Schizosaccharomyces pombe (strain 972 / ATCC 24843) OX=284812 GN=SPCC1840.07c PE=3 SV=1	899	37.435	17.5	134160	3	8943.8	192640	3	12843
O74481	Uncharacterized protein C1840.08c	SPCC1840.08c	25.292	Uncharacterized protein C1840.08c OS=Schizosaccharomyces pombe (strain 972 / ATCC 24843) OX=284812 GN=SPCC1840.08c PE=3 SV=1	900	64.714	21.2	40746	3	1273.3	842120	5	26316
O74482	Uncharacterized protein C1840.09	SPCC1840.09	34.228	Uncharacterized protein C1840.09 OS=Schizosaccharomyces pombe (strain 972 / ATCC 24843) OX=284812 GN=SPCC1840.09 PE=3 SV=1	901	29.919	25.4	52018	1	3715.6	97302	4	6950.1
O74483	U6 snRNA-associated Sm-like protein LSm8	lsm8	3.0983	U6 snRNA-associated Sm-like protein LSm8 OS=Schizosaccharomyces pombe (strain 972 / ATCC 24843) OX=284812 GN=lsm8 PE=1 SV=1	902	10.563	17	20651	1	2950.2	19358	1	2765.4
O74484	Mannose-1-phosphate guanyltransferase	mpg1	323.31	Mannose-1-phosphate guanyltransferase OS=Schizosaccharomyces pombe (strain 972 / ATCC 24843) OX=284812 GN=mpg1 PE=2 SV=1	903	39.718	68	2847100	13	149850	4468800	17	235200
O74489	Probable quinone oxidoreductase	zta1	128.21	Probable quinone oxidoreductase OS=Schizosaccharomyces pombe (strain 972 / ATCC 24843) OX=284812 GN=zta1 PE=1 SV=2	904	34.947	63.8	384340	6	21352	982060	11	54559
O13652	Protein sfi1	sfi1	2.5498	Protein sfi1 OS=Schizosaccharomyces pombe (strain 972 / ATCC 24843) OX=284812 GN=sfi1 PE=3 SV=3	114	102.03	4.8	0	0	0	88160	1	2050.2
O74493	Probable purine nucleoside permease C285.05	SPCC285.05	45.948	Probable purine nucleoside permease C285.05 OS=Schizosaccharomyces pombe (strain 972 / ATCC 24843) OX=284812 GN=SPCC285.05 PE=3 SV=1	906	38.139	17.8	65655	2	7295	44555	1	4950.6
O74496	Coatomer subunit delta	ret2	20.204	Coatomer subunit delta OS=Schizosaccharomyces pombe (strain 972 / ATCC 24843) OX=284812 GN=ret2 PE=3 SV=1	907	27.097	19.2	88817	2	11102	601870	5	75234
Q9USY7	Transmembrane GTPase fzo1	fzo1	26.937	Transmembrane GTPase fzo1 OS=Schizosaccharomyces pombe (strain 972 / ATCC 24843) OX=284812 GN=fzo1 PE=3 SV=1	2633	87.101	15.3	26794	2	653.51	84047	3	2049.9
Q9USP2	Golgi apyrase	ynd1	8.4054	Golgi apyrase OS=Schizosaccharomyces pombe (strain 972 / ATCC 24843) OX=284812 GN=ynd1 PE=3 SV=1	2589	64.679	5.1	2962.7	1	105.81	57200	2	2042.9
Q9US05	Protein bfr2	bfr2	7.462	Protein bfr2 OS=Schizosaccharomyces pombe (strain 972 / ATCC 24843) OX=284812 GN=bfr2 PE=1 SV=1	2527	51.565	3.3	12567	2	785.44	32634	1	2039.6
O74500	Nucleoporin nup60	nup60	13.151	Nucleoporin nup60 OS=Schizosaccharomyces pombe (strain 972 / ATCC 24843) OX=284812 GN=nup60 PE=1 SV=1	911	80.252	11.8	58432	4	1298.5	27494	2	610.98
Q9URX8	Probable nucleoporin C890.06	SPAC890.06	53.961	Probable nucleoporin C890.06 OS=Schizosaccharomyces pombe (strain 972 / ATCC 24843) OX=284812 GN=SPAC890.06 PE=3 SV=3	2511	147.63	14.9	59396	3	958	126390	6	2038.6
Q10177	Manganese transporter pdt1	pdt1	9.3875	Manganese transporter pdt1 OS=Schizosaccharomyces pombe (strain 972 / ATCC 24843) OX=284812 GN=pdt1 PE=1 SV=1	1968	57.641	9.6	3878.4	1	204.13	38613	2	2032.3
O74503	Upstream activation factor subunit spp27	spp27	95.63	Upstream activation factor subunit spp27 OS=Schizosaccharomyces pombe (strain 972 / ATCC 24843) OX=284812 GN=spp27 PE=1 SV=1	914	26.651	47.2	494120	3	30883	1272700	9	79541
O74504	UPF0590 protein C594.01		19.75	UPF0590 protein C594.01 OS=Schizosaccharomyces pombe (strain 972 / ATCC 24843) OX=284812 GN=SPCC594.01 PE=1 SV=2	915	88.748	12.4	191350	3	5315.3	233270	4	6479.8
O74505	Uncharacterized protein C594.02c	SPCC594.02c	61.734	Uncharacterized protein C594.02c OS=Schizosaccharomyces pombe (strain 972 / ATCC 24843) OX=284812 GN=SPCC594.02c PE=1 SV=1	916	54.866	22.1	167720	5	8827.2	469070	5	24688
O74507	Uncharacterized protein C594.04c	SPCC594.04c	6.0496	Uncharacterized protein C594.04c OS=Schizosaccharomyces pombe (strain 972 / ATCC 24843) OX=284812 GN=SPCC594.04c PE=3 SV=2	917	40.517	12.2	99118	1	9911.8	0	0	0
O74510	Bouquet formation protein 3	bqt3	2.556	Bouquet formation protein 3 OS=Schizosaccharomyces pombe (strain 972 / ATCC 24843) OX=284812 GN=bqt3 PE=3 SV=1	918	28.899	4.7	10008	1	3336	0	0	0
O74511	Extragenic suppressor of kinetochore protein 1	ekc1	181.38	Extragenic suppressor of kinetochore protein 1 OS=Schizosaccharomyces pombe (strain 972 / ATCC 24843) OX=284812 GN=ekc1 PE=1 SV=2	919	94.966	33.7	548630	9	16136	1275200	12	37506
O74907	Protein bcp1	bcp1	11.49	Protein bcp1 OS=Schizosaccharomyces pombe (strain 972 / ATCC 24843) OX=284812 GN=bcp1 PE=3 SV=2	1055	32.368	16.7	8578.5	1	659.89	26184	1	2014.1
O74519	Uncharacterized N-acetyltransferase C663.13c	SPCC663.13c	50.438	Uncharacterized N-acetyltransferase C663.13c OS=Schizosaccharomyces pombe (strain 972 / ATCC 24843) OX=284812 GN=SPCC663.13c PE=3 SV=1	921	16.323	54.9	142570	2	15841	426370	5	47374
O74521	Uncharacterized protein C663.15c	SPCC663.15c	78.308	Uncharacterized protein C663.15c OS=Schizosaccharomyces pombe (strain 972 / ATCC 24843) OX=284812 GN=SPCC663.15c PE=4 SV=2	922	77.086	27.7	250810	7	6778.6	994870	11	26888
Q10068	Uncharacterized protein C3H1.02c	SPAC3H1.02c	23.364	Uncharacterized protein C3H1.02c OS=Schizosaccharomyces pombe (strain 972 / ATCC 24843) OX=284812 GN=SPAC3H1.02c PE=4 SV=1	1921	117.42	8.5	22902	2	545.29	84472	5	2011.2
O74523	Putative ATPase inhibitor, mitochondrial	inh1	43.141	Putative ATPase inhibitor, mitochondrial OS=Schizosaccharomyces pombe (strain 972 / ATCC 24843) OX=284812 GN=inh1 PE=3 SV=1	924	10.674	32.2	305880	3	76471	994390	4	248600
O74524	Probable proline dehydrogenase, mitochondrial	SPCC70.03c	323.31	Probable proline dehydrogenase, mitochondrial OS=Schizosaccharomyces pombe (strain 972 / ATCC 24843) OX=284812 GN=SPCC70.03c PE=3 SV=1	925	55.812	66.9	1801700	15	62126	3703700	21	127710
O74526	Probable serine/threonine-protein kinase C70.05c	SPCC70.05c	31.144	Probable serine/threonine-protein kinase C70.05c OS=Schizosaccharomyces pombe (strain 972 / ATCC 24843) OX=284812 GN=SPCC70.05c PE=1 SV=1	926	85.909	11.8	113680	4	2914.8	227900	5	5843.6
O74529	Uncharacterized methyltransferase C70.08c	SPCC70.08c	7.7556	Uncharacterized methyltransferase C70.08c OS=Schizosaccharomyces pombe (strain 972 / ATCC 24843) OX=284812 GN=SPCC70.08c PE=3 SV=1	927	29.688	13.8	14856	1	1350.5	169930	2	15448
O74533	Cytochrome b-c1 complex subunit 7	qcr7	169.73	Cytochrome b-c1 complex subunit 7 OS=Schizosaccharomyces pombe (strain 972 / ATCC 24843) OX=284812 GN=qcr7 PE=3 SV=1	928	16.03	67.2	1275000	5	182140	3673900	7	524850
O74534	Protein sly1	sly1	64.172	Protein sly1 OS=Schizosaccharomyces pombe (strain 972 / ATCC 24843) OX=284812 GN=sly1 PE=3 SV=1	929	71.664	33.8	147460	6	4336.9	301070	9	8855.1
Q9UTR1	DNA repair/transcription protein mms19	mms19	25.897	DNA repair/transcription protein mms19 OS=Schizosaccharomyces pombe (strain 972 / ATCC 24843) OX=284812 GN=mms19 PE=1 SV=1	2760	114.67	10.5	58496	6	958.94	122210	6	2003.4
O74536	SNF1-like protein kinase ssp2	ssp2	66.403	SNF1-like protein kinase ssp2 OS=Schizosaccharomyces pombe (strain 972 / ATCC 24843) OX=284812 GN=ssp2 PE=1 SV=1	931	65.995	23.1	75594	4	2290.7	217680	7	6596.4
Q9Y7J5	TBC domain-containing protein C1778.09	SPBC1778.09	3.3527	TBC domain-containing protein C1778.09 OS=Schizosaccharomyces pombe (strain 972 / ATCC 24843) OX=284812 GN=SPBC1778.09 PE=4 SV=1	2847	47.701	3.9	0	0	0	40056	1	2002.8
O74538	60S ribosomal protein L27-B	rpl27b	75.613	Large ribosomal subunit protein eL27B OS=Schizosaccharomyces pombe (strain 972 / ATCC 24843) OX=284812 GN=rpl2702 PE=3 SV=1	933	15.305	55.1	254970	7	42494	137390	4	22898
Q9HDY0	GTP-binding protein ypt71	ypt71	13.753	Ypt/Rab-type GTPase ypt71 OS=Schizosaccharomyces pombe (strain 972 / ATCC 24843) OX=284812 GN=ypt71 PE=3 SV=1	2241	23.474	27.4	13721	1	980.05	27882	1	1991.6
O74544	GTP-binding protein gtr2	gtr2	31.259	GTP-binding protein gtr2 OS=Schizosaccharomyces pombe (strain 972 / ATCC 24843) OX=284812 GN=gtr2 PE=3 SV=1	935	35.591	20.7	21545	2	1958.6	39373	3	3579.4
O74545	Putative hydrolase C777.06c	SPCC777.06c	67.335	Putative hydrolase C777.06c OS=Schizosaccharomyces pombe (strain 972 / ATCC 24843) OX=284812 GN=SPCC777.06c PE=4 SV=1	936	33.805	30.9	125640	2	6980	360540	4	20030
O74548	Probable acetylornithine aminotransferase, mitochondrial	arg1	323.31	Probable acetylornithine aminotransferase, mitochondrial OS=Schizosaccharomyces pombe (strain 972 / ATCC 24843) OX=284812 GN=arg1 PE=2 SV=1	937	47.509	72.1	3756400	21	139130	6448900	23	238850
Q9P6J1	Mitochondrial 2-methylisocitrate lyase	icl2	4.8766	Mitochondrial 2-methylisocitrate lyase OS=Schizosaccharomyces pombe (strain 972 / ATCC 24843) OX=284812 GN=icl2 PE=3 SV=1	2316	58.937	9.3	0	0	0	63695	2	1990.5
O74551	Uncharacterized protein C777.12c	SPCC777.12c	8.0334	Uncharacterized protein C777.12c OS=Schizosaccharomyces pombe (strain 972 / ATCC 24843) OX=284812 GN=SPCC777.12c PE=3 SV=1	939	26.889	13.9	25893	1	1991.8	315790	2	24292
O14131	Meiotically up-regulated gene 191 protein	mug191	46.055	Meiotically up-regulated gene 191 protein OS=Schizosaccharomyces pombe (strain 972 / ATCC 24843) OX=284812 GN=mug191 PE=1 SV=1	360	49.78	32.4	0	0	0	41706	3	1986
O36033	TPR repeat-containing protein C19B12.01		27.426	TPR repeat-containing protein C19B12.01 OS=Schizosaccharomyces pombe (strain 972 / ATCC 24843) OX=284812 GN=SPAC19B12.01 PE=4 SV=2	497	94.268	9.3	0	0	0	95257	3	1984.5
Q9P7L3	2,5-diamino-6-ribosylamino-4(3H)-pyrimidinone 5-phosphate reductase	SPBC21C3.10c	5.6869	2,5-diamino-6-ribosylamino-4(3H)-pyrimidinone 5-phosphate reductase OS=Schizosaccharomyces pombe (strain 972 / ATCC 24843) OX=284812 GN=SPBC21C3.10c PE=3 SV=1	2421	29.752	8.2	0	0	0	33607	1	1976.9
O74557	NADH-cytochrome b5 reductase 1	cbr1	74.587	NADH-cytochrome b5 reductase 1 OS=Schizosaccharomyces pombe (strain 972 / ATCC 24843) OX=284812 GN=cbr1 PE=3 SV=1	943	33.723	39.5	289670	6	16093	689130	9	38285
Q09799	Protein kri1	kri1	37.501	Protein kri1 OS=Schizosaccharomyces pombe (strain 972 / ATCC 24843) OX=284812 GN=kri1 PE=1 SV=1	1835	69.523	9.7	9693	1	359	53296	4	1973.9
O74559	Surfeit locus protein 4 homolog	SPCC970.06	32.046	Surfeit locus protein 4 homolog OS=Schizosaccharomyces pombe (strain 972 / ATCC 24843) OX=284812 GN=SPCC970.06 PE=3 SV=1	945	34.385	25.5	279660	4	19975	219450	4	15675
O74561	Uncharacterized inositol polyphosphate kinase C970.08	SPCC970.08	5.0988	Uncharacterized inositol polyphosphate kinase C970.08 OS=Schizosaccharomyces pombe (strain 972 / ATCC 24843) OX=284812 GN=SPCC970.08 PE=1 SV=1	946	108.72	3.7	422880	1	9834.3	850760	3	19785
Q12238	UV-induced protein uvi31	uvi31	7.0411	UV-induced protein uvi31 OS=Schizosaccharomyces pombe (strain 972 / ATCC 24843) OX=284812 GN=uvi31 PE=2 SV=1	2115	11.806	22.5	0	0	0	15729	1	1966.1
O74628	Uncharacterized oxidoreductase C162.03	SPCC162.03	19.964	Uncharacterized oxidoreductase C162.03 OS=Schizosaccharomyces pombe (strain 972 / ATCC 24843) OX=284812 GN=SPCC162.03 PE=3 SV=1	948	32.614	19.2	125420	3	7377.6	90874	3	5345.5
Q09879	Probable ubiquitin carboxyl-terminal hydrolase 5	ubp5	33.352	Ubiquitin carboxyl-terminal hydrolase 5 OS=Schizosaccharomyces pombe (strain 972 / ATCC 24843) OX=284812 GN=ubp5 PE=1 SV=3	1879	128.67	16.4	5532.9	1	92.215	117860	9	1964.3
Q9P7X5	Protein kinase domain-containing protein ppk32	ppk32	16.162	Protein kinase domain-containing protein ppk32 OS=Schizosaccharomyces pombe (strain 972 / ATCC 24843) OX=284812 GN=ppk32 PE=1 SV=1	2474	82.823	9.6	6702	1	145.7	90320	3	1963.5
O74690	13 kDa ribonucleoprotein-associated protein	snu13	99.112	13 kDa ribonucleoprotein-associated protein OS=Schizosaccharomyces pombe (strain 972 / ATCC 24843) OX=284812 GN=snu13 PE=3 SV=1	951	13.535	42.4	617770	2	123550	36677	1	7335.4
O74718	Eukaryotic peptide chain release factor GTP-binding subunit	sup35	174.76	Eukaryotic peptide chain release factor GTP-binding subunit OS=Schizosaccharomyces pombe (strain 972 / ATCC 24843) OX=284812 GN=sup35 PE=1 SV=2	952	72.555	44.7	318380	6	8843.8	1574900	20	43748
Q9P7N9	Transport protein particle subunit trs31	trs31	6.6007	Transport protein particle subunit trs31 OS=Schizosaccharomyces pombe (strain 972 / ATCC 24843) OX=284812 GN=trs31 PE=3 SV=1	2434	23.85	16.7	0	0	0	25424	2	1955.7
O74732	3-keto-steroid reductase	erg27	28.704	3-keto-steroid reductase erg27 OS=Schizosaccharomyces pombe (strain 972 / ATCC 24843) OX=284812 GN=erg27 PE=2 SV=1	954	38.724	28.7	127520	5	8501.5	349710	6	23314
O13759	RNA-binding post-transcriptional regulator csx1	csx1	6.1871	RNA-binding post-transcriptional regulator csx1 OS=Schizosaccharomyces pombe (strain 972 / ATCC 24843) OX=284812 GN=csx1 PE=1 SV=1	161	67.87	8.4	0	0	0	52794	2	1955.3
Q10191	Protein LTV1	ltv1	8.8679	Protein LTV1 OS=Schizosaccharomyces pombe (strain 972 / ATCC 24843) OX=284812 GN=ltv1 PE=1 SV=1	1977	44.479	7	3472.1	1	173.61	38987	3	1949.4
O74735	Metal homeostasis factor atx1	atx1	28.246	Metal homeostasis factor atx1 OS=Schizosaccharomyces pombe (strain 972 / ATCC 24843) OX=284812 GN=atx1 PE=3 SV=1	957	7.6618	29.4	120060	2	40021	237450	2	79149
Q9P6N6	Solute carrier family 25 member 38 homolog	SPAC823.10c	5.3858	Mitochondrial glycine transporter OS=Schizosaccharomyces pombe (strain 972 / ATCC 24843) OX=284812 GN=SPAC823.10c PE=3 SV=1	2335	33.479	10.8	2484	1	138	35040	2	1946.7
O74452	Cell wall integrity protein scw1	scw1	13.556	Cell wall integrity protein scw1 OS=Schizosaccharomyces pombe (strain 972 / ATCC 24843) OX=284812 GN=scw1 PE=1 SV=1	881	60.393	7.7	4899	1	204.13	46720	2	1946.6
Q12706	Serine/threonine-protein kinase psk1	psk1	2.9761	Serine/threonine-protein kinase psk1 OS=Schizosaccharomyces pombe (strain 972 / ATCC 24843) OX=284812 GN=psk1 PE=1 SV=1	2118	49.32	5.5	0	0	0	23293	1	1941.1
O74755	Paired amphipathic helix protein pst3	pst3	84.12	Paired amphipathic helix protein pst3 OS=Schizosaccharomyces pombe (strain 972 / ATCC 24843) OX=284812 GN=pst3 PE=1 SV=1	970	132.88	26	0	0	0	103640	2	1919.3
O74741	4,5-DOPA dioxygenase extradiol-like protein	SPBC1709.16c	11.564	4,5-DOPA dioxygenase extradiol-like protein OS=Schizosaccharomyces pombe (strain 972 / ATCC 24843) OX=284812 GN=SPBC1709.16c PE=3 SV=2	962	33.701	19.9	30646	3	1802.7	64466	2	3792.1
O94698	Ribosome biogenesis protein nsa1	nsa1	6.7965	Ribosome biogenesis protein nsa1 OS=Schizosaccharomyces pombe (strain 972 / ATCC 24843) OX=284812 GN=nsa1 PE=1 SV=1	1328	43.767	15.2	17802	1	847.7	40068	2	1908
O74743	Eukaryotic translation initiation factor 4E-2	tif452	16.724	Eukaryotic translation initiation factor 4E-2 OS=Schizosaccharomyces pombe (strain 972 / ATCC 24843) OX=284812 GN=tif452 PE=3 SV=1	964	27.653	24.7	49196	3	3514	110100	4	7864.1
O74745	Mannan polymerase II complex anp1 subunit	anp1	76.609	Mannan polymerase II complex anp1 subunit OS=Schizosaccharomyces pombe (strain 972 / ATCC 24843) OX=284812 GN=anp1 PE=3 SV=1	965	48.99	44	143980	6	6856.1	800850	9	38136
O14000	Probable methionine--tRNA ligase, mitochondrial	SPAC27E2.06c	10.473	Probable methionine--tRNA ligase, mitochondrial OS=Schizosaccharomyces pombe (strain 972 / ATCC 24843) OX=284812 GN=SPAC27E2.06c PE=3 SV=1	290	61.945	5.9	13892	1	514.53	51396	2	1903.6
Q9UTL8	AP-3 complex subunit delta	apl5	15.3	AP-3 complex subunit delta OS=Schizosaccharomyces pombe (strain 972 / ATCC 24843) OX=284812 GN=apl5 PE=3 SV=2	2743	93.156	10.8	25592	2	752.7	64364	3	1893.1
O74752	Mitochondrial protein import protein mas5	mas5	138.76	Mitochondrial protein import protein mas5 OS=Schizosaccharomyces pombe (strain 972 / ATCC 24843) OX=284812 GN=mas5 PE=3 SV=1	968	44.821	52.6	1227700	8	72219	1569100	9	92298
O74754	ATP synthase subunit gamma, mitochondrial	atp3	16.177	ATP synthase subunit gamma, mitochondrial OS=Schizosaccharomyces pombe (strain 972 / ATCC 24843) OX=284812 GN=atp3 PE=3 SV=1	969	33.577	30.2	77032	3	5502.3	94107	2	6721.9
O59714	Uncharacterized membrane protein C3B8.06	SPBC3B8.06	3.468	Uncharacterized membrane protein C3B8.06 OS=Schizosaccharomyces pombe (strain 972 / ATCC 24843) OX=284812 GN=SPBC3B8.06 PE=1 SV=1	662	57.703	3.7	0	0	0	35891	1	1889
O14136	Peroxisomal membrane protein pex13	pex13	3.0489	Peroxisomal membrane protein pex13 OS=Schizosaccharomyces pombe (strain 972 / ATCC 24843) OX=284812 GN=pex13 PE=3 SV=1	363	32.054	3.5	0	0	0	18864	1	1886.4
O74760	Eukaryotic translation initiation factor 3 subunit A	tif32	323.31	Eukaryotic translation initiation factor 3 subunit A OS=Schizosaccharomyces pombe (strain 972 / ATCC 24843) OX=284812 GN=tif32 PE=1 SV=1	972	107.07	45.6	1108300	20	20150	2697000	36	49037
O60058	ATPase family gene 2 protein	afg2	13.915	ATPase family gene 2 protein OS=Schizosaccharomyces pombe (strain 972 / ATCC 24843) OX=284812 GN=afg2 PE=3 SV=1	737	88.471	7.2	23203	3	552.46	78251	3	1863.1
O74762	26S proteasome regulatory subunit rpn2	rpn2	240.35	26S proteasome regulatory subunit rpn2 OS=Schizosaccharomyces pombe (strain 972 / ATCC 24843) OX=284812 GN=rpn2 PE=1 SV=1	974	107.28	37.5	499930	10	9802.5	1261600	20	24737
Q09897	Chitin synthase regulatory factor 3	chr3	11.558	Chitin synthase regulatory factor 3 OS=Schizosaccharomyces pombe (strain 972 / ATCC 24843) OX=284812 GN=chr3 PE=1 SV=1	1888	103.18	6.8	9004.1	1	173.16	96200	4	1850
O94486	Chitin synthase regulatory factor 2	chr2	7.5201	Chitin synthase regulatory factor 2 OS=Schizosaccharomyces pombe (strain 972 / ATCC 24843) OX=284812 GN=chr2 PE=3 SV=1	1233	58.42	8.8	0	0	0	38484	1	1832.6
O74766	Probable delta-1-pyrroline-5-carboxylate dehydrogenase	SPBC24C6.04	323.31	Probable delta-1-pyrroline-5-carboxylate dehydrogenase OS=Schizosaccharomyces pombe (strain 972 / ATCC 24843) OX=284812 GN=SPBC24C6.04 PE=1 SV=1	977	60.218	60.4	4493200	22	166410	14583000	27	540120
O74767	Probable coatomer subunit epsilon	sec28	117.39	Probable coatomer subunit epsilon OS=Schizosaccharomyces pombe (strain 972 / ATCC 24843) OX=284812 GN=sec28 PE=1 SV=1	978	31.774	29.5	608040	7	46772	812490	5	62499
O94252	Uncharacterized protein P8B7.02	SPBP8B7.02	5.419	Uncharacterized protein P8B7.02 OS=Schizosaccharomyces pombe (strain 972 / ATCC 24843) OX=284812 GN=SPBP8B7.02 PE=4 SV=1	1110	30.025	14.2	4594	1	328.14	25491	1	1820.8
O94613	NADPH-dependent diflavin oxidoreductase 1	tah18	5.7131	NADPH-dependent diflavin oxidoreductase 1 OS=Schizosaccharomyces pombe (strain 972 / ATCC 24843) OX=284812 GN=tah18 PE=3 SV=2	1282	67.266	4.8	0	0	0	54500	2	1816.7
O36030	Uncharacterized WD repeat-containing protein C4F10.18	SPAC4F10.18	7.6402	Uncharacterized WD repeat-containing protein C4F10.18 OS=Schizosaccharomyces pombe (strain 972 / ATCC 24843) OX=284812 GN=SPAC4F10.18 PE=1 SV=1	495	42.776	10.5	0	0	0	21614	1	1801.2
Q9URV9	Sulfiredoxin	srx1	3.0353	Sulfiredoxin OS=Schizosaccharomyces pombe (strain 972 / ATCC 24843) OX=284812 GN=srx1 PE=1 SV=1	2503	13.603	11.3	0	0	0	14329	1	1791.1
Q9C0V5	Uncharacterized protein PB7E8.01	SPBPB7E8.01	3.8202	Uncharacterized protein PB7E8.01 OS=Schizosaccharomyces pombe (strain 972 / ATCC 24843) OX=284812 GN=SPBPB7E8.01 PE=3 SV=1	2200	61.399	2.5	0	0	0	21438	1	1786.5
O14059	Probable histidinol-phosphatase	SPCC1672.01	2.5875	Probable histidinol-phosphatase OS=Schizosaccharomyces pombe (strain 972 / ATCC 24843) OX=284812 GN=SPCC1672.01 PE=3 SV=1	321	35.05	6.5	0	0	0	28539	1	1783.7
O13939	AP-3 complex subunit beta	apl6	23.88	AP-3 complex subunit beta OS=Schizosaccharomyces pombe (strain 972 / ATCC 24843) OX=284812 GN=apl6 PE=1 SV=1	258	83.87	11	16000	2	444.46	64108	3	1780.8
Q1MTQ9	60S ribosome subunit biogenesis protein nip7	nip7	18.456	60S ribosome subunit biogenesis protein nip7 OS=Schizosaccharomyces pombe (strain 972 / ATCC 24843) OX=284812 GN=nip7 PE=1 SV=1	2126	20.86	37.2	9110.4	1	828.22	19580	1	1780
O74780	Uncharacterized protein C25B2.08	SPBC25B2.08	4.0989	Uncharacterized protein C25B2.08 OS=Schizosaccharomyces pombe (strain 972 / ATCC 24843) OX=284812 GN=SPBC25B2.08 PE=4 SV=1	987	13.984	8.8	9964.8	1	1423.5	35950	1	5135.8
O74781	Probable arginine--tRNA ligase, cytoplasmic	mrs1	323.31	Probable arginine--tRNA ligase, cytoplasmic OS=Schizosaccharomyces pombe (strain 972 / ATCC 24843) OX=284812 GN=mrs1 PE=2 SV=1	988	70.689	73	4613400	24	112520	8666700	36	211380
O74782	Universal stress protein A family protein C25B2.10	SPBC25B2.10	17.469	Universal stress protein A family protein C25B2.10 OS=Schizosaccharomyces pombe (strain 972 / ATCC 24843) OX=284812 GN=SPBC25B2.10 PE=1 SV=1	989	34.082	26.7	463920	4	23196	108620	5	5430.8
O74787	Phosphatidylethanolamine N-methyltransferase	cho2	119.09	Phosphatidylethanolamine N-methyltransferase OS=Schizosaccharomyces pombe (strain 972 / ATCC 24843) OX=284812 GN=cho2 PE=1 SV=1	991	102.76	19	392740	11	10615	1054300	12	28495
O74790	Monothiol glutaredoxin-4	grx4	128.78	Monothiol glutaredoxin-4 OS=Schizosaccharomyces pombe (strain 972 / ATCC 24843) OX=284812 GN=grx4 PE=1 SV=1	992	27.099	47.1	1347500	6	122500	2548800	6	231710
O74791	GTPase grn1	grn1	35.646	GTPase grn1 OS=Schizosaccharomyces pombe (strain 972 / ATCC 24843) OX=284812 GN=grn1 PE=1 SV=1	993	52.434	16.8	99967	4	4543.9	109100	4	4959.3
O74793	Uncharacterized protein C26H8.11c	SPBC26H8.11c	49.851	Uncharacterized protein C26H8.11c OS=Schizosaccharomyces pombe (strain 972 / ATCC 24843) OX=284812 GN=SPBC26H8.11c PE=4 SV=1	994	19.59	81.7	200760	2	18251	389250	6	35386
O74794	Putative cytochrome c heme lyase	SPBC26H8.12	44.738	Putative holocytochrome-c synthase OS=Schizosaccharomyces pombe (strain 972 / ATCC 24843) OX=284812 GN=SPBC26H8.12 PE=3 SV=1	995	42.879	41.1	112560	5	4690.1	326140	6	13589
Q9UT37	Mitochondrial import inner membrane translocase subunit tim14	pam18	5.0106	Mitochondrial import inner membrane translocase subunit tim14 OS=Schizosaccharomyces pombe (strain 972 / ATCC 24843) OX=284812 GN=pam18 PE=3 SV=1	2662	15.271	25.7	2928	1	292.8	17795	1	1779.5
O13765	Lariat debranching enzyme	dbr1	9.5735	Lariat debranching enzyme OS=Schizosaccharomyces pombe (strain 972 / ATCC 24843) OX=284812 GN=dbr1 PE=3 SV=2	163	54.565	10.3	9290.6	1	387.11	42632	2	1776.3
O60112	Uncharacterized Rab geranylgeranyltransferase C15C4.03	SPBC15C4.03	7.8498	Uncharacterized Rab geranylgeranyltransferase C15C4.03 OS=Schizosaccharomyces pombe (strain 972 / ATCC 24843) OX=284812 GN=SPBC15C4.03 PE=3 SV=1	769	52.005	7.6	22230	1	926.26	42540	2	1772.5
O74799	Glucan 1,3-beta-glucosidase 3	exg3	66.267	Glucan 1,3-beta-glucosidase 3 OS=Schizosaccharomyces pombe (strain 972 / ATCC 24843) OX=284812 GN=exg3 PE=3 SV=1	999	53.701	36.9	69576	3	3025	162720	5	7074.6
O74801	54S ribosomal protein yml6, mitochondrial	yml6	11.381	Large ribosomal subunit protein uL4m OS=Schizosaccharomyces pombe (strain 972 / ATCC 24843) OX=284812 GN=yml6 PE=3 SV=1	1000	29.549	13.8	16365	1	1091	100850	1	6723
O74802	3-hydroxyisobutyryl-CoA hydrolase, mitochondrial	ehd3	37.322	Small ribosomal subunit protein mS47 OS=Schizosaccharomyces pombe (strain 972 / ATCC 24843) OX=284812 GN=snr1 PE=1 SV=1	1001	47.934	19.8	155010	4	6200.3	218280	3	8731.1
O74803	UV excision repair protein rhp23	rhp23	61.37	UV excision repair protein rhp23 OS=Schizosaccharomyces pombe (strain 972 / ATCC 24843) OX=284812 GN=rhp23 PE=1 SV=1	1002	40.135	33.2	400400	5	30800	636570	8	48967
O74810	Ubiquitin-conjugating enzyme E2 1	ubc1	30.968	Ubiquitin-conjugating enzyme E2 1 OS=Schizosaccharomyces pombe (strain 972 / ATCC 24843) OX=284812 GN=ubc1 PE=3 SV=2	1003	24.506	26.3	82010	1	13668	130990	2	21831
O74814	UPF0400 protein C337.03	SPBC337.03	28.451	UPF0400 protein C337.03 OS=Schizosaccharomyces pombe (strain 972 / ATCC 24843) OX=284812 GN=SPBC337.03 PE=1 SV=1	1004	42.927	13.4	56874	3	2993.4	124170	4	6535.1
O74818	Uncharacterized carboxypeptidase C337.07c	SPBC337.07c	46.49	Inactive metallocarboxypeptidase ecm14 OS=Schizosaccharomyces pombe (strain 972 / ATCC 24843) OX=284812 GN=ecm14 PE=3 SV=1	1005	57.485	16.9	62868	1	3308.9	335130	4	17639
O13851	Decaprenyl-diphosphate synthase subunit 2	dlp1	10.743	Decaprenyl-diphosphate synthase subunit 2 OS=Schizosaccharomyces pombe (strain 972 / ATCC 24843) OX=284812 GN=dlp1 PE=1 SV=1	216	32.411	11.6	0	0	0	31865	2	1770.3
O74821	Fe-S cluster assembly protein dre2	dre2	20.577	Fe-S cluster assembly protein dre2 OS=Schizosaccharomyces pombe (strain 972 / ATCC 24843) OX=284812 GN=dre2 PE=3 SV=1	1007	31.534	30.2	129160	3	8072.7	254200	1	15887
Q10449	Meiotically up-regulated gene 157 protein	mug157	33.161	Meiotically up-regulated gene 157 protein OS=Schizosaccharomyces pombe (strain 972 / ATCC 24843) OX=284812 GN=mug157 PE=1 SV=1	2089	57.153	19.8	20427	2	817.06	44192	2	1767.7
O13776	Ubp5-interacting protein ftp105	ftp105	20.039	Ubp5-interacting protein ftp105 OS=Schizosaccharomyces pombe (strain 972 / ATCC 24843) OX=284812 GN=ftp105 PE=1 SV=2	169	104.83	7.9	10946	1	248.77	77008	4	1750.2
O74825	DNA-directed RNA polymerase II subunit rpb4	rpb4	16.795	DNA-directed RNA polymerase II subunit rpb4 OS=Schizosaccharomyces pombe (strain 972 / ATCC 24843) OX=284812 GN=rpb4 PE=1 SV=1	1010	15.361	28.1	186010	3	20667	20971	1	2330.1
O74826	5-demethoxyubiquinone hydroxylase, mitochondrial	coq7	45.073	5-demethoxyubiquinone hydroxylase, mitochondrial OS=Schizosaccharomyces pombe (strain 972 / ATCC 24843) OX=284812 GN=coq7 PE=3 SV=1	1011	24.397	38.4	56898	4	4064.2	285440	4	20388
O74827	Phosphatidyl-N-methylethanolamine N-methyltransferase	cho1	16.317	Phosphatidyl-N-methylethanolamine N-methyltransferase OS=Schizosaccharomyces pombe (strain 972 / ATCC 24843) OX=284812 GN=cho1 PE=3 SV=1	1012	24.767	25.8	249980	2	22725	567690	3	51608
O94479	Vacuolar membrane protease	SPCC1919.12c	12.039	Vacuolar membrane protease OS=Schizosaccharomyces pombe (strain 972 / ATCC 24843) OX=284812 GN=SPCC1919.12c PE=3 SV=1	1232	95.646	5	11887	1	457.2	45485	1	1749.4
O74830	Putative glutathione S-transferase C1183.02	SPCC1183.02	96.605	Putative glutathione S-transferase C1183.02 OS=Schizosaccharomyces pombe (strain 972 / ATCC 24843) OX=284812 GN=SPCC1183.02 PE=3 SV=1	1014	25.503	68.6	1633200	9	102080	3287900	11	205500
O74831	Frataxin homolog, mitochondrial	SPCC1183.03c	11.586	Frataxin homolog, mitochondrial OS=Schizosaccharomyces pombe (strain 972 / ATCC 24843) OX=284812 GN=SPCC1183.03c PE=3 SV=1	1015	18.387	31.6	57965	2	7245.7	60665	2	7583.1
O74867	Uncharacterized protein C18.17c	SPCC18.17c	16.085	Uncharacterized protein C18.17c OS=Schizosaccharomyces pombe (strain 972 / ATCC 24843) OX=284812 GN=SPCC18.17c PE=4 SV=1	1032	55.357	11.3	12608	1	484.91	45104	2	1734.8
O74836	60S ribosomal protein L1-B	rpl1b	125.18	Large ribosomal subunit protein uL1B OS=Schizosaccharomyces pombe (strain 972 / ATCC 24843) OX=284812 GN=rpl101 PE=1 SV=1	1017	23.917	47.2	3302400	10	366930	7018100	12	779790
O74837	Plasma membrane proteolipid 31	pmp31	14.947	Plasma membrane proteolipid 31 OS=Schizosaccharomyces pombe (strain 972 / ATCC 24843) OX=284812 GN=pmp31 PE=1 SV=2	1018	11.962	38.5	88680	2	22170	135870	1	33969
Q9UT38	Probable vacuolar protein sorting-associated protein 16 homolog	vps16	21.142	Probable vacuolar protein sorting-associated protein 16 homolog OS=Schizosaccharomyces pombe (strain 972 / ATCC 24843) OX=284812 GN=vps16 PE=3 SV=1	2663	95.188	13.3	28964	1	689.62	72686	4	1730.6
O13882	Putative 37S ribosomal protein S18, mitochondrial	mrps18	4.5271	Small ribosomal subunit protein uS11m OS=Schizosaccharomyces pombe (strain 972 / ATCC 24843) OX=284812 GN=mrps18 PE=3 SV=1	233	25.601	7.6	9379.3	1	852.67	18943	1	1722.1
O60096	37S ribosomal protein S35, mitochondrial	bot1	11.864	Small ribosomal subunit protein mS45 OS=Schizosaccharomyces pombe (strain 972 / ATCC 24843) OX=284812 GN=bot1 PE=2 SV=1	758	35.752	18.4	13338	1	606.28	37729	3	1714.9
O14116	Uncharacterized protein C328.01c		12.895	Uncharacterized protein C328.01c OS=Schizosaccharomyces pombe (strain 972 / ATCC 24843) OX=284812 GN=SPAC328.01c PE=4 SV=2	353	140.42	5.8	20026	2	322.99	105780	2	1706.1
O74847	Probable mitochondrial pyruvate carrier 1	mpc1	39.112	Probable mitochondrial pyruvate carrier 1 OS=Schizosaccharomyces pombe (strain 972 / ATCC 24843) OX=284812 GN=mpc1 PE=3 SV=3	1023	16.055	44.7	469860	5	58732	326640	3	40830
O74850	Diacylglycerol O-acyltransferase 1	dga1	38.03	Diacylglycerol O-acyltransferase 1 OS=Schizosaccharomyces pombe (strain 972 / ATCC 24843) OX=284812 GN=dga1 PE=1 SV=3	1024	39.485	38.6	153360	5	9585.1	393510	8	24594
O60061	Dolichyl-phosphate beta-glucosyltransferase	alg5	6.607	Dolichyl-phosphate beta-glucosyltransferase OS=Schizosaccharomyces pombe (strain 972 / ATCC 24843) OX=284812 GN=alg5 PE=3 SV=1	740	36.773	10.6	10699	1	563.11	32389	2	1704.7
O74856	Poly(A) ribonuclease pop2	caf1	10.021	Poly(A) ribonuclease pop2 OS=Schizosaccharomyces pombe (strain 972 / ATCC 24843) OX=284812 GN=caf1 PE=1 SV=2	1026	37.533	3.9	16399	1	1366.6	30701	1	2558.4
O74861	Set1 complex component sdc1	sdc1	4.9882	Set1 complex component sdc1 OS=Schizosaccharomyces pombe (strain 972 / ATCC 24843) OX=284812 GN=sdc1 PE=3 SV=1	1027	11.856	21.1	12119	1	3029.8	0	0	0
O74863	tRNA (guanine-N(7)-)-methyltransferase non-catalytic subunit trm82	trm82	23.344	tRNA (guanine-N(7)-)-methyltransferase non-catalytic subunit trm82 OS=Schizosaccharomyces pombe (strain 972 / ATCC 24843) OX=284812 GN=trm82 PE=1 SV=1	1028	47.498	22.8	17799	2	741.64	40717	4	1696.6
O74864	60S acidic ribosomal protein P0	rpp0	323.31	Large ribosomal subunit protein uL10 OS=Schizosaccharomyces pombe (strain 972 / ATCC 24843) OX=284812 GN=rpp0 PE=3 SV=1	1029	33.565	47.8	8165300	11	907260	9558600	17	1062100
O74865	Diphthine methyltransferase	rrt2	64.42	Diphthine methyltransferase OS=Schizosaccharomyces pombe (strain 972 / ATCC 24843) OX=284812 GN=rrt2 PE=3 SV=2	1030	37.04	42	130250	5	6202.4	583930	9	27806
O74866	Riboflavin kinase	fmn1	32.501	Riboflavin kinase OS=Schizosaccharomyces pombe (strain 972 / ATCC 24843) OX=284812 GN=fmn1 PE=1 SV=1	1031	18.913	57.1	248520	5	17751	551250	7	39375
O74558	Maintenance of ploidy protein mob2	mob2	9.7461	Maintenance of ploidy protein mob2 OS=Schizosaccharomyces pombe (strain 972 / ATCC 24843) OX=284812 GN=mob2 PE=1 SV=1	944	28.109	10.2	0	0	0	18535	2	1685
O74871	Uncharacterized protein C31H12.03c	SPCC31H12.03c	19.045	Uncharacterized protein C31H12.03c OS=Schizosaccharomyces pombe (strain 972 / ATCC 24843) OX=284812 GN=SPCC31H12.03c PE=1 SV=1	1033	26.781	16.3	31327	3	3480.8	165460	4	18385
O74873	Protein transport protein sec23-1	sec231	145.63	Protein transport protein sec23-1 OS=Schizosaccharomyces pombe (strain 972 / ATCC 24843) OX=284812 GN=sec231 PE=3 SV=1	1034	84.844	38.2	525340	10	16417	919540	14	28736
O94257	Leucine carboxyl methyltransferase 1	ppm1	2.9955	Leucine carboxyl methyltransferase 1 OS=Schizosaccharomyces pombe (strain 972 / ATCC 24843) OX=284812 GN=ppm1 PE=3 SV=1	1112	35.855	3.2	0	0	0	21874	1	1682.6
O74875	Uncharacterized heme-binding protein C330.03c	SPCC330.03c	4.7676	Uncharacterized heme-binding protein C330.03c OS=Schizosaccharomyces pombe (strain 972 / ATCC 24843) OX=284812 GN=SPCC330.03c PE=1 SV=1	1036	16.336	11	24499	1	3062.4	64326	1	8040.8
O74878	GDP-Man:Man(3)GlcNAc(2)-PP-Dol alpha-1,2-mannosyltransferase	alg11	25.28	GDP-Man:Man(3)GlcNAc(2)-PP-Dol alpha-1,2-mannosyltransferase OS=Schizosaccharomyces pombe (strain 972 / ATCC 24843) OX=284812 GN=alg11 PE=3 SV=1	1037	53.277	19.1	68114	1	2522.7	147030	5	5445.6
O74738	Ribosomal lysine N-methyltransferase set10	set10	7.3955	Ribosomal lysine N-methyltransferase set10 OS=Schizosaccharomyces pombe (strain 972 / ATCC 24843) OX=284812 GN=set10 PE=3 SV=1	959	62.32	6.6	12072	1	548.72	37007	1	1682.2
O74882	Succinate dehydrogenase cytochrome B subunit, mitochondrial	sdh3	21.191	Succinate dehydrogenase cytochrome B subunit, mitochondrial OS=Schizosaccharomyces pombe (strain 972 / ATCC 24843) OX=284812 GN=sdh3 PE=3 SV=1	1039	20.136	16.1	21374	2	3053.4	97299	3	13900
Q9P7W8	Chromatin structure-remodeling complex subunit rsc9	rsc9	21.988	Chromatin structure-remodeling complex subunit rsc9 OS=Schizosaccharomyces pombe (strain 972 / ATCC 24843) OX=284812 GN=rsc9 PE=1 SV=1	2469	87.994	7.8	0	0	0	55488	2	1681.5
Q92354;O74884	60S ribosomal protein L24-A;60S ribosomal protein L24-B	rpl24a;rpl24b	38.794	Large ribosomal subunit protein eL24A OS=Schizosaccharomyces pombe (strain 972 / ATCC 24843) OX=284812 GN=rpl2401 PE=3 SV=1;Large ribosomal subunit protein eL24B OS=Schizosaccharomyces pombe (strain 972 / ATCC 24843) OX=284812 GN=rpl2402 PE=1 SV=1	1041	16.836	28.2	468210	5	58527	697750	4	87219
O14029	COPII coat assembly protein sec16	sec16	31.506	COPII coat assembly protein sec16 OS=Schizosaccharomyces pombe (strain 972 / ATCC 24843) OX=284812 GN=sec16 PE=1 SV=2	304	218.09	6.9	4106.1	1	53.327	128540	6	1669.3
O74886	Uncharacterized protein C576.02	SPCC576.02	13.427	Uncharacterized protein C576.02 OS=Schizosaccharomyces pombe (strain 972 / ATCC 24843) OX=284812 GN=SPCC576.02 PE=3 SV=1	1043	24.953	10.6	22587	1	1737.5	24995	2	1922.7
O74887	Peroxiredoxin tpx1	tpx1	323.31	Peroxiredoxin tpx1 OS=Schizosaccharomyces pombe (strain 972 / ATCC 24843) OX=284812 GN=tpx1 PE=1 SV=1	1044	21.191	71.9	10640000	12	967310	16351000	11	1486500
O74891	Probable coatomer subunit zeta	ret3	163.98	Probable coatomer subunit zeta OS=Schizosaccharomyces pombe (strain 972 / ATCC 24843) OX=284812 GN=ret3 PE=3 SV=1	1045	21.686	31.1	214910	3	26864	738230	4	92278
O74892	40S ribosomal protein S2	rps2	221.98	Small ribosomal subunit protein uS5 OS=Schizosaccharomyces pombe (strain 972 / ATCC 24843) OX=284812 GN=rps2 PE=1 SV=1	1046	27.637	44.7	2444200	5	152760	2807300	8	175460
O74893	40S ribosomal protein S20	rps20	37.769	Small ribosomal subunit protein uS10 OS=Schizosaccharomyces pombe (strain 972 / ATCC 24843) OX=284812 GN=rps20 PE=1 SV=1	1047	13.544	48.3	1005000	2	167500	1648700	6	274780
O74894	26S protease regulatory subunit 6B homolog	rpt3	115.69	26S proteasome regulatory subunit 6B homolog OS=Schizosaccharomyces pombe (strain 972 / ATCC 24843) OX=284812 GN=rpt3 PE=3 SV=1	1048	43.552	51.7	811850	11	35298	1669000	13	72567
O74895	60S ribosomal protein L15-A	rpl15a	145.96	Large ribosomal subunit protein eL15A OS=Schizosaccharomyces pombe (strain 972 / ATCC 24843) OX=284812 GN=rpl15 PE=1 SV=1	1049	23.806	46.3	2078400	5	188950	3009800	10	273620
O74896	MHF histone-fold complex subunit 1	mhf2	2.6884	Inner kinetochore subunit mhf2 OS=Schizosaccharomyces pombe (strain 972 / ATCC 24843) OX=284812 GN=mhf2 PE=3 SV=1	1050	10.051	15.7	7825	1	2608.3	0	0	0
O74898	Diphthine synthase	dph5	35.349	Diphthine methyl ester synthase OS=Schizosaccharomyces pombe (strain 972 / ATCC 24843) OX=284812 GN=dph5 PE=3 SV=1	1051	32.043	40.6	122360	4	8157.6	673250	6	44883
O74903	Uncharacterized calcium-binding protein C613.03	SPCC613.03	28.426	Uncharacterized calcium-binding protein C613.03 OS=Schizosaccharomyces pombe (strain 972 / ATCC 24843) OX=284812 GN=SPCC613.03 PE=3 SV=1	1052	22.475	45.5	102800	6	8566.6	345840	5	28820
O74904	60S ribosomal protein L35	rpl35	148.62	Large ribosomal subunit protein uL29 OS=Schizosaccharomyces pombe (strain 972 / ATCC 24843) OX=284812 GN=rpl35 PE=1 SV=1	1053	14.302	47.5	635690	5	105950	1029900	6	171650
O74905	60S ribosomal protein L9-B	rpl9b	58.395	Large ribosomal subunit protein uL6B OS=Schizosaccharomyces pombe (strain 972 / ATCC 24843) OX=284812 GN=rpl902 PE=3 SV=1	1054	21.382	49.7	977000	6	122130	1468700	5	183580
O36017	Probable octanoyltransferase	SPAC4F10.05c	3.5013	Probable octanoyltransferase OS=Schizosaccharomyces pombe (strain 972 / ATCC 24843) OX=284812 GN=SPAC4F10.05c PE=3 SV=1	489	24.497	9.6	0	0	0	25017	1	1667.8
O74916	Peptidase M20 domain-containing protein C757.05c	SPCC757.05c	25.561	Peptidase M20 domain-containing protein C757.05c OS=Schizosaccharomyces pombe (strain 972 / ATCC 24843) OX=284812 GN=SPCC757.05c PE=3 SV=1	1056	44.283	29.5	83545	3	4914.4	60162	3	3538.9
O74339	Phosphatidate cytidylyltransferase, mitochondrial	tam41	6.8014	Phosphatidate cytidylyltransferase, mitochondrial OS=Schizosaccharomyces pombe (strain 972 / ATCC 24843) OX=284812 GN=tam41 PE=1 SV=3	835	45.235	9.2	0	0	0	43246	2	1663.3
O74919	RNA-binding protein rnc1	rnc1	64.054	RNA-binding protein rnc1 OS=Schizosaccharomyces pombe (strain 972 / ATCC 24843) OX=284812 GN=rnc1 PE=1 SV=1	1058	43.377	31.2	433520	5	24084	617120	8	34284
O74920	Vacuolar ATPase assembly integral membrane protein vph2	vph2	4.2316	Vacuolar ATPase assembly integral membrane protein vph2 OS=Schizosaccharomyces pombe (strain 972 / ATCC 24843) OX=284812 GN=vph2 PE=3 SV=2	1059	24.238	10.3	11304	1	1883.9	33693	1	5615.5
O74922	Alpha-amylase 1	aah1	7.174	Alpha-amylase 1 OS=Schizosaccharomyces pombe (strain 972 / ATCC 24843) OX=284812 GN=aah1 PE=3 SV=1	1060	68.086	8.3	59808	3	4984	23130	1	1927.5
O74778	BTB/POZ domain-containing protein 2	btb2	20.005	BTB/POZ domain-containing protein 2 OS=Schizosaccharomyces pombe (strain 972 / ATCC 24843) OX=284812 GN=btb2 PE=1 SV=1	985	31.775	14.4	9779.2	1	543.29	29539	2	1641.1
Q9P7J5	Uncharacterized AAA domain-containing protein C24B10.10c	SPCC24B10.10c	9.5156	Uncharacterized AAA domain-containing protein C24B10.10c OS=Schizosaccharomyces pombe (strain 972 / ATCC 24843) OX=284812 GN=SPCC24B10.10c PE=3 SV=1	2408	40.099	13.2	10178	1	508.88	32654	2	1632.7
O74926	Rhomboid protein 2	rbd2	2.878	Rhomboid protein 2 OS=Schizosaccharomyces pombe (strain 972 / ATCC 24843) OX=284812 GN=rbd2 PE=3 SV=2	1063	28.21	6	18937	1	3156.2	0	0	0
O74927	Methylenetetrahydrofolate reductase 2	met11	47.228	Methylenetetrahydrofolate reductase 2 OS=Schizosaccharomyces pombe (strain 972 / ATCC 24843) OX=284812 GN=met11 PE=2 SV=2	1064	72.139	29.6	164820	7	4337.4	440260	12	11586
O74928	Bifunctional purine biosynthesis protein ade10;Phosphoribosylaminoimidazolecarboxamide formyltransferase;IMP cyclohydrolase	ade10	323.31	Bifunctional purine biosynthesis protein ade10 OS=Schizosaccharomyces pombe (strain 972 / ATCC 24843) OX=284812 GN=ade10 PE=2 SV=1	1065	64.123	79	7891400	30	225470	12101000	34	345740
O74940	Putative glutamine-dependent NAD(+) synthetase	SPCC553.02	30.895	Putative glutamine-dependent NAD(+) synthetase OS=Schizosaccharomyces pombe (strain 972 / ATCC 24843) OX=284812 GN=SPCC553.02 PE=3 SV=1	1066	79.519	15.7	133400	5	4599.9	195920	5	6755.8
O94244	Histone acetyltransferase type B subunit 2	mis16	7.0034	Histone acetyltransferase type B subunit 2 OS=Schizosaccharomyces pombe (strain 972 / ATCC 24843) OX=284812 GN=mis16 PE=1 SV=1	1106	48.434	4.4	0	0	0	25758	1	1609.8
O74943	Uncharacterized protein C553.06	SPCC553.06	14.813	Uncharacterized protein C553.06 OS=Schizosaccharomyces pombe (strain 972 / ATCC 24843) OX=284812 GN=SPCC553.06 PE=3 SV=1	1068	29.329	19.6	302930	1	30293	348480	3	34848
O74945	Ribosome assembly protein 1	ria1	24.444	Ribosome assembly protein 1 OS=Schizosaccharomyces pombe (strain 972 / ATCC 24843) OX=284812 GN=ria1 PE=3 SV=1	1069	112.13	9.3	42842	3	1098.5	160560	5	4116.9
O74948	Transcription initiation factor IIA subunit 2	toa2	61.187	Transcription initiation factor IIA subunit 2 OS=Schizosaccharomyces pombe (strain 972 / ATCC 24843) OX=284812 GN=toa2 PE=3 SV=2	1070	12.584	39.4	60342	2	6704.6	257520	4	28613
O60103	ERAD-associated E3 ubiquitin-protein ligase doa10	doa10	18.402	ERAD-associated E3 ubiquitin-protein ligase doa10 OS=Schizosaccharomyces pombe (strain 972 / ATCC 24843) OX=284812 GN=doa10 PE=1 SV=1	762	142.36	8.1	41075	4	720.61	91108	5	1598.4
O74430	Probable lipase C1672.09	SPCC1672.09	12.325	Probable lipase C1672.09 OS=Schizosaccharomyces pombe (strain 972 / ATCC 24843) OX=284812 GN=SPCC1672.09 PE=1 SV=1	870	54.38	12.2	6690.2	1	278.76	38332	3	1597.2
Q9USK1	Uncharacterized bolA-like protein C4B3.11c	SPCC4B3.11c	3.0791	Uncharacterized bolA-like protein C4B3.11c OS=Schizosaccharomyces pombe (strain 972 / ATCC 24843) OX=284812 GN=SPCC4B3.11c PE=3 SV=1	2567	12.743	9.5	0	0	0	11167	1	1595.2
Q9Y7U6	Rho1 guanine nucleotide exchange factor 1	rgf1	22.702	Rho1 guanine nucleotide exchange factor 1 OS=Schizosaccharomyces pombe (strain 972 / ATCC 24843) OX=284812 GN=rgf1 PE=1 SV=1	2891	150.11	7.5	5676.4	1	83.476	108020	6	1588.6
O74512	Uncharacterized protein wtf14	wtf14	4.2521	Wtf element wtf14 OS=Schizosaccharomyces pombe (strain 972 / ATCC 24843) OX=284812 GN=wtf14 PE=1 SV=2	920	26.108	7.9	0	0	0	20651	1	1588.5
O74959	Uncharacterized oxidoreductase C736.13	SPCC736.13	160.06	Uncharacterized oxidoreductase C736.13 OS=Schizosaccharomyces pombe (strain 972 / ATCC 24843) OX=284812 GN=SPCC736.13 PE=3 SV=1	1076	38.513	60.2	268620	9	16789	674190	10	42137
O74960	Probable sphingolipid long chain base-responsive protein pil1	pil1	323.31	Probable sphingolipid long chain base-responsive protein pil1 OS=Schizosaccharomyces pombe (strain 972 / ATCC 24843) OX=284812 GN=pil1 PE=1 SV=1	1077	39.805	71.2	3091300	14	181840	5136900	15	302170
O74962	Pantothenate kinase	SPBC4B4.01c	33.18	Pantothenate kinase OS=Schizosaccharomyces pombe (strain 972 / ATCC 24843) OX=284812 GN=SPBC4B4.01c PE=1 SV=1	1078	44.861	16.6	22893	2	1144.6	99769	4	4988.5
O74963	Nuclear control of ATPase protein 2	nca2	16.009	Nuclear control of ATPase protein 2 OS=Schizosaccharomyces pombe (strain 972 / ATCC 24843) OX=284812 GN=nca2 PE=3 SV=1	1079	65.808	11.9	29719	2	1143	71297	2	2742.2
P36622	Sexual differentiation protein ste4	ste4	4.514	Sexual differentiation protein ste4 OS=Schizosaccharomyces pombe (strain 972 / ATCC 24843) OX=284812 GN=ste4 PE=2 SV=1	1490	30.735	12.1	0	0	0	20569	1	1582.2
O74965	Eukaryotic translation initiation factor 2A	SPBC4B4.04	169.81	Eukaryotic translation initiation factor 2A OS=Schizosaccharomyces pombe (strain 972 / ATCC 24843) OX=284812 GN=SPBC4B4.04 PE=1 SV=1	1081	63.496	34.4	417260	8	13909	528820	8	17627
Q9P7N4	tRNA-specific adenosine deaminase subunit tad3	tad3	8.0008	tRNA-specific adenosine deaminase subunit tad3 OS=Schizosaccharomyces pombe (strain 972 / ATCC 24843) OX=284812 GN=tad3 PE=3 SV=1	2431	36.276	5.7	0	0	0	22118	2	1579.9
Q10292	Meiosis-specific serine/threonine-protein kinase mek1	mek1	2.709	Meiosis-specific serine/threonine-protein kinase mek1 OS=Schizosaccharomyces pombe (strain 972 / ATCC 24843) OX=284812 GN=mek1 PE=3 SV=1	2028	51.151	3.8	0	0	0	36278	1	1577.3
O74969	High-affinity glucose transporter ght2	ght2	57.327	High-affinity glucose transporter ght2 OS=Schizosaccharomyces pombe (strain 972 / ATCC 24843) OX=284812 GN=ght2 PE=1 SV=1	1084	58.845	18.1	304110	4	17889	303940	3	17879
O74970	Pre-mRNA-processing factor 39	prp39	24.446	Pre-mRNA-processing factor 39 OS=Schizosaccharomyces pombe (strain 972 / ATCC 24843) OX=284812 GN=prp39 PE=3 SV=1	1085	71.246	17.8	55093	5	1311.7	67638	2	1610.4
O74972	Protein fyv4, mitochondrial	fyv4	2.7805	Small ribosomal subunit protein mS41 OS=Schizosaccharomyces pombe (strain 972 / ATCC 24843) OX=284812 GN=fyv4 PE=3 SV=1	1086	13.328	11.5	5272.6	1	1054.5	0	0	0
Q9USY3	N-alpha-acetyltransferase, 35 NatC auxiliary subunit	mak10	12.828	N-alpha-acetyltransferase 35, NatC auxiliary subunit OS=Schizosaccharomyces pombe (strain 972 / ATCC 24843) OX=284812 GN=mak10 PE=1 SV=1	2632	80.455	9.2	12011	1	292.96	64389	4	1570.5
O74975	Probable choline-phosphate cytidylyltransferase	SPCC1827.02c	40.061	Probable choline-phosphate cytidylyltransferase OS=Schizosaccharomyces pombe (strain 972 / ATCC 24843) OX=284812 GN=SPCC1827.02c PE=1 SV=3	1088	41.75	27.1	173520	4	9640.2	912910	6	50717
O74976	Putative peroxisomal-coenzyme A synthetase	SPCC1827.03c	104.25	Oxalate--CoA ligase OS=Schizosaccharomyces pombe (strain 972 / ATCC 24843) OX=284812 GN=pcs60 PE=1 SV=1	1089	56.274	36.7	274570	6	10560	591530	10	22751
P49777	ARS-binding protein 1	abp1	19.586	ARS-binding protein 1 OS=Schizosaccharomyces pombe (strain 972 / ATCC 24843) OX=284812 GN=abp1 PE=1 SV=2	1558	59.839	13.4	0	0	0	42233	3	1564.2
O74978	Uncharacterized RNA-binding protein C1827.05c	SPCC1827.05c	12.778	Uncharacterized RNA-binding protein C1827.05c OS=Schizosaccharomyces pombe (strain 972 / ATCC 24843) OX=284812 GN=SPCC1827.05c PE=1 SV=1	1091	31.404	9.1	15232	1	1269.3	14612	1	1217.7
O74983	Ubiquitin-conjugating enzyme spm2	spm2	96.03	Ubiquitin-conjugating enzyme spm2 OS=Schizosaccharomyces pombe (strain 972 / ATCC 24843) OX=284812 GN=spm2 PE=1 SV=1	1092	15.554	62.6	351950	3	58659	382890	4	63815
O74984	Heat shock protein homolog C338.06c	SPCC338.06c	15.503	Heat shock protein homolog C338.06c OS=Schizosaccharomyces pombe (strain 972 / ATCC 24843) OX=284812 GN=SPCC338.06c PE=3 SV=1	1093	15.807	42.4	46985	2	5220.5	86582	4	9620.2
O74985	N-terminal acetyltransferase A complex subunit nat1	nat1	77.544	N-terminal acetyltransferase A complex subunit nat1 OS=Schizosaccharomyces pombe (strain 972 / ATCC 24843) OX=284812 GN=nat1 PE=1 SV=1	1094	83.677	31.4	415650	9	10658	565980	12	14512
O74988	Cytochrome c oxidase polypeptide 5, mitochondrial	cox5	78.839	Cytochrome c oxidase polypeptide 5, mitochondrial OS=Schizosaccharomyces pombe (strain 972 / ATCC 24843) OX=284812 GN=cox5 PE=1 SV=2	1095	20.735	51.6	581260	6	52842	2024300	11	184030
O94277	Putative aminodeoxychorismate synthase	SPBP8B7.29	11.105	Putative aminodeoxychorismate synthase OS=Schizosaccharomyces pombe (strain 972 / ATCC 24843) OX=284812 GN=SPBP8B7.29 PE=3 SV=1	1124	80.598	4.2	33042	2	869.52	58774	2	1546.7
Q10364	Serine/threonine-protein kinase sck2	sck2	7.6628	Serine/threonine-protein kinase sck2 OS=Schizosaccharomyces pombe (strain 972 / ATCC 24843) OX=284812 GN=sck2 PE=3 SV=1	2070	71.898	6.5	13460	1	480.73	42996	2	1535.6
Q9UTA5	tRNA wybutosine-synthesizing protein 3	tyw3	9.467	tRNA wybutosine-synthesizing protein 3 OS=Schizosaccharomyces pombe (strain 972 / ATCC 24843) OX=284812 GN=tyw3 PE=3 SV=1	2692	26.997	16.5	0	0	0	24542	1	1533.9
O42657	GRIP and coiled-coil domain-containing protein C27D7.02c	SPAC27D7.02c	16.957	GRIP and coiled-coil domain-containing protein C27D7.02c OS=Schizosaccharomyces pombe (strain 972 / ATCC 24843) OX=284812 GN=SPAC27D7.02c PE=4 SV=1	507	87.264	10.5	28064	2	550.27	77633	5	1522.2
Q10477	Mediator of RNA polymerase II transcription subunit 27	med27	7.7462	Mediator of RNA polymerase II transcription subunit 27 OS=Schizosaccharomyces pombe (strain 972 / ATCC 24843) OX=284812 GN=med27 PE=1 SV=1	2092	31.092	15.8	0	0	0	27307	3	1517.1
O75002	Nuclear import protein mog1	mog1	5.3836	Nuclear import protein mog1 OS=Schizosaccharomyces pombe (strain 972 / ATCC 24843) OX=284812 GN=mog1 PE=3 SV=1	1101	20.884	13.7	12169	1	1352.1	26871	1	2985.6
O75005	Valine--tRNA ligase	vas2	323.31	Valine--tRNA ligase OS=Schizosaccharomyces pombe (strain 972 / ATCC 24843) OX=284812 GN=vas2 PE=3 SV=1	1102	111.32	55.2	3301700	25	63495	7704700	34	148170
O75006	Exocyst complex component sec15	sec15	21.86	Exocyst complex component sec15 OS=Schizosaccharomyces pombe (strain 972 / ATCC 24843) OX=284812 GN=sec15 PE=3 SV=2	1103	88.549	9.8	3063000	2	74708	4935000	3	120360
O94236	Eukaryotic translation initiation factor 3 subunit D	moe1	113.85	Eukaryotic translation initiation factor 3 subunit D OS=Schizosaccharomyces pombe (strain 972 / ATCC 24843) OX=284812 GN=moe1 PE=1 SV=1	1104	62.635	40.9	520280	7	17343	683540	8	22785
O94238	60S ribosomal protein L14	rpl14	86.459	Large ribosomal subunit protein eL14 OS=Schizosaccharomyces pombe (strain 972 / ATCC 24843) OX=284812 GN=rpl14 PE=1 SV=1	1105	15.21	55.2	2398500	6	342640	3500100	9	500010
Q10279	Uracil permease	fur4	35.996	Uracil permease OS=Schizosaccharomyces pombe (strain 972 / ATCC 24843) OX=284812 GN=fur4 PE=1 SV=2	2021	64.176	12.2	0	0	0	28764	1	1513.9
O94246	Putative glutamate--cysteine ligase regulatory subunit	SPCC737.06c	97.776	Putative glutamate--cysteine ligase regulatory subunit OS=Schizosaccharomyces pombe (strain 972 / ATCC 24843) OX=284812 GN=SPCC737.06c PE=3 SV=1	1107	32.66	35.2	256650	4	17110	595050	8	39670
G2TRQ4	Uncharacterized protein P23A10.17	SPBP23A10.17	2.523	Uncharacterized protein P23A10.17 OS=Schizosaccharomyces pombe (strain 972 / ATCC 24843) OX=284812 GN=SPBP23A10.17 PE=3 SV=1	80	13.563	14.4	0	0	0	10554	1	1507.8
O59709	Glucose-insensitive transcription protein 7	git7	6.676	Glucose-insensitive transcription protein 7 OS=Schizosaccharomyces pombe (strain 972 / ATCC 24843) OX=284812 GN=git7 PE=4 SV=2	658	42.961	5.8	0	0	0	30153	2	1507.7
O59824	ATP-dependent zinc metalloprotease YME1 homolog	SPCC965.04c	5.0736	ATP-dependent zinc metalloprotease YME1 homolog OS=Schizosaccharomyces pombe (strain 972 / ATCC 24843) OX=284812 GN=SPCC965.04c PE=3 SV=1	719	78.217	3.9	17583	1	475.23	55786	2	1507.7
O94255	Carbonic anhydrase	SPBP8B7.05c	261.09	Carbonic anhydrase OS=Schizosaccharomyces pombe (strain 972 / ATCC 24843) OX=284812 GN=SPBP8B7.05c PE=1 SV=2	1111	37.009	55.8	2697900	13	128470	7803500	18	371600
Q9C0X8	Putative ribosomal RNA-processing protein 12	SPAPB8E5.07c	19.149	Putative ribosomal RNA-processing protein 12 OS=Schizosaccharomyces pombe (strain 972 / ATCC 24843) OX=284812 GN=rrp12 PE=3 SV=1	2208	130.53	9.5	39639	3	762.29	77929	5	1498.6
Q96WW4	Invasion protein 1	ivn1	4.8786	Phospholipid-transporting ATPase accessory subunit ivn1 OS=Schizosaccharomyces pombe (strain 972 / ATCC 24843) OX=284812 GN=ivn1 PE=3 SV=1	2192	42.42	6.2	0	0	0	25296	2	1488
Q9UTC9	Probable prefoldin subunit 2	SPAC227.10	7.2856	Probable prefoldin subunit 2 OS=Schizosaccharomyces pombe (strain 972 / ATCC 24843) OX=284812 GN=SPAC227.10 PE=3 SV=1	2705	13.296	22.8	0	0	0	13306	2	1478.4
Q10171	Probable ubiquitin carboxyl-terminal hydrolase 1	uch1	2.8836	Probable ubiquitin carboxyl-terminal hydrolase 1 OS=Schizosaccharomyces pombe (strain 972 / ATCC 24843) OX=284812 GN=uch1 PE=3 SV=1	1964	24.913	12.2	0	0	0	13240	1	1471.1
O94266	Putative hydroxymethylpyrimidine/phosphomethylpyrimidine kinase 2	SPBP8B7.18c	257.76	Putative hydroxymethylpyrimidine/phosphomethylpyrimidine kinase 2 OS=Schizosaccharomyces pombe (strain 972 / ATCC 24843) OX=284812 GN=SPBP8B7.18c PE=3 SV=1	1116	61.354	51.7	864260	15	34571	2188000	19	87520
O94267	FACT complex subunit spt16	spt16	81.639	FACT complex subunit spt16 OS=Schizosaccharomyces pombe (strain 972 / ATCC 24843) OX=284812 GN=spt16 PE=1 SV=1	1117	116.45	23.7	176840	10	3400.7	352000	8	6769.2
Q9USN2	UPF0652 protein C16A11.03c	SPCC16A11.03c	5.3874	UPF0652 protein C16A11.03c OS=Schizosaccharomyces pombe (strain 972 / ATCC 24843) OX=284812 GN=SPCC16A11.03c PE=3 SV=1	2583	53.677	9.2	19191	1	738.13	38156	1	1467.6
Q9UT24	Pre-mRNA-splicing factor brr2	brr2	74.103	Pre-mRNA-splicing factor brr2 OS=Schizosaccharomyces pombe (strain 972 / ATCC 24843) OX=284812 GN=brr2 PE=1 SV=1	2653	248.81	11.9	96504	5	901.91	156620	6	1463.8
O94270	ER lumen protein-retaining receptor	erd2	8.203	ER lumen protein-retaining receptor OS=Schizosaccharomyces pombe (strain 972 / ATCC 24843) OX=284812 GN=erd2 PE=3 SV=1	1120	24.724	28.3	60988	1	6776.5	65796	2	7310.7
O14443	GPN-loop GTPase 3	fet5	5.5311	GPN-loop GTPase 3 OS=Schizosaccharomyces pombe (strain 972 / ATCC 24843) OX=284812 GN=fet5 PE=2 SV=1	481	31.536	7.2	0	0	0	16098	1	1463.4
O94273	Peptidyl-prolyl cis-trans isomerase B	cyp4	271.61	Peptidyl-prolyl cis-trans isomerase B OS=Schizosaccharomyces pombe (strain 972 / ATCC 24843) OX=284812 GN=cyp4 PE=3 SV=1	1122	22.156	73.6	2075100	9	188650	5563100	10	505740
O13602	Probable 37S ribosomal protein S28, mitochondrial	mrps28	9.2815	Small ribosomal subunit protein uS15m OS=Schizosaccharomyces pombe (strain 972 / ATCC 24843) OX=284812 GN=mrps28 PE=3 SV=1	98	33.952	11.1	9059	1	603.93	21849	2	1456.6
O59712	Uncharacterized transporter C3B8.04c	SPBC3B8.04c	16.048	Uncharacterized transporter C3B8.04c OS=Schizosaccharomyces pombe (strain 972 / ATCC 24843) OX=284812 GN=SPBC3B8.04c PE=3 SV=1	661	97.049	15.2	0	0	0	45062	4	1453.6
O94279	Putative magnesium-dependent phosphatase P8B7.31	SPBP8B7.31	7.3223	Putative magnesium-dependent phosphatase P8B7.31 OS=Schizosaccharomyces pombe (strain 972 / ATCC 24843) OX=284812 GN=SPBP8B7.31 PE=1 SV=2	1125	19.909	10.5	176050	1	16004	448930	1	40812
O94280	UPF0674 endoplasmic reticulum membrane protein C2G5.01	SPBC2G5.01	41.334	UPF0674 endoplasmic reticulum membrane protein C2G5.01 OS=Schizosaccharomyces pombe (strain 972 / ATCC 24843) OX=284812 GN=SPBC2G5.01 PE=3 SV=1	1126	43.097	21.7	180050	5	12860	347550	6	24825
Q9P7L2	UBX domain-containing protein 4	ubx4	35.419	UBX domain-containing protein 4 OS=Schizosaccharomyces pombe (strain 972 / ATCC 24843) OX=284812 GN=ubx4 PE=1 SV=1	2420	46.696	7.8	7196.7	1	266.54	38943	1	1442.3
O94283	ER-derived vesicles protein 41	erv41	14.03	ER-derived vesicles protein 41 OS=Schizosaccharomyces pombe (strain 972 / ATCC 24843) OX=284812 GN=erv41 PE=1 SV=1	1128	37.609	19.8	28574	3	2198	29544	3	2272.6
O94284	Sulfide:quinone oxidoreductase, mitochondrial	hmt2	323.31	Sulfide:quinone oxidoreductase, mitochondrial OS=Schizosaccharomyces pombe (strain 972 / ATCC 24843) OX=284812 GN=hmt2 PE=3 SV=1	1129	51.574	79.1	4394400	25	146480	11025000	29	367500
Q9P7V4	Protein kti12	kti12	2.7981	Protein kti12 OS=Schizosaccharomyces pombe (strain 972 / ATCC 24843) OX=284812 GN=kti12 PE=3 SV=1	2459	32.495	12.8	11927	1	701.6	24448	1	1438.1
O94286	1,2-dihydroxy-3-keto-5-methylthiopentene dioxygenase	adi1	38.668	Acireductone dioxygenase OS=Schizosaccharomyces pombe (strain 972 / ATCC 24843) OX=284812 GN=adi1 PE=1 SV=1	1131	20.936	48.3	83306	2	7573.3	535730	8	48703
Q9P794	U1 small nuclear ribonucleoprotein C	usp103	5.0831	U1 small nuclear ribonucleoprotein C OS=Schizosaccharomyces pombe (strain 972 / ATCC 24843) OX=284812 GN=usp103 PE=1 SV=1	2375	20.479	6.6	0	0	0	11487	1	1435.8
O42926	Vacuolar protein sorting-associated protein 13b	vps13b	129.76	Intermembrane lipid transfer protein vps1302 OS=Schizosaccharomyces pombe (strain 972 / ATCC 24843) OX=284812 GN=vps1302 PE=2 SV=1	556	354.02	16.7	63577	6	421.04	216460	9	1433.5
O94291	Sorting nexin-3	snx3	4.1574	Sorting nexin-3 OS=Schizosaccharomyces pombe (strain 972 / ATCC 24843) OX=284812 GN=snx3 PE=3 SV=1	1134	16.961	15.4	14520	1	1452	92894	2	9289.4
O74635	DNA-directed RNA polymerase II subunit RPB9	rpb9	2.7856	DNA-directed RNA polymerase II subunit RPB9 OS=Schizosaccharomyces pombe (strain 972 / ATCC 24843) OX=284812 GN=rpb9 PE=1 SV=1	949	13.175	22.1	0	0	0	7093	1	1418.6
Q09915	Transcription elongation factor spt6	spt6	35.278	Transcription elongation factor spt6 OS=Schizosaccharomyces pombe (strain 972 / ATCC 24843) OX=284812 GN=spt6 PE=1 SV=2	1902	157.21	12	39911	4	578.42	97148	6	1407.9
Q10437	UBP9-binding protein bun62	bun62	29.639	UBP9-binding protein bun62 OS=Schizosaccharomyces pombe (strain 972 / ATCC 24843) OX=284812 GN=bun62 PE=1 SV=1	2084	61.81	21.2	5316.4	1	161.1	46342	4	1404.3
O94298	Sphingolipid C4-hydroxylase sur2	sur2	34.54	Sphingolipid C4-hydroxylase sur2 OS=Schizosaccharomyces pombe (strain 972 / ATCC 24843) OX=284812 GN=sur2 PE=3 SV=1	1138	34.19	25.6	90611	3	8237.4	317450	4	28859
O94300	Putative xanthine/uracil permease C887.17	SPBC887.17	46.179	Putative xanthine/uracil permease C887.17 OS=Schizosaccharomyces pombe (strain 972 / ATCC 24843) OX=284812 GN=SPBC887.17 PE=3 SV=1	1139	68.562	15.2	81994	3	5124.6	250550	4	15659
O94303	Imidazole glycerol phosphate synthase hisHF;Glutamine amidotransferase;Cyclase	his4	225.64	Imidazole glycerol phosphate synthase hisHF OS=Schizosaccharomyces pombe (strain 972 / ATCC 24843) OX=284812 GN=his4 PE=3 SV=3	1140	59.399	64.7	1063900	20	31290	2510400	25	73835
O94305	Putative monoglyceride lipase	SPCC5E4.05c	151.49	Putative monoglyceride lipase OS=Schizosaccharomyces pombe (strain 972 / ATCC 24843) OX=284812 GN=mgl1 PE=1 SV=1	1141	41.623	65.1	589160	10	24549	2021700	11	84240
O42997	Uncharacterized protein C27B12.07		25.543	Uncharacterized protein C27B12.07 OS=Schizosaccharomyces pombe (strain 972 / ATCC 24843) OX=284812 GN=pi071 PE=4 SV=1	586	33.59	5.2	6921	1	407.12	23842	1	1402.5
Q9HGN8	Survival factor 2	svf2	9.5423	Survival factor 2 OS=Schizosaccharomyces pombe (strain 972 / ATCC 24843) OX=284812 GN=svf2 PE=3 SV=1	2278	40.333	10.8	11393	1	517.86	30715	1	1396.1
O94312	PWWP domain-containing protein2	pdp2	39.08	PWWP domain-containing protein2 OS=Schizosaccharomyces pombe (strain 972 / ATCC 24843) OX=284812 GN=pdp2 PE=1 SV=1	1144	62.824	15.1	35780	2	1325.2	126060	3	4669
O94313	Carbamoyl-phosphate synthase arginine-specific large chain	arg4	323.31	Carbamoyl-phosphate synthase arginine-specific large chain OS=Schizosaccharomyces pombe (strain 972 / ATCC 24843) OX=284812 GN=arg4 PE=3 SV=1	1145	127.48	53.4	4188800	35	64443	8288600	41	127520
O94314	Uncharacterized hydrolase C215.10	SPBC215.10	25.153	Uncharacterized hydrolase C215.10 OS=Schizosaccharomyces pombe (strain 972 / ATCC 24843) OX=284812 GN=SPBC215.10 PE=3 SV=1	1146	33.261	31.8	69168	3	4611.2	203590	5	13573
O94315	Uncharacterized oxidoreductase C215.11c	SPBC215.11c	110.8	Uncharacterized oxidoreductase C215.11c OS=Schizosaccharomyces pombe (strain 972 / ATCC 24843) OX=284812 GN=SPBC215.11c PE=3 SV=1	1147	33.922	51	610090	6	29052	1811400	11	86259
O94258	Exportin-T	los1	17.343	Exportin-T OS=Schizosaccharomyces pombe (strain 972 / ATCC 24843) OX=284812 GN=los1 PE=1 SV=1	1113	110.11	4.4	0	0	0	53737	2	1377.9
O94319	Protein transport protein sec13	sec13	159.62	Protein transport protein sec13 OS=Schizosaccharomyces pombe (strain 972 / ATCC 24843) OX=284812 GN=sec13 PE=1 SV=1	1149	32.568	75.1	534030	8	31414	1755800	10	103280
O94320	Aspartate aminotransferase, mitochondrial	SPBC725.01	304.27	Aspartate aminotransferase, mitochondrial OS=Schizosaccharomyces pombe (strain 972 / ATCC 24843) OX=284812 GN=SPBC725.01 PE=3 SV=1	1150	48.243	55.6	1677000	15	69877	2063000	15	85957
O94321	Multistep phosphorelay regulator 1	mpr1	50.707	Multistep phosphorelay regulator 1 OS=Schizosaccharomyces pombe (strain 972 / ATCC 24843) OX=284812 GN=mpr1 PE=1 SV=1	1151	32.55	25.4	64283	2	4944.8	495160	5	38089
O94322	Uncharacterized protein C725.03	SPBC725.03	125.23	Uncharacterized protein C725.03 OS=Schizosaccharomyces pombe (strain 972 / ATCC 24843) OX=284812 GN=SPBC725.03 PE=4 SV=1	1152	29.272	61.5	64684	3	4620.3	103740	3	7410.3
O59819	Probable UTP--glucose-1-phosphate uridylyltransferase	SPCC794.10	12.701	Probable UTP--glucose-1-phosphate uridylyltransferase OS=Schizosaccharomyces pombe (strain 972 / ATCC 24843) OX=284812 GN=SPCC794.10 PE=3 SV=1	716	56.74	3.4	6050.2	1	252.09	33031	1	1376.3
P29458	DNA replication licensing factor mcm4	mcm4	20.198	DNA replication licensing factor mcm4 OS=Schizosaccharomyces pombe (strain 972 / ATCC 24843) OX=284812 GN=mcm4 PE=1 SV=2	1437	103.73	8.9	19953	2	424.53	64656	4	1375.7
O94331	Orotate phosphoribosyltransferase	ura5	60.399	Orotate phosphoribosyltransferase OS=Schizosaccharomyces pombe (strain 972 / ATCC 24843) OX=284812 GN=ura5 PE=3 SV=1	1156	23.716	47	1220500	8	110950	1573900	8	143080
O94335	Dolichyl-diphosphooligosaccharide--protein glycosyltransferase subunit stt3	stt3	100.85	Dolichyl-diphosphooligosaccharide--protein glycosyltransferase subunit stt3 OS=Schizosaccharomyces pombe (strain 972 / ATCC 24843) OX=284812 GN=stt3 PE=3 SV=1	1157	84.973	26.2	525640	11	17521	1045700	9	34856
O94337	Probable deoxyhypusine synthase	SPBC1271.04c	204.21	Probable deoxyhypusine synthase OS=Schizosaccharomyces pombe (strain 972 / ATCC 24843) OX=284812 GN=SPBC1271.04c PE=3 SV=2	1158	38.811	66.9	1423600	17	67789	2608300	13	124200
O94340	Uncharacterized N-acetyltransferase C1271.07c	SPBC1271.07c	13.012	Uncharacterized N-acetyltransferase C1271.07c OS=Schizosaccharomyces pombe (strain 972 / ATCC 24843) OX=284812 GN=SPBC1271.07c PE=3 SV=1	1159	18.478	34.4	112890	2	12543	54095	2	6010.6
O13856	Uncharacterized WD repeat-containing protein C1A6.02		8.0722	Uncharacterized WD repeat-containing protein C1A6.02 OS=Schizosaccharomyces pombe (strain 972 / ATCC 24843) OX=284812 GN=SPAC1A6.02 PE=4 SV=1	218	39.779	11.9	10431	1	651.93	21934	1	1370.9
O94346	Arginine biosynthesis bifunctional protein ArgJ, mitochondrial;Glutamate N-acetyltransferase;Amino-acid acetyltransferase;Arginine biosynthesis bifunctional protein ArgJ alpha chain;Arginine biosynthesis bifunctional protein ArgJ beta chain	SPBC1271.14	85.425	Arginine biosynthesis bifunctional protein ArgJ, mitochondrial OS=Schizosaccharomyces pombe (strain 972 / ATCC 24843) OX=284812 GN=SPBC1271.14 PE=3 SV=1	1161	47.287	31.2	156750	3	8249.9	716080	5	37688
O94347	ATP-dependent (S)-NAD(P)H-hydrate dehydratase	SPCC61.03	22.376	ATP-dependent (S)-NAD(P)H-hydrate dehydratase OS=Schizosaccharomyces pombe (strain 972 / ATCC 24843) OX=284812 GN=SPCC61.03 PE=3 SV=1	1162	36.093	24.2	62234	4	3457.4	147970	4	8220.3
O94350	Cystathionine beta-lyase	str3	130.2	Cystathionine beta-lyase OS=Schizosaccharomyces pombe (strain 972 / ATCC 24843) OX=284812 GN=str3 PE=3 SV=4	1163	42.773	51.5	268330	5	14123	638020	8	33580
O94353	Nuclear membrane organization protein apq12	apq12	57.268	Nuclear membrane organization protein apq12 OS=Schizosaccharomyces pombe (strain 972 / ATCC 24843) OX=284812 GN=apq12 PE=3 SV=1	1164	12.762	40	477820	2	95565	684740	3	136950
O94354	Argininosuccinate synthase	arg12	323.31	Argininosuccinate synthase OS=Schizosaccharomyces pombe (strain 972 / ATCC 24843) OX=284812 GN=arg12 PE=1 SV=1	1165	46.084	72	5180200	16	246680	9543300	25	454440
Q9P7Q5	Uncharacterized protein C1834.10c	SPAC1834.10c	4.2425	Uncharacterized protein C1834.10c OS=Schizosaccharomyces pombe (strain 972 / ATCC 24843) OX=284812 GN=SPAC1834.10c PE=4 SV=1	2437	19.65	9.6	0	0	0	13640	1	1364
O94361	Uncharacterized acyltransferase C428.14	SPBC428.14	40.505	Uncharacterized acyltransferase C428.14 OS=Schizosaccharomyces pombe (strain 972 / ATCC 24843) OX=284812 GN=SPBC428.14 PE=3 SV=1	1167	41.354	19.7	71633	4	4477.1	186150	4	11635
O94362	Uncharacterized GTP-binding protein C428.15	SPBC428.15	103.61	Uncharacterized GTP-binding protein C428.15 OS=Schizosaccharomyces pombe (strain 972 / ATCC 24843) OX=284812 GN=SPBC428.15 PE=3 SV=1	1168	44.461	47.9	173790	5	7899.4	675410	12	30700
O94363	GTP-binding protein rhb1	rhb1	112.9	GTP-binding protein rhb1 OS=Schizosaccharomyces pombe (strain 972 / ATCC 24843) OX=284812 GN=rhb1 PE=3 SV=1	1169	20.515	43.2	403910	5	31070	345890	3	26607
O74457	N-terminal acetyltransferase B complex catalytic subunit naa20	naa20	2.8658	N-terminal acetyltransferase B complex catalytic subunit naa20 OS=Schizosaccharomyces pombe (strain 972 / ATCC 24843) OX=284812 GN=naa20 PE=3 SV=1	886	20.521	8.9	0	0	0	13391	1	1339.1
O94369	Uncharacterized protein C1604.03c	SPBC1604.03c	25.764	Uncharacterized protein C1604.03c OS=Schizosaccharomyces pombe (strain 972 / ATCC 24843) OX=284812 GN=SPBC1604.03c PE=4 SV=1	1171	37.372	27.3	279940	6	21534	300250	4	23097
O94370	Uncharacterized mitochondrial carrier C1604.04	SPBC1604.04	61.399	Uncharacterized mitochondrial carrier C1604.04 OS=Schizosaccharomyces pombe (strain 972 / ATCC 24843) OX=284812 GN=SPBC1604.04 PE=3 SV=2	1172	31.025	39.9	132570	3	8837.8	280430	6	18695
O94373	ATP synthase subunit 4, mitochondrial	atp4	191.98	ATP synthase subunit 4, mitochondrial OS=Schizosaccharomyces pombe (strain 972 / ATCC 24843) OX=284812 GN=atp4 PE=3 SV=1	1173	26.7	36.9	1323600	5	94540	2417100	5	172650
O94374	Importin subunit alpha-2	imp1	60.241	Importin subunit alpha-2 OS=Schizosaccharomyces pombe (strain 972 / ATCC 24843) OX=284812 GN=imp1 PE=1 SV=1	1174	59.852	36.9	227840	6	11991	540700	6	28458
O94377	ATP synthase subunit f, mitochondrial	atp17	36.994	ATP synthase subunit f, mitochondrial OS=Schizosaccharomyces pombe (strain 972 / ATCC 24843) OX=284812 GN=atp17 PE=3 SV=1	1175	10.872	35.4	125750	4	20959	418810	5	69801
Q9P7D3	WHI2-like protein P4H10.16c	SPBP4H10.16c	5.6597	WHI2-like protein P4H10.16c OS=Schizosaccharomyces pombe (strain 972 / ATCC 24843) OX=284812 GN=SPBP4H10.16c PE=3 SV=1	2386	33.765	9.8	6237.2	1	519.77	16063	3	1338.6
Q9P6J9	Putative inorganic phosphate transporter C1683.01	SPBC1683.01	4.2679	Putative inorganic phosphate transporter C1683.01 OS=Schizosaccharomyces pombe (strain 972 / ATCC 24843) OX=284812 GN=SPBC1683.01 PE=3 SV=1	2321	64.319	11.7	0	1	0	36031	5	1334.5
Q9UUM2	Mating-type switching protein swi1	swi1	7.2166	Mating-type switching protein swi1 OS=Schizosaccharomyces pombe (strain 972 / ATCC 24843) OX=284812 GN=swi1 PE=1 SV=1	2833	112.63	5.8	0	0	0	70710	2	1334.2
O42962	Conserved oligomeric Golgi complex subunit 5	cog5	10.51	Conserved oligomeric Golgi complex subunit 5 OS=Schizosaccharomyces pombe (strain 972 / ATCC 24843) OX=284812 GN=cog5 PE=3 SV=1	575	47.518	10.9	16626	2	978	22424	1	1319.1
Q9Y7Q9	Probable metabolite transporter C2H8.02	SPCC2H8.02	10.875	Probable metabolite transporter C2H8.02 OS=Schizosaccharomyces pombe (strain 972 / ATCC 24843) OX=284812 GN=SPCC2H8.02 PE=1 SV=1	2875	64.086	3.3	0	0	0	30337	1	1319
O94389	Coiled-coil domain-containing protein 124 homolog	SPBC29A10.12	25.777	Coiled-coil domain-containing protein 124 homolog OS=Schizosaccharomyces pombe (strain 972 / ATCC 24843) OX=284812 GN=SPBC29A10.12 PE=3 SV=1	1181	24.069	29	12538	1	1567.2	93045	4	11631
O94390	ATP synthase subunit d, mitochondrial	atp7	35.131	ATP synthase subunit d, mitochondrial OS=Schizosaccharomyces pombe (strain 972 / ATCC 24843) OX=284812 GN=atp7 PE=3 SV=3	1182	19.138	38.3	220070	4	16928	515580	3	39660
O94391	Probable cytochrome b5 1	SPBC29A10.16c	206.77	Probable cytochrome b5 1 OS=Schizosaccharomyces pombe (strain 972 / ATCC 24843) OX=284812 GN=SPBC29A10.16c PE=3 SV=1	1183	13.91	83.1	1078600	4	215710	1206600	3	241310
O94393	Probable 26S proteasome regulatory subunit p27	nas2	6.2489	Probable 26S proteasome regulatory subunit p27 OS=Schizosaccharomyces pombe (strain 972 / ATCC 24843) OX=284812 GN=nas2 PE=3 SV=1	1184	23.891	11.7	19078	2	1734.3	5388.7	1	489.88
O42878	Putative invertase		5.4936	Putative invertase OS=Schizosaccharomyces pombe (strain 972 / ATCC 24843) OX=284812 GN=SPAC8E11.01c PE=3 SV=3	530	58.053	8.3	7560.8	1	280.03	35491	2	1314.5
O94396	tRNA pseudouridine synthase 1	pus1	41.617	tRNA pseudouridine synthase 1 OS=Schizosaccharomyces pombe (strain 972 / ATCC 24843) OX=284812 GN=pus1 PE=1 SV=1	1186	60.323	23	113420	3	3437.1	320740	7	9719.4
O14233	mRNA 3-end-processing protein rna14	rna14	23.961	mRNA 3-end-processing protein rna14 OS=Schizosaccharomyces pombe (strain 972 / ATCC 24843) OX=284812 GN=rna14 PE=3 SV=1	411	83.925	17.1	0	0	0	49788	4	1310.2
O94399	Twinfilin	twf1	71.905	Twinfilin OS=Schizosaccharomyces pombe (strain 972 / ATCC 24843) OX=284812 GN=twf1 PE=1 SV=1	1188	36.78	41.2	425950	5	20283	295330	8	14063
O94401	L-type lectin-like domain-containing protein C126.08c	SPCC126.08c	294.72	L-type lectin-like domain-containing protein C126.08c OS=Schizosaccharomyces pombe (strain 972 / ATCC 24843) OX=284812 GN=SPCC126.08c PE=3 SV=1	1189	35.128	53.8	681780	5	40104	1864400	9	109670
O94281	Probable casein kinase II subunit beta-2	SPBC2G5.02c	3.0931	Casein kinase II subunit beta-2 OS=Schizosaccharomyces pombe (strain 972 / ATCC 24843) OX=284812 GN=ckb2 PE=3 SV=1	1127	29.061	7.5	0	0	0	14409	1	1309.9
O94404	Protein NIF3 homolog	SPCC126.12	47.22	Protein NIF3 homolog OS=Schizosaccharomyces pombe (strain 972 / ATCC 24843) OX=284812 GN=SPCC126.12 PE=3 SV=1	1191	29.85	25.9	77656	2	7059.7	219630	4	19966
O14201	Meiotically up-regulated gene 86 protein	mug86	4.1475	Meiotically up-regulated gene 86 protein OS=Schizosaccharomyces pombe (strain 972 / ATCC 24843) OX=284812 GN=mug86 PE=1 SV=1	395	33.919	4.6	0	0	0	13054	1	1305.4
Q10366	Phosphatidylinositol 4-kinase pik1	pik1	7.3893	Phosphatidylinositol 4-kinase pik1 OS=Schizosaccharomyces pombe (strain 972 / ATCC 24843) OX=284812 GN=pik1 PE=1 SV=1	2071	96.657	5.1	5878.4	1	158.88	48207	2	1302.9
O94408	U6 snRNA-associated Sm-like protein LSm2	lsm2	2.7264	U6 snRNA-associated Sm-like protein LSm2 OS=Schizosaccharomyces pombe (strain 972 / ATCC 24843) OX=284812 GN=lsm2 PE=1 SV=1	1194	10.989	29.2	17597	1	2932.9	48447	2	8074.5
P25295	Tubulin gamma chain	tug1	7.5454	Tubulin gamma chain OS=Schizosaccharomyces pombe (strain 972 / ATCC 24843) OX=284812 GN=tug1 PE=3 SV=1	1429	49.965	4.7	0	0	0	24585	1	1293.9
O94413	Ribose-phosphate pyrophosphokinase 2	SPCC1620.06c	64.947	Ribose-phosphate pyrophosphokinase 2 OS=Schizosaccharomyces pombe (strain 972 / ATCC 24843) OX=284812 GN=SPCC1620.06c PE=1 SV=1	1196	34.779	37.1	268870	5	15816	1056700	7	62162
O94666	DNA-directed RNA polymerase III subunit rpc1	rpc1	7.5397	DNA-directed RNA polymerase III subunit rpc1 OS=Schizosaccharomyces pombe (strain 972 / ATCC 24843) OX=284812 GN=rpc1 PE=2 SV=1	1311	157.56	3.1	7033.4	1	83.731	108620	1	1293.1
O94415	Probable succinyl-CoA ligase [GDP-forming] subunit beta, mitochondrial	SPCC1620.08	99.142	Succinate--CoA ligase [ADP-forming] subunit beta, mitochondrial OS=Schizosaccharomyces pombe (strain 972 / ATCC 24843) OX=284812 GN=SPCC1620.08 PE=3 SV=1	1198	47.287	43.2	226900	7	7319.4	632440	12	20401
O94416	Transcription initiation factor IIF subunit alpha	tfg1	9.7655	Transcription initiation factor IIF subunit alpha OS=Schizosaccharomyces pombe (strain 972 / ATCC 24843) OX=284812 GN=tfg1 PE=1 SV=2	1199	61.611	9.3	25635	2	1424.2	102520	1	5695.7
O94424	Transcription initiation factor IIF subunit beta	tfg2	11.506	Transcription initiation factor IIF subunit beta OS=Schizosaccharomyces pombe (strain 972 / ATCC 24843) OX=284812 GN=tfg2 PE=1 SV=1	1200	34.622	19.9	28831	4	1801.9	41044	3	2565.3
O94425	WW domain-containing protein C660.05	SPBC660.05	5.2366	WW domain-containing protein C660.05 OS=Schizosaccharomyces pombe (strain 972 / ATCC 24843) OX=284812 GN=SPBC660.05 PE=4 SV=1	1201	15.134	14	5960.9	1	1192.2	26145	1	5228.9
Q09746	Protein BZZ1	bzz1	6.8998	Protein BZZ1 OS=Schizosaccharomyces pombe (strain 972 / ATCC 24843) OX=284812 GN=bzz1 PE=3 SV=1	1801	72.216	5.3	0	0	0	45241	3	1292.6
Q9UTK0	20S-pre-rRNA D-site endonuclease nob1	nob1	16.095	20S-pre-rRNA D-site endonuclease nob1 OS=Schizosaccharomyces pombe (strain 972 / ATCC 24843) OX=284812 GN=nob1 PE=3 SV=1	2733	43.874	9.8	0	0	0	24555	2	1292.4
O94431	Uncharacterized aminotransferase C660.12c	SPBC660.12c	44.209	Hercynylcysteine sulfoxide lyase OS=Schizosaccharomyces pombe (strain 972 / ATCC 24843) OX=284812 GN=egt2 PE=3 SV=1	1204	44.535	17.1	45818	1	2863.6	77644	3	4852.7
O94265	Putative hydroxymethylpyrimidine/phosphomethylpyrimidine kinase 1	SPBP8B7.17c	13.131	Putative hydroxymethylpyrimidine/phosphomethylpyrimidine kinase 1 OS=Schizosaccharomyces pombe (strain 972 / ATCC 24843) OX=284812 GN=SPBP8B7.17c PE=3 SV=1	1115	55.753	10.3	8162.2	1	388.68	27111	3	1291
O94435	Meiotically up-regulated gene 35 protein	mug35	36.29	Meiotically up-regulated gene 35 protein OS=Schizosaccharomyces pombe (strain 972 / ATCC 24843) OX=284812 GN=mug35 PE=1 SV=2	1206	27.521	44.9	65442	4	4090.1	50950	3	3184.4
O94436	Transcription initiation factor TFIID subunit 14	tfg3	11.333	Transcription initiation factor TFIID subunit 14 OS=Schizosaccharomyces pombe (strain 972 / ATCC 24843) OX=284812 GN=tfg3 PE=1 SV=1	1207	27.638	33.6	20678	1	1879.8	80185	3	7289.5
O94437	Abhydrolase domain-containing protein C22H12.03	SPAC22H12.03	7.6134	Abhydrolase domain-containing protein C22H12.03 OS=Schizosaccharomyces pombe (strain 972 / ATCC 24843) OX=284812 GN=SPAC22H12.03 PE=3 SV=1	1208	30.749	8.9	27622	2	1624.8	64631	2	3801.8
O94438	40S ribosomal protein S1-B	rps102	252.95	Small ribosomal subunit protein eS1B OS=Schizosaccharomyces pombe (strain 972 / ATCC 24843) OX=284812 GN=rps102 PE=1 SV=3	1209	28.521	61.1	2597900	14	162370	4084100	13	255260
O74349	E3 ubiquitin-protein ligase listerin	rkr1	16.04	E3 ubiquitin-protein ligase listerin OS=Schizosaccharomyces pombe (strain 972 / ATCC 24843) OX=284812 GN=rkr1 PE=3 SV=1	838	184.37	6.9	4016.5	1	50.842	101860	4	1289.3
O94440	Uncharacterized protein C637.03	SPAC637.03	36.279	Uncharacterized protein C637.03 OS=Schizosaccharomyces pombe (strain 972 / ATCC 24843) OX=284812 GN=SPAC637.03 PE=4 SV=1	1211	30.6	7.8	6943.3	1	1157.2	0	0	0
O94394	Uncharacterized WD repeat-containing protein C126.01c		6.4753	Uncharacterized WD repeat-containing protein C126.01c OS=Schizosaccharomyces pombe (strain 972 / ATCC 24843) OX=284812 GN=SPCC126.01c PE=4 SV=2	1185	42.031	6.8	0	0	0	23192	2	1288.5
O94442	Cytosolic Fe-S cluster assembly factor nbp35	nbp35	8.1839	Cytosolic Fe-S cluster assembly factor nbp35 OS=Schizosaccharomyces pombe (strain 972 / ATCC 24843) OX=284812 GN=nbp35 PE=3 SV=1	1213	34.261	16.4	31587	1	2256.2	85108	3	6079.1
O94531	Syntaxin ufe1	ufe1	7.1757	Syntaxin ufe1 OS=Schizosaccharomyces pombe (strain 972 / ATCC 24843) OX=284812 GN=ufe1 PE=1 SV=1	1254	36.371	10.7	0	0	0	19260	2	1284
O94444	26S proteasome regulatory subunit rpn10	rpn10	37.732	26S proteasome regulatory subunit rpn10 OS=Schizosaccharomyces pombe (strain 972 / ATCC 24843) OX=284812 GN=rpn10 PE=1 SV=1	1215	27.14	15.6	194710	3	24339	256460	2	32057
O94447	Cytoskeletal signaling protein slm1	slm1	35.043	Cytoskeletal signaling protein slm1 OS=Schizosaccharomyces pombe (strain 972 / ATCC 24843) OX=284812 GN=slm1 PE=1 SV=1	1216	56.087	25.9	74306	4	3230.7	300740	5	13076
O94449	Replication factor C subunit 4	rfc4	7.0545	Replication factor C subunit 4 OS=Schizosaccharomyces pombe (strain 972 / ATCC 24843) OX=284812 GN=rfc4 PE=1 SV=1	1217	37.654	10.2	43890	2	2438.4	10035	1	557.5
O94453	Ubiquinone biosynthesis protein coq4, mitochondrial	coq4	4.9451	Ubiquinone biosynthesis protein coq4, mitochondrial OS=Schizosaccharomyces pombe (strain 972 / ATCC 24843) OX=284812 GN=coq4 PE=3 SV=1	1218	31.1	5.9	70259	2	3697.8	0	0	0
O94460	Probable queuine tRNA-ribosyltransferase	SPAC1687.19c	23.737	Queuine tRNA-ribosyltransferase catalytic subunit OS=Schizosaccharomyces pombe (strain 972 / ATCC 24843) OX=284812 GN=SPAC1687.19c PE=3 SV=1	1219	45.176	29.5	31965	3	1522.1	156020	5	7429.3
O94461	Probable phosphatase C1687.21		109.06	Probable phosphatase C1687.21 OS=Schizosaccharomyces pombe (strain 972 / ATCC 24843) OX=284812 GN=SPAC1687.21 PE=3 SV=1	1220	23.698	72.7	550350	8	55035	982790	11	98279
Q9C0V8	Uncharacterized transporter PB10D8.01	SPBPB10D8.01	2.3361	Uncharacterized transporter PB10D8.01 OS=Schizosaccharomyces pombe (strain 972 / ATCC 24843) OX=284812 GN=SPBPB10D8.01 PE=3 SV=1	2202	62.731	2.4	0	0	0	17877	1	1276.9
O14086	DNA-directed RNA polymerase I subunit rpa49	rpa49	7.8967	DNA-directed RNA polymerase I subunit rpa49 OS=Schizosaccharomyces pombe (strain 972 / ATCC 24843) OX=284812 GN=rpa49 PE=2 SV=1	336	48.066	9.2	11006	3	423.29	33162	2	1275.5
O94465	Protein cms1	cms1	5.4588	Protein cms1 OS=Schizosaccharomyces pombe (strain 972 / ATCC 24843) OX=284812 GN=cms1 PE=3 SV=1	1223	31.625	5.1	14612	1	1217.7	22967	1	1913.9
O94466	Probable Rho-GTPase-activating protein 7	rga7	29.763	Probable Rho-GTPase-activating protein 7 OS=Schizosaccharomyces pombe (strain 972 / ATCC 24843) OX=284812 GN=rga7 PE=1 SV=1	1224	76.678	19.1	43318	2	1140	253440	4	6669.4
O60094	DNA polymerase V	pol5	10.165	rDNA transcriptional regulator pol5 OS=Schizosaccharomyces pombe (strain 972 / ATCC 24843) OX=284812 GN=pol5 PE=1 SV=2	756	109.72	4.9	26981	1	574.07	59755	2	1271.4
O59812	Probable glucose-6-phosphate 1-dehydrogenase C794.01c	SPCC794.01c	13.285	Glucose-6-phosphate 1-dehydrogenase gcd1 OS=Schizosaccharomyces pombe (strain 972 / ATCC 24843) OX=284812 GN=gcd1 PE=3 SV=1	711	53.509	20.6	0	0	0	36842	1	1270.4
Q92359	Pumilio domain-containing protein C6G9.14	SPAC6G9.14	4.1653	Pumilio domain-containing protein C6G9.14 OS=Schizosaccharomyces pombe (strain 972 / ATCC 24843) OX=284812 GN=SPAC6G9.14 PE=4 SV=1	2175	73.291	4	0	0	0	29197	1	1269.4
P50530	Serine/threonine-protein kinase sck1	sck1	9.8932	Serine/threonine-protein kinase sck1 OS=Schizosaccharomyces pombe (strain 972 / ATCC 24843) OX=284812 GN=sck1 PE=1 SV=2	1567	78.594	7.3	13598	2	377.72	45676	3	1268.8
O42968	Uncharacterized protein C1E8.03c	SPBC1E8.03c	4.6719	Uncharacterized protein C1E8.03c OS=Schizosaccharomyces pombe (strain 972 / ATCC 24843) OX=284812 GN=SPBC1E8.03c PE=4 SV=1	580	54.931	7.8	8061.7	1	447.87	22816	2	1267.6
O94476	Eukaryotic translation initiation factor 6	tif6	165.99	Eukaryotic translation initiation factor 6 OS=Schizosaccharomyces pombe (strain 972 / ATCC 24843) OX=284812 GN=tif6 PE=1 SV=1	1230	26.232	36.1	692720	3	86590	852580	6	106570
O94590	Protein transport protein sec1	sec1	22.155	Protein transport protein sec1 OS=Schizosaccharomyces pombe (strain 972 / ATCC 24843) OX=284812 GN=sec1 PE=3 SV=1	1276	79.637	8.9	12251	2	298.82	51771	3	1262.7
O74360	Probable Rho-type GTPase-activating protein 4	rga4	14.865	Probable Rho-type GTPase-activating protein 4 OS=Schizosaccharomyces pombe (strain 972 / ATCC 24843) OX=284812 GN=rga4 PE=1 SV=2	842	104.49	2.9	12252	1	272.27	56793	2	1262.1
Q9P7L6	Uncharacterized methyltransferase-like protein SPBC21C3.07c	SPBC21C3.07c	9.1887	tRNA N(3)-methylcytidine methyltransferase trm140 OS=Schizosaccharomyces pombe (strain 972 / ATCC 24843) OX=284812 GN=trm140 PE=1 SV=2	2424	35.835	17.6	2663.6	1	166.48	20176	2	1261
O94489	Elongation factor 3	tef3	323.31	Elongation factor 3 OS=Schizosaccharomyces pombe (strain 972 / ATCC 24843) OX=284812 GN=tef3 PE=1 SV=1	1234	115.8	69.2	17688000	42	346820	38338000	48	751730
O94491;REV__O74347	Uncharacterized transporter C417.10	SPCC417.10	10.229	Uncharacterized transporter C417.10 OS=Schizosaccharomyces pombe (strain 972 / ATCC 24843) OX=284812 GN=SPCC417.10 PE=3 SV=1;COX assembly mitochondrial protein 1 OS=Schizosaccharomyces pombe (strain 972 / ATCC 24843) OX=284812 GN=cmc1 PE=3 SV=1	1235	56.664	5.5	57491	1	2737.7	154490	1	7356.8
Q9P7M0	ABC1 family protein C21C3.03, mitochondrial	SPBC21C3.03	10.817	ABC1 family protein C21C3.03, mitochondrial OS=Schizosaccharomyces pombe (strain 972 / ATCC 24843) OX=284812 GN=SPBC21C3.03 PE=3 SV=2	2425	79.368	6.8	0	0	0	45309	1	1258.6
O94497	Uncharacterized serine-rich protein C18E5.07	SPBC18E5.07	185.89	Uncharacterized serine-rich protein C18E5.07 OS=Schizosaccharomyces pombe (strain 972 / ATCC 24843) OX=284812 GN=SPBC18E5.07 PE=1 SV=1	1237	65.328	53.5	699720	6	24128	1890200	18	65180
O94501	T-complex protein 1 subunit alpha	cct1	323.31	T-complex protein 1 subunit alpha OS=Schizosaccharomyces pombe (strain 972 / ATCC 24843) OX=284812 GN=cct1 PE=3 SV=1	1238	60.046	42.4	792420	11	25562	3290500	18	106140
O94504	Thioredoxin-2, mitochondrial	trx2	27.896	Thioredoxin-2, mitochondrial OS=Schizosaccharomyces pombe (strain 972 / ATCC 24843) OX=284812 GN=trx2 PE=1 SV=2	1239	15.079	28.6	20506	1	2278.4	107100	3	11900
O94505	3(2),5-bisphosphate nucleotidase	tol1	242.4	3(2),5-bisphosphate nucleotidase OS=Schizosaccharomyces pombe (strain 972 / ATCC 24843) OX=284812 GN=tol1 PE=1 SV=1	1240	38.747	57.2	1310400	9	59565	4850100	14	220460
P36594	DNA-directed RNA polymerase II subunit rpb1	rpb1	44.926	DNA-directed RNA polymerase II subunit rpb1 OS=Schizosaccharomyces pombe (strain 972 / ATCC 24843) OX=284812 GN=rpb1 PE=1 SV=1	1471	194.16	9.2	48250	5	670.14	90393	6	1255.5
O94511	Putative enoyl reductase C646.07c	SPBC646.07c	74.178	Putative enoyl reductase C646.07c OS=Schizosaccharomyces pombe (strain 972 / ATCC 24843) OX=284812 GN=SPBC646.07c PE=3 SV=1	1242	34.64	29.5	217940	6	13621	865600	6	54100
O94512	Oxysterol-binding protein-like protein 1	obp1	115.27	Oxysterol-binding protein-like protein 1 OS=Schizosaccharomyces pombe (strain 972 / ATCC 24843) OX=284812 GN=obp1 PE=1 SV=1	1243	58.691	45.7	402110	11	12566	1496700	14	46773
O94513	Eukaryotic translation initiation factor 3 subunit E	int6	288.43	Eukaryotic translation initiation factor 3 subunit E OS=Schizosaccharomyces pombe (strain 972 / ATCC 24843) OX=284812 GN=int6 PE=1 SV=1	1244	57.114	47.7	688030	8	38224	1847200	15	102620
O94514	Nucleolar protein 56	nop56	113.48	Nucleolar protein 56 OS=Schizosaccharomyces pombe (strain 972 / ATCC 24843) OX=284812 GN=nop56 PE=3 SV=1	1245	55.388	54.9	586480	11	21722	1253500	9	46424
O94515	T-complex protein 1 subunit zeta	cct6	181.06	T-complex protein 1 subunit zeta OS=Schizosaccharomyces pombe (strain 972 / ATCC 24843) OX=284812 GN=cct6 PE=3 SV=1	1246	58.548	48.4	1216800	12	43457	2608800	14	93172
O94517	Probable proteasome subunit alpha type-1	SPBC646.16	195.45	Probable proteasome subunit alpha type-1 OS=Schizosaccharomyces pombe (strain 972 / ATCC 24843) OX=284812 GN=SPBC646.16 PE=3 SV=1	1247	26.539	55.7	1083200	8	63716	2332200	6	137190
O94520	ER membrane protein complex subunit 4	SPCC1281.03c	16.522	ER membrane protein complex subunit 4 OS=Schizosaccharomyces pombe (strain 972 / ATCC 24843) OX=284812 GN=SPCC1281.03c PE=3 SV=1	1248	21.551	25.9	99844	2	14263	266950	3	38136
O94523	Probable acyl-CoA desaturase	SPCC1281.06c	228.48	Probable acyl-CoA desaturase OS=Schizosaccharomyces pombe (strain 972 / ATCC 24843) OX=284812 GN=SPCC1281.06c PE=3 SV=1	1249	54.438	35.9	999820	5	47610	1626500	9	77452
O94524	Glutathione S-transferase omega-like 2	gto2	12.727	Glutathione S-transferase omega-like 2 OS=Schizosaccharomyces pombe (strain 972 / ATCC 24843) OX=284812 GN=gto2 PE=3 SV=1	1250	37.055	28.8	20011	2	1053.2	43788	2	2304.6
Q9P7X8	Probable DNA-directed RNA polymerase I subunit RPA2	rpa2	26.944	Probable DNA-directed RNA polymerase I subunit RPA2 OS=Schizosaccharomyces pombe (strain 972 / ATCC 24843) OX=284812 GN=rpa2 PE=1 SV=2	2476	131.69	10.6	43196	5	815.02	66444	3	1253.7
O94529	FACT complex subunit pob3	pob3	94.125	FACT complex subunit pob3 OS=Schizosaccharomyces pombe (strain 972 / ATCC 24843) OX=284812 GN=pob3 PE=1 SV=1	1252	57.456	41.8	259110	7	9965.8	538430	7	20709
Q9USR3	Phosphatidylinositol 4-kinase stt4	stt4	59.454	Phosphatidylinositol 4-kinase stt4 OS=Schizosaccharomyces pombe (strain 972 / ATCC 24843) OX=284812 GN=stt4 PE=3 SV=1	2600	213.96	10.3	42316	2	423.16	123460	6	1234.6
O14259	Ubp4-interactor sfp47	sfp47	7.745	Ubp4-interactor sfp47 OS=Schizosaccharomyces pombe (strain 972 / ATCC 24843) OX=284812 GN=sfp47 PE=1 SV=2	422	46.782	10.6	12920	1	561.74	28391	1	1234.4
O94533	Elongator complex protein 2	elp2	21.903	Elongator complex protein 2 OS=Schizosaccharomyces pombe (strain 972 / ATCC 24843) OX=284812 GN=elp2 PE=3 SV=1	1255	84.948	10	42377	2	1177.1	157840	4	4384.5
O14006	37S ribosomal protein S9, mitochondrial	mrps9	6.341	Small ribosomal subunit protein uS9m OS=Schizosaccharomyces pombe (strain 972 / ATCC 24843) OX=284812 GN=mrps9 PE=1 SV=2	293	31.062	10	7458.9	1	573.76	15976	1	1228.9
Q9UTQ9	Signal peptidase complex subunit spc2	spc2	2.5056	Signal peptidase complex subunit 2 OS=Schizosaccharomyces pombe (strain 972 / ATCC 24843) OX=284812 GN=spc2 PE=3 SV=1	2758	19.051	7.8	0	0	0	9793.4	1	1224.2
O94544	Leukotriene A-4 hydrolase homolog	SPCC1322.05c	178.26	Leucine aminopeptidase 2 OS=Schizosaccharomyces pombe (strain 972 / ATCC 24843) OX=284812 GN=lap2 PE=3 SV=1	1258	69.521	42.3	259450	11	7207	1076900	14	29915
O94547	Serine/threonine-protein kinase srk1	srk1	32.228	Serine/threonine-protein kinase srk1 OS=Schizosaccharomyces pombe (strain 972 / ATCC 24843) OX=284812 GN=srk1 PE=1 SV=1	1259	66.135	19.8	66683	5	2299.4	170770	4	5888.6
O94548	Maintenance of telomere capping protein 1	SPCC1322.09	40.85	Maintenance of telomere capping protein 1 OS=Schizosaccharomyces pombe (strain 972 / ATCC 24843) OX=284812 GN=SPCC1322.09 PE=3 SV=1	1260	50.886	13.6	186920	3	9838	433830	4	22833
O94550	Prohibitin-2	phb2	62.175	Prohibitin-2 OS=Schizosaccharomyces pombe (strain 972 / ATCC 24843) OX=284812 GN=phb2 PE=1 SV=2	1261	32.338	38.9	164600	4	10973	505920	5	33728
O94552	Fumarate hydratase, mitochondrial	fum1	250.83	Fumarate hydratase, mitochondrial OS=Schizosaccharomyces pombe (strain 972 / ATCC 24843) OX=284812 GN=fum1 PE=3 SV=3	1262	56.321	44	982280	8	40928	1538200	11	64090
O94559	Uncharacterized protein C23C4.05c	SPAC23C4.05c	67.76	Nuclear bridge Ish domain protein les1 OS=Schizosaccharomyces pombe (strain 972 / ATCC 24843) OX=284812 GN=les1 PE=3 SV=1	1263	49.532	37.4	385140	7	16745	997220	10	43358
O94323	Uncharacterized pyrophosphatase/phosphodiesterase C725.05c	SPBC725.05c	26.654	Uncharacterized pyrophosphatase/phosphodiesterase C725.05c OS=Schizosaccharomyces pombe (strain 972 / ATCC 24843) OX=284812 GN=SPBC725.05c PE=3 SV=1	1153	55.148	16.7	11300	1	627.8	21915	2	1217.5
O94561	Peroxiredoxin C1773.02c	SPBC1773.02c	35.132	Peroxiredoxin bcp1 OS=Schizosaccharomyces pombe (strain 972 / ATCC 24843) OX=284812 GN=bcp1 PE=1 SV=1	1265	21.164	30.8	13724	1	1372.4	111870	2	11187
Q9P7V5	Protein transport protein sec72	sec72	30.455	Protein transport protein sec72 OS=Schizosaccharomyces pombe (strain 972 / ATCC 24843) OX=284812 GN=sec72 PE=1 SV=1	2460	206.8	8	33104	3	389.45	103130	6	1213.2
O94563	Putative uncharacterized oxidoreductase C1773.04	SPBC1773.04	79.16	Putative uncharacterized oxidoreductase C1773.04 OS=Schizosaccharomyces pombe (strain 972 / ATCC 24843) OX=284812 GN=SPBC1773.04 PE=1 SV=1	1267	37.806	47	720400	6	40022	1645800	12	91434
O94567	Probable asparagine--tRNA ligase, cytoplasmic	nrs1	323.31	Probable asparagine--tRNA ligase, cytoplasmic OS=Schizosaccharomyces pombe (strain 972 / ATCC 24843) OX=284812 GN=nrs1 PE=3 SV=1	1268	63.869	56.2	2165600	17	74674	4069900	25	140340
O94574	Putative 2-hydroxyacid dehydrogenase C1773.17c		33.472	Putative 2-hydroxyacid dehydrogenase C1773.17c OS=Schizosaccharomyces pombe (strain 972 / ATCC 24843) OX=284812 GN=SPBC1773.17c PE=3 SV=3	1269	37.658	33.8	45252	4	2514	251530	6	13974
Q10312	Uncharacterized protein C6C3.09	SPAC6C3.09	2.4966	Uncharacterized protein C6C3.09 OS=Schizosaccharomyces pombe (strain 972 / ATCC 24843) OX=284812 GN=SPAC6C3.09 PE=4 SV=2	2039	37.948	9.6	0	0	0	19401	1	1212.6
O94578	Uncharacterized protein C1442.05c	SPCC1442.05c	20.826	Uncharacterized protein C1442.05c OS=Schizosaccharomyces pombe (strain 972 / ATCC 24843) OX=284812 GN=SPCC1442.05c PE=4 SV=1	1271	20.036	41.8	2375700	5	197980	624760	4	52063
O94579	Probable proteasome subunit alpha type-2	pre8	129.36	Probable proteasome subunit alpha type-2 OS=Schizosaccharomyces pombe (strain 972 / ATCC 24843) OX=284812 GN=pre8 PE=3 SV=1	1272	26.404	73.9	491820	6	35130	1488300	7	106310
O94581	Cytochrome c oxidase subunit 6B	cox12	24.383	Cytochrome c oxidase subunit 12, mitochondrial OS=Schizosaccharomyces pombe (strain 972 / ATCC 24843) OX=284812 GN=cox12 PE=1 SV=2	1273	10.264	62.8	183450	4	26207	285450	2	40779
O94582	Probable anthranilate synthase component 1	trp3	88.014	Probable anthranilate synthase component 1 OS=Schizosaccharomyces pombe (strain 972 / ATCC 24843) OX=284812 GN=trp3 PE=1 SV=1	1274	54.959	43.6	373560	11	13342	971280	9	34689
O94586	Hit family protein 1	hnt1	90.517	Adenosine 5-monophosphoramidase hnt1 OS=Schizosaccharomyces pombe (strain 972 / ATCC 24843) OX=284812 GN=hnt1 PE=3 SV=1	1275	14.58	51.9	476220	3	52913	762750	5	84750
O94441	Putative cargo-transport protein ypp1	ypp1	15.634	Putative cargo-transport protein ypp1 OS=Schizosaccharomyces pombe (strain 972 / ATCC 24843) OX=284812 GN=ypp1 PE=1 SV=1	1212	98.306	3.9	26151	3	533.7	59331	2	1210.8
O74797	UPF0587 protein C2D10.03c	SPBC2D10.03c	3.102	UPF0587 protein C2D10.03c OS=Schizosaccharomyces pombe (strain 972 / ATCC 24843) OX=284812 GN=Ess1 PE=3 SV=1	997	17.662	22.3	0	0	0	9680.2	1	1210
O94601	Uncharacterized protein C622.14	SPCC622.14	89.686	Uncharacterized protein C622.14 OS=Schizosaccharomyces pombe (strain 972 / ATCC 24843) OX=284812 GN=SPCC622.14 PE=4 SV=2	1278	35.518	27.4	109510	3	6083.6	320040	5	17780
O94609	Ubiquitin-activating enzyme E1 1	ptr3	323.31	Ubiquitin-activating enzyme E1 1 OS=Schizosaccharomyces pombe (strain 972 / ATCC 24843) OX=284812 GN=ptr3 PE=1 SV=1	1279	112.95	54.5	2740400	24	49826	5766600	31	104850
Q9P6P7	Uncharacterized RNA-binding protein C644.16	SPAC644.16	3.9477	Uncharacterized RNA-binding protein C644.16 OS=Schizosaccharomyces pombe (strain 972 / ATCC 24843) OX=284812 GN=SPAC644.16 PE=4 SV=1	2342	45.01	4.3	10799	1	771.35	16837	1	1202.6
Q9P7S5	Probable ubiquitin carboxyl-terminal hydrolase 7	ubp7	7.0713	Probable ubiquitin carboxyl-terminal hydrolase 7 OS=Schizosaccharomyces pombe (strain 972 / ATCC 24843) OX=284812 GN=ubp7 PE=1 SV=1	2449	98.376	3.2	16682	1	450.86	44335	2	1198.3
Q09819	Uncharacterized protein C16C9.05	SPAC16C9.05	4.9356	Uncharacterized protein C16C9.05 OS=Schizosaccharomyces pombe (strain 972 / ATCC 24843) OX=284812 GN=SPAC16C9.05 PE=1 SV=1	1844	44.984	9.2	0	0	0	20339	2	1196.4
O13843	Ureidoglycolate lyase	SPAC19G12.04	6.1355	Ureidoglycolate lyase OS=Schizosaccharomyces pombe (strain 972 / ATCC 24843) OX=284812 GN=SPAC19G12.04 PE=3 SV=1	209	20.89	22	0	0	0	8355.2	1	1193.6
O94615	Pentatricopeptide repeat-containing protein 8, mitochondrial	ppr8	32.725	Pentatricopeptide repeat-containing protein 8, mitochondrial OS=Schizosaccharomyces pombe (strain 972 / ATCC 24843) OX=284812 GN=ppr8 PE=4 SV=1	1284	54.652	29.1	145250	7	4685.4	157630	5	5084.8
O94616	DNA-directed RNA polymerases I and III subunit RPAC1	rpc40	48.17	DNA-directed RNA polymerases I and III subunit RPAC1 OS=Schizosaccharomyces pombe (strain 972 / ATCC 24843) OX=284812 GN=rpc40 PE=1 SV=1	1285	39.154	42.5	129030	5	7590.3	363360	6	21374
O94617	Probable UDP-N-acetylglucosamine pyrophosphorylase	uap1	20.37	Probable UDP-N-acetylglucosamine pyrophosphorylase OS=Schizosaccharomyces pombe (strain 972 / ATCC 24843) OX=284812 GN=uap1 PE=1 SV=1	1286	53.121	27.8	45205	4	2379.2	111860	5	5887.4
O94618	Mitochondrial import inner membrane translocase subunit tim21	tim21	16.562	Mitochondrial import inner membrane translocase subunit tim21 OS=Schizosaccharomyces pombe (strain 972 / ATCC 24843) OX=284812 GN=tim21 PE=3 SV=1	1287	25.568	27.4	44048	2	3670.7	146700	5	12225
Q9HDU9	Uncharacterized protein PB2B2.06c	SPBPB2B2.06c	39.98	Uncharacterized protein PB2B2.06c OS=Schizosaccharomyces pombe (strain 972 / ATCC 24843) OX=284812 GN=SPBPB2B2.06c PE=3 SV=1	2229	68.417	12.6	20049	1	954.7	24971	3	1189.1
O94622	Uncharacterized alpha-1,2-galactosyltransferase C1289.13c	SPBC1289.13c	51.096	Uncharacterized alpha-1,2-galactosyltransferase C1289.13c OS=Schizosaccharomyces pombe (strain 972 / ATCC 24843) OX=284812 GN=SPBC1289.13c PE=3 SV=1	1289	43.117	30.4	61929	3	5160.8	346290	7	28857
O94624	Mitochondrial import inner membrane translocase subunit tim54	tim54	38.864	Mitochondrial import inner membrane translocase subunit tim54 OS=Schizosaccharomyces pombe (strain 972 / ATCC 24843) OX=284812 GN=tim54 PE=3 SV=1	1290	39.803	37.5	218010	4	12111	633840	6	35213
O94625	DnaJ-related protein spj1	spj1	25.927	DnaJ-related protein spj1 OS=Schizosaccharomyces pombe (strain 972 / ATCC 24843) OX=284812 GN=spj1 PE=2 SV=2	1291	42.383	25.2	73577	3	3678.9	240710	5	12036
O94626	Probable oligoribonuclease	rex2	14.116	Probable oligoribonuclease OS=Schizosaccharomyces pombe (strain 972 / ATCC 24843) OX=284812 GN=rex2 PE=3 SV=2	1292	29.286	6.3	69196	1	3844.2	173950	1	9664
Q10111	Uncharacterized protein C18G6.12c	SPAC18G6.12c	7.4818	Uncharacterized protein C18G6.12c OS=Schizosaccharomyces pombe (strain 972 / ATCC 24843) OX=284812 GN=SPAC18G6.12c PE=4 SV=1	1941	35.297	18.4	0	0	0	22413	1	1179.6
O94628	Uncharacterized methyltransferase C1347.09	SPBC1347.09	73.987	Uncharacterized methyltransferase C1347.09 OS=Schizosaccharomyces pombe (strain 972 / ATCC 24843) OX=284812 GN=SPBC1347.09 PE=3 SV=1	1294	31.71	36.3	269050	4	19218	2456800	5	175490
P87112	General negative regulator of transcription subunit 1	not1	80.431	General negative regulator of transcription subunit 1 OS=Schizosaccharomyces pombe (strain 972 / ATCC 24843) OX=284812 GN=not1 PE=1 SV=1	1657	237.13	12.5	29113	2	316.45	108070	3	1174.7
O94634	Threonine dehydratase, mitochondrial	SPBC1677.03c	323.31	Threonine dehydratase, mitochondrial OS=Schizosaccharomyces pombe (strain 972 / ATCC 24843) OX=284812 GN=SPBC1677.03c PE=3 SV=1	1296	66.543	55	1848300	18	59622	3750900	21	121000
O74396	Vacuolar protein sorting-associated protein 9a	vps901	3.8883	Vacuolar protein sorting-associated protein 9a OS=Schizosaccharomyces pombe (strain 972 / ATCC 24843) OX=284812 GN=vps901 PE=1 SV=3	854	65.553	6.6	0	0	0	36263	2	1169.8
O14001	Pyruvylated Gal-beta-1,3-epitope synthesis protein 2	pvg2	7.4868	Pyruvylated Gal-beta-1,3-epitope synthesis protein 2 OS=Schizosaccharomyces pombe (strain 972 / ATCC 24843) OX=284812 GN=pvg2 PE=1 SV=1	291	45.065	12.1	5909.3	1	369.33	18698	1	1168.6
O94639	Zinc-regulated transporter 1	zrt1	9.0812	Zinc-regulated transporter 1 OS=Schizosaccharomyces pombe (strain 972 / ATCC 24843) OX=284812 GN=zrt1 PE=1 SV=1	1299	45.271	12.5	28365	1	2182	146910	3	11300
O94641	Heat shock protein 104	hsp104	323.31	Heat shock protein 104 OS=Schizosaccharomyces pombe (strain 972 / ATCC 24843) OX=284812 GN=hsp104 PE=3 SV=1	1300	100.51	55.9	1037900	23	24137	2679400	34	62312
O94642	tRNA-specific adenosine deaminase subunit tad2	tad2	34.138	tRNA-specific adenosine deaminase subunit tad2 OS=Schizosaccharomyces pombe (strain 972 / ATCC 24843) OX=284812 GN=tad2 PE=1 SV=2	1301	43.603	23.9	48015	3	1714.8	134360	5	4798.6
Q6LA56	Uncharacterized kinase C3H5.11	SPAC3H5.11	9.9791	Uncharacterized kinase C3H5.11 OS=Schizosaccharomyces pombe (strain 972 / ATCC 24843) OX=284812 GN=SPAC3H5.11 PE=3 SV=1	2135	44.897	5.3	0	0	0	18682	1	1167.6
Q9HGL6	Ribosome biogenesis protein brx1	brx1	8.5974	Ribosome biogenesis protein brx1 OS=Schizosaccharomyces pombe (strain 972 / ATCC 24843) OX=284812 GN=brx1 PE=1 SV=1	2266	33.899	10.8	0	0	0	18597	2	1162.3
P87120	Probable ribonuclease P protein subunit 3	SPAC3A12.04c	10.442	Probable ribonuclease P protein subunit 3 OS=Schizosaccharomyces pombe (strain 972 / ATCC 24843) OX=284812 GN=SPAC3A12.04c PE=3 SV=2	1661	26.799	8.5	13794	2	919.6	17328	1	1155.2
O94577	Reduced meiotic recombination protein C1442.04c	SPCC1442.04c	3.4392	Reduced meiotic recombination protein C1442.04c OS=Schizosaccharomyces pombe (strain 972 / ATCC 24843) OX=284812 GN=SPCC1442.04c PE=1 SV=3	1270	55.842	9.4	8485.9	1	530.37	18376	2	1148.5
O42650	Serine/threonine-protein kinase rio1	rio1	6.0141	Serine/threonine-protein kinase rio1 OS=Schizosaccharomyces pombe (strain 972 / ATCC 24843) OX=284812 GN=rio1 PE=3 SV=2	503	57.498	7	0	0	0	27551	2	1148
Q92365;O94658	60S ribosomal protein L36-A;60S ribosomal protein L36-B	rpl36a;rpl36b	46.711	Large ribosomal subunit protein eL36A OS=Schizosaccharomyces pombe (strain 972 / ATCC 24843) OX=284812 GN=rpl3601 PE=3 SV=2;Large ribosomal subunit protein eL36B OS=Schizosaccharomyces pombe (strain 972 / ATCC 24843) OX=284812 GN=rpl3602 PE=1 SV=1	1307	11.263	41.4	1287200	4	429070	2325300	6	775100
O94659	Probable nucleolar GTP-binding protein 1	nog1	36.733	Probable nucleolar GTP-binding protein 1 OS=Schizosaccharomyces pombe (strain 972 / ATCC 24843) OX=284812 GN=nog1 PE=1 SV=2	1308	72.798	16.8	112720	4	3415.9	224350	6	6798.5
O94660	Probable hydrolase nit2	nit2	45.139	Probable hydrolase nit2 OS=Schizosaccharomyces pombe (strain 972 / ATCC 24843) OX=284812 GN=nit2 PE=3 SV=1	1309	30.421	30.4	84584	3	5639	256880	3	17125
O74454	Protein sts5	sts5	58.516	Protein sts5 OS=Schizosaccharomyces pombe (strain 972 / ATCC 24843) OX=284812 GN=sts5 PE=1 SV=1	883	117.6	18.4	7586.6	1	158.06	54901	5	1143.8
Q76PC4	UPF0649 protein C1442.02		5.1059	UPF0649 protein C1442.02 OS=Schizosaccharomyces pombe (strain 972 / ATCC 24843) OX=284812 GN=SPCC1442.02 PE=1 SV=1	2137	64.174	3	8985.5	1	332.8	30849	1	1142.5
O94667	RNA polymerase-associated protein C651.09c	SPBC651.09c	13.241	RNA polymerase-associated protein C651.09c OS=Schizosaccharomyces pombe (strain 972 / ATCC 24843) OX=284812 GN=SPBC651.09c PE=1 SV=1	1312	63.679	8	30771	2	1337.9	41796	3	1817.2
O94669	AP-3 complex subunit mu	apm3	29.7	AP-3 complex subunit mu OS=Schizosaccharomyces pombe (strain 972 / ATCC 24843) OX=284812 GN=apm3 PE=3 SV=1	1313	48.422	25.9	33470	3	1394.6	570670	5	23778
O94671	Probable homoserine dehydrogenase	SPBC776.03	323.31	Probable homoserine dehydrogenase OS=Schizosaccharomyces pombe (strain 972 / ATCC 24843) OX=284812 GN=SPBC776.03 PE=1 SV=1	1314	40.037	76.3	4348600	13	217430	7372500	19	368630
O94672	Protein transport protein sec23-2	sec232	59.173	Protein transport protein sec23-2 OS=Schizosaccharomyces pombe (strain 972 / ATCC 24843) OX=284812 GN=sec232 PE=1 SV=1	1315	85.381	23.9	232270	8	5806.8	456570	5	11414
O94675	Mitochondrial acidic protein mam33	SPBC776.07	91.549	Mitochondrial acidic protein mam33 OS=Schizosaccharomyces pombe (strain 972 / ATCC 24843) OX=284812 GN=SPBC776.07 PE=3 SV=1	1316	30.616	30.5	1004900	4	77303	1511100	6	116230
Q9Y7N4	D-amino-acid oxidase	dao1	94.948	D-amino-acid oxidase OS=Schizosaccharomyces pombe (strain 972 / ATCC 24843) OX=284812 GN=dao1 PE=3 SV=1	2867	38.714	41.4	8830	1	551.87	18185	1	1136.6
O13943	Late secretory pathway protein avl9	avl9	3.1459	Late secretory pathway protein avl9 OS=Schizosaccharomyces pombe (strain 972 / ATCC 24843) OX=284812 GN=avl9 PE=3 SV=2	261	53.115	3.6	0	0	0	26140	1	1136.5
O94681	Probable dihydrolipoyllysine-residue succinyltransferase component of 2-oxoglutarate dehydrogenase complex, mitochondrial	kgd2	62.144	Probable dihydrolipoyllysine-residue succinyltransferase component of 2-oxoglutarate dehydrogenase complex, mitochondrial OS=Schizosaccharomyces pombe (strain 972 / ATCC 24843) OX=284812 GN=kgd2 PE=3 SV=1	1319	48.964	28.5	238240	3	9529.5	712830	6	28513
P36619	Leptomycin B resistance protein pmd1	pmd1	44.886	Leptomycin B resistance protein pmd1 OS=Schizosaccharomyces pombe (strain 972 / ATCC 24843) OX=284812 GN=pmd1 PE=3 SV=2	1487	149.63	9.9	41851	3	615.46	77276	4	1136.4
O94685	UBA domain-containing protein 8	ucp8	61.309	UBA domain-containing protein 8 OS=Schizosaccharomyces pombe (strain 972 / ATCC 24843) OX=284812 GN=ucp8 PE=1 SV=2	1321	91.118	24	143100	7	4471.8	395820	9	12369
O94686	60S ribosomal protein L43-B	rpl43b	47.983	Large ribosomal subunit protein eL43B OS=Schizosaccharomyces pombe (strain 972 / ATCC 24843) OX=284812 GN=rpl4302 PE=3 SV=1	1322	10.38	28.7	448380	1	112100	136570	2	34143
Q10411	Sporulation-specific protein 15	spo15	27.026	Sporulation-specific protein 15 OS=Schizosaccharomyces pombe (strain 972 / ATCC 24843) OX=284812 GN=spo15 PE=1 SV=1	2076	222.78	6.5	0	0	0	127780	6	1111.2
O94692	RuvB-like helicase 2	rvb2	126.5	RuvB-like helicase 2 OS=Schizosaccharomyces pombe (strain 972 / ATCC 24843) OX=284812 GN=rvb2 PE=1 SV=1	1324	51.561	31.4	458460	8	17633	652360	9	25091
O94694	UPF0620 protein C83.10	SPBC83.10	4.4199	UPF0620 protein C83.10 OS=Schizosaccharomyces pombe (strain 972 / ATCC 24843) OX=284812 GN=SPBC83.10 PE=3 SV=1	1325	21.528	13.8	22677	1	2267.7	0	0	0
O94695	Putative transporter C83.11	SPBC83.11	5.6476	Putative transporter C83.11 OS=Schizosaccharomyces pombe (strain 972 / ATCC 24843) OX=284812 GN=SPBC83.11 PE=1 SV=2	1326	50.343	8.7	24705	2	1544.1	15082	2	942.62
O74377	Probable sulfate permease C3H7.02	SPBC3H7.02	5.5545	Probable sulfate permease C3H7.02 OS=Schizosaccharomyces pombe (strain 972 / ATCC 24843) OX=284812 GN=SPBC3H7.02 PE=3 SV=1	846	96.373	4	0	0	0	37639	2	1107
Q9USP9	Uncharacterized RNA-binding protein C902.04	SPBC902.04	2.7849	Uncharacterized RNA-binding protein C902.04 OS=Schizosaccharomyces pombe (strain 972 / ATCC 24843) OX=284812 GN=SPBC902.04 PE=1 SV=1	2593	66.898	2.2	5861.1	1	244.21	26437	1	1101.5
O94699	Mitochondrial outer membrane protein C83.16c	SPBC83.16c	96.609	Inclusion body clearance protein IML2 OS=Schizosaccharomyces pombe (strain 972 / ATCC 24843) OX=284812 GN=SPBC83.16c PE=3 SV=1	1329	63.484	32.7	387070	6	15483	1393500	13	55741
O94700	Multiprotein-bridging factor 1	mbf1	30.801	Multiprotein-bridging factor 1 OS=Schizosaccharomyces pombe (strain 972 / ATCC 24843) OX=284812 GN=mbf1 PE=3 SV=1	1330	15.979	27.7	107770	2	11974	1109400	3	123270
O94702	Putative endoplasmic reticulum metallopeptidase 1	erm1	33.424	Putative endoplasmic reticulum metallopeptidase 1 OS=Schizosaccharomyces pombe (strain 972 / ATCC 24843) OX=284812 GN=erm1 PE=3 SV=1	1331	91.841	7.8	161490	4	6459.5	479230	4	19169
O94705	Cytochrome c oxidase subunit 7A	cox9	4.0677	Cytochrome c oxidase subunit 9, mitochondrial OS=Schizosaccharomyces pombe (strain 972 / ATCC 24843) OX=284812 GN=cox9 PE=1 SV=3	1332	6.6437	31	43642	1	21821	21979	1	10990
Q9P6Q0	Mediator of RNA polymerase II transcription subunit 11	med11	3.8038	Mediator of RNA polymerase II transcription subunit 11 OS=Schizosaccharomyces pombe (strain 972 / ATCC 24843) OX=284812 GN=med11 PE=1 SV=2	2345	12.631	13.4	0	0	0	8746	1	1093.2
O94709	Probable pyruvate dehydrogenase protein X component, mitochondrial	SPCC1259.09c	19.384	Probable pyruvate dehydrogenase protein X component, mitochondrial OS=Schizosaccharomyces pombe (strain 972 / ATCC 24843) OX=284812 GN=SPCC1259.09c PE=2 SV=1	1334	50.883	16.2	92540	3	3701.6	226700	5	9067.9
O13982	Uncharacterized WD repeat-containing protein C25H1.08c	SPAC25H1.08c	8.1988	Uncharacterized WD repeat-containing protein C25H1.08c OS=Schizosaccharomyces pombe (strain 972 / ATCC 24843) OX=284812 GN=SPAC25H1.08c PE=4 SV=1	281	43.431	11.5	0	0	0	13096	1	1091.4
O94715	40S ribosomal protein S15-A	rps15a	90.774	Small ribosomal subunit protein uS19A OS=Schizosaccharomyces pombe (strain 972 / ATCC 24843) OX=284812 GN=rps1501 PE=3 SV=1	1336	17.519	45.8	374040	2	46755	1692400	5	211550
O74462	Transcription initiation factor TFIID subunit 6	taf6	3.7883	Transcription initiation factor TFIID subunit 6 OS=Schizosaccharomyces pombe (strain 972 / ATCC 24843) OX=284812 GN=taf6 PE=1 SV=1	887	50.272	6.2	0	0	0	28190	1	1084.2
O13933	Chitobiosyldiphosphodolichol beta-mannosyltransferase	alg1	8.7734	Chitobiosyldiphosphodolichol beta-mannosyltransferase OS=Schizosaccharomyces pombe (strain 972 / ATCC 24843) OX=284812 GN=alg1 PE=3 SV=2	254	48.726	11.8	0	0	0	20484	3	1078.1
O94725	Protein-glutamate O-methyltransferase C1393.13	SPCC1393.13	41.872	Damage-control phosphatase SPCC1393.13 OS=Schizosaccharomyces pombe (strain 972 / ATCC 24843) OX=284812 GN=SPCC1393.13 PE=1 SV=1	1339	50.117	30.3	48164	3	2006.8	428070	9	17836
Q9USR2	Probable mRNA-splicing protein ubp10	ubp10	7.9362	Probable mRNA-splicing protein ubp10 OS=Schizosaccharomyces pombe (strain 972 / ATCC 24843) OX=284812 GN=ubp10 PE=3 SV=1	2599	58.885	10.4	0	0	0	26876	2	1075
O94733	Uncharacterized protein C191.01		11.336	Uncharacterized protein C191.01 OS=Schizosaccharomyces pombe (strain 972 / ATCC 24843) OX=284812 GN=SPCC191.01 PE=4 SV=1	1341	20.178	32	15517	1	1551.7	55004	2	5500.4
O94740	Hsp90 co-chaperone Cdc37	cdc37	63.921	Hsp90 co-chaperone Cdc37 OS=Schizosaccharomyces pombe (strain 972 / ATCC 24843) OX=284812 GN=cdc37 PE=1 SV=1	1342	52.553	32.6	103640	4	3701.5	635660	8	22702
O94402	Probable zinc transporter zip2	zip2	2.9989	Probable zinc transporter zip2 OS=Schizosaccharomyces pombe (strain 972 / ATCC 24843) OX=284812 GN=zip2 PE=3 SV=2	1190	42.876	10.8	0	0	0	11810	2	1073.6
O59740	Cell polarity protein mod5	mod5	4.621	Cell polarity protein mod5 OS=Schizosaccharomyces pombe (strain 972 / ATCC 24843) OX=284812 GN=mod5 PE=1 SV=1	676	56.541	2.5	0	0	0	27830	1	1070.4
O94752	Enhancer of mRNA-decapping protein 3	edc3	62.832	Enhancer of mRNA-decapping protein 3 OS=Schizosaccharomyces pombe (strain 972 / ATCC 24843) OX=284812 GN=edc3 PE=1 SV=1	1345	49.218	7.7	32753	1	1637.7	90162	2	4508.1
P00046	Cytochrome c	cyc1	70.455	Cytochrome c OS=Schizosaccharomyces pombe (strain 972 / ATCC 24843) OX=284812 GN=cyc1 PE=1 SV=3	1346	12.021	63.3	885990	5	126570	2042700	11	291810
P00332	Alcohol dehydrogenase	adh1	323.31	Alcohol dehydrogenase OS=Schizosaccharomyces pombe (strain 972 / ATCC 24843) OX=284812 GN=adh1 PE=1 SV=2	1347	37.396	80.3	35522000	20	1973400	61798000	28	3433200
Q9UTB5	Phosphatidylserine decarboxylase proenzyme 2, mitochondrial;Phosphatidylserine decarboxylase 2 beta chain;Phosphatidylserine decarboxylase 2 alpha chain	psd2	4.2639	Phosphatidylserine decarboxylase proenzyme 2, mitochondrial OS=Schizosaccharomyces pombe (strain 972 / ATCC 24843) OX=284812 GN=psd2 PE=3 SV=1	2700	58.463	3.9	0	0	0	20238	1	1065.1
P04551	Cyclin-dependent kinase 1	cdc2	24.947	Cyclin-dependent kinase 1 OS=Schizosaccharomyces pombe (strain 972 / ATCC 24843) OX=284812 GN=cdc2 PE=1 SV=1	1349	34.358	34.3	29645	3	1743.8	157980	6	9292.9
P04688	Tubulin alpha-1 chain	nda2	323.31	Tubulin alpha-1 chain OS=Schizosaccharomyces pombe (strain 972 / ATCC 24843) OX=284812 GN=nda2 PE=1 SV=2	1350	51.152	54.3	1931000	13	91951	3037100	14	144630
P04689	Tubulin alpha-2 chain	tub1	35.746	Tubulin alpha-2 chain OS=Schizosaccharomyces pombe (strain 972 / ATCC 24843) OX=284812 GN=tub1 PE=1 SV=2	1351	50.535	47.7	293010	12	14651	1050700	14	52533
P04910;P04909	Histone H2A-beta;Histone H2A-alpha	hta2;hta1	126.65	Histone H2A-beta OS=Schizosaccharomyces pombe (strain 972 / ATCC 24843) OX=284812 GN=hta2 PE=1 SV=2;Histone H2A-alpha OS=Schizosaccharomyces pombe (strain 972 / ATCC 24843) OX=284812 GN=hta1 PE=1 SV=3	1352	13.776	35.1	1059900	3	211980	2165500	4	433100
P04913	Histone H2B-alpha	htb1	48.64	Histone H2B-alpha OS=Schizosaccharomyces pombe (strain 972 / ATCC 24843) OX=284812 GN=htb1 PE=1 SV=3	1353	13.819	46.8	9994.4	2	1427.8	899330	5	128480
P05219	Tubulin beta chain	nda3	323.31	Tubulin beta chain OS=Schizosaccharomyces pombe (strain 972 / ATCC 24843) OX=284812 GN=nda3 PE=1 SV=2	1354	49.471	46.4	3391800	16	242270	4229700	16	302120
P05501	Cytochrome b	cob	5.3526	Cytochrome b OS=Schizosaccharomyces pombe (strain 972 / ATCC 24843) OX=284812 GN=cob PE=3 SV=4	1355	43.736	5.2	58301	1	9716.9	26727	1	4454.4
Q9USI6	Myosin type-2 heavy chain 1	myo2	13.766	Myosin type-2 heavy chain 1 OS=Schizosaccharomyces pombe (strain 972 / ATCC 24843) OX=284812 GN=myo2 PE=1 SV=1	2558	176.43	7.1	0	0	0	93556	2	1063.1
P05734	60S ribosomal protein L19-A	rpl19a	82.167	Large ribosomal subunit protein eL19A OS=Schizosaccharomyces pombe (strain 972 / ATCC 24843) OX=284812 GN=rpl1901 PE=1 SV=3	1357	22.723	45.6	1098200	5	137270	1665300	13	208170
P05764	40S ribosomal protein S21	rps21	96.408	Small ribosomal subunit protein eS21 OS=Schizosaccharomyces pombe (strain 972 / ATCC 24843) OX=284812 GN=rps21 PE=1 SV=2	1358	9.6166	80.5	444390	3	88879	1071600	3	214320
Q9UT85	Uncharacterized WD repeat-containing protein C343.04c	SPAC343.04c	39.301	Uncharacterized WD repeat-containing protein C343.04c OS=Schizosaccharomyces pombe (strain 972 / ATCC 24843) OX=284812 GN=SPAC343.04c PE=4 SV=1	2685	58.403	15.8	12253	1	437.6	29666	2	1059.5
P05933	Calmodulin	cam1	129.6	Calmodulin OS=Schizosaccharomyces pombe (strain 972 / ATCC 24843) OX=284812 GN=cam1 PE=1 SV=1	1360	16.905	54	348920	4	49846	323550	5	46221
P07657	Cytochrome c oxidase subunit 1	cox1	43.119	Cytochrome c oxidase subunit 1 OS=Schizosaccharomyces pombe (strain 972 / ATCC 24843) OX=284812 GN=cox1 PE=1 SV=4	1361	59.411	8.6	286530	2	40932	1280100	2	182880
P07669	Triosephosphate isomerase	tpi1	323.31	Triosephosphate isomerase OS=Schizosaccharomyces pombe (strain 972 / ATCC 24843) OX=284812 GN=tpi1 PE=1 SV=4	1362	27.227	88.8	16118000	19	1007400	30907000	26	1931700
Q9USD4	Probable Dol-P-Man:Man(7)GlcNAc(2)-PP-Dol alpha-1,6-mannosyltransferase	alg12	4.9183	Probable Dol-P-Man:Man(7)GlcNAc(2)-PP-Dol alpha-1,6-mannosyltransferase OS=Schizosaccharomyces pombe (strain 972 / ATCC 24843) OX=284812 GN=alg12 PE=3 SV=2	2551	62.88	8.4	0	0	0	23249	2	1056.8
P08091	Acid phosphatase	pho1	178.79	Acid phosphatase OS=Schizosaccharomyces pombe (strain 972 / ATCC 24843) OX=284812 GN=pho1 PE=2 SV=1	1364	50.557	21.9	460570	5	41870	774440	7	70404
P08094	60S acidic ribosomal protein P2-alpha	rpp201	82.58	Large ribosomal subunit protein P2A OS=Schizosaccharomyces pombe (strain 972 / ATCC 24843) OX=284812 GN=rpp201 PE=1 SV=1	1365	11.158	86.4	324020	5	54003	15057	4	2509.6
O13743	Uncharacterized protein C16E8.08	SPAC16E8.08	4.1665	Uncharacterized protein C16E8.08 OS=Schizosaccharomyces pombe (strain 972 / ATCC 24843) OX=284812 GN=SPAC16E8.08 PE=1 SV=1	153	30.5	18.2	0	0	0	17850	1	1050
P08463	Cyclin-dependent kinases regulatory subunit	suc1	35.193	Cyclin-dependent kinases regulatory subunit OS=Schizosaccharomyces pombe (strain 972 / ATCC 24843) OX=284812 GN=suc1 PE=1 SV=3	1367	13.446	49.6	53554	3	8925.7	321050	3	53509
P08647	Ras-like protein 1	ras1	92.291	Ras-like protein 1 OS=Schizosaccharomyces pombe (strain 972 / ATCC 24843) OX=284812 GN=ras1 PE=1 SV=2	1368	24.734	58	286760	7	22058	373290	6	28715
O13731	E3 ubiquitin-protein ligase ubr11	ubr11	38.617	E3 ubiquitin-protein ligase ubr11 OS=Schizosaccharomyces pombe (strain 972 / ATCC 24843) OX=284812 GN=ubr11 PE=1 SV=1	144	234.04	3.3	0	0	0	95525	3	1049.7
P09322	Histone H4	hhf1	129.18	Histone H4 OS=Schizosaccharomyces pombe (strain 972 / ATCC 24843) OX=284812 GN=hhf1 PE=1 SV=2	1370	11.423	56.3	768330	6	128060	2069000	9	344830
P09627	Plasma membrane ATPase 1	pma1	323.31	Plasma membrane ATPase 1 OS=Schizosaccharomyces pombe (strain 972 / ATCC 24843) OX=284812 GN=pma1 PE=1 SV=1	1371	99.883	44.4	18790000	33	587180	27729000	37	866540
P10651;P09988	Histone H3.3;Histone H3.1/H3.2	hht3;hht1	2.5505	Histone H3.3 OS=Schizosaccharomyces pombe (strain 972 / ATCC 24843) OX=284812 GN=hht3 PE=1 SV=2;Histone H3.1/H3.2 OS=Schizosaccharomyces pombe (strain 972 / ATCC 24843) OX=284812 GN=hht1 PE=1 SV=2	1372	15.397	8.1	25886	1	6471.4	136850	1	34212
P0C016;P0C8R3;P0CG72	Ubiquitin-40S ribosomal protein S27a;Ubiquitin;40S ribosomal protein S27a;Ubiquitin-40S ribosomal protein S27b;Ubiquitin;40S ribosomal protein S27b;Polyubiquitin;Ubiquitin	ubi3;ubi5;ubi4	169.61	Ubiquitin-ribosomal protein eS31A fusion protein OS=Schizosaccharomyces pombe (strain 972 / ATCC 24843) OX=284812 GN=ubi3 PE=1 SV=2;Ubiquitin-ribosomal protein eS31B fusion protein OS=Schizosaccharomyces pombe (strain 972 / ATCC 24843) OX=284812 GN=ubi5 PE	1373	17.258	74	1912000	10	273150	2926100	12	418020
P0CAN9	Uncharacterized protein PB1A10.16, mitochondrial	SPAPB1A10.16	11.836	Uncharacterized protein PB1A10.16, mitochondrial OS=Schizosaccharomyces pombe (strain 972 / ATCC 24843) OX=284812 GN=SPAPB1A10.16 PE=4 SV=1	1374	16.838	41.3	84179	2	8417.9	318400	4	31840
Q9Y7U3	Probable phosphatidylglycerophosphatase, mitochondrial	gep4	3.3796	Probable phosphatidylglycerophosphatase, mitochondrial OS=Schizosaccharomyces pombe (strain 972 / ATCC 24843) OX=284812 GN=gep4 PE=3 SV=2	2890	23.991	7.2	0	0	0	12519	1	1043.2
P0CT53			323.31	Elongation factor 1-alpha-A OS=Schizosaccharomyces pombe (strain 972 / ATCC 24843) OX=284812 GN=tef101 PE=1 SV=1	1376	49.66	78.5	46717000	33	1946500	50706000	45	2112800
P0CT55;P0CT54			15.386	Elongation factor 1-alpha-B/C OS=Schizosaccharomyces pombe (strain 972 / ATCC 24843) OX=284812 GN=tef103 PE=1 SV=1;Elongation factor 1-alpha-B OS=Schizosaccharomyces pombe (strain 972 / ATCC 24843) OX=284812 GN=tef102 PE=1 SV=1	1377	49.674	78.5	285220	33	11884	350110	45	14588
P0CT57;P0CT56			64.676	Small ribosomal subunit protein uS11B OS=Schizosaccharomyces pombe (strain 972 / ATCC 24843) OX=284812 GN=rps1402 PE=3 SV=1;Small ribosomal subunit protein uS11A OS=Schizosaccharomyces pombe (strain 972 / ATCC 24843) OX=284812 GN=rps1401 PE=3 SV=1	1378	14.699	69.1	758550	6	108360	1314100	7	187730
P0CT59;P0CT58			201.8	Small ribosomal subunit protein uS8B OS=Schizosaccharomyces pombe (strain 972 / ATCC 24843) OX=284812 GN=rps2202 PE=3 SV=1;Small ribosomal subunit protein uS8A OS=Schizosaccharomyces pombe (strain 972 / ATCC 24843) OX=284812 GN=rps2201 PE=2 SV=1	1379	14.76	66.2	1749700	9	218720	2859500	7	357440
P0CT61;P0CT60			87.977	Large ribosomal subunit protein uL14B OS=Schizosaccharomyces pombe (strain 972 / ATCC 24843) OX=284812 GN=rpl2302 PE=3 SV=1;Large ribosomal subunit protein uL14A OS=Schizosaccharomyces pombe (strain 972 / ATCC 24843) OX=284812 GN=rpl2301 PE=1 SV=1	1380	14.882	49.6	1352800	6	150320	1503200	7	167020
P0CT63;P0CT62			3.6218	Small ribosomal subunit protein eS30B OS=Schizosaccharomyces pombe (strain 972 / ATCC 24843) OX=284812 GN=rps3002 PE=3 SV=1;Small ribosomal subunit protein eS30A OS=Schizosaccharomyces pombe (strain 972 / ATCC 24843) OX=284812 GN=rps3001 PE=3 SV=1	1381	6.9101	18	298470	1	149230	92545	1	46273
P0CT65;P0CT64			73.226	Small ribosomal subunit protein uS9B OS=Schizosaccharomyces pombe (strain 972 / ATCC 24843) OX=284812 GN=rps1602 PE=3 SV=1;Small ribosomal subunit protein uS9A OS=Schizosaccharomyces pombe (strain 972 / ATCC 24843) OX=284812 GN=rps1601 PE=2 SV=1	1382	15.395	64.3	171080	5	15552	900450	7	81859
P0CT67;P0CT66			106.38	Small ribosomal subunit protein uS13B OS=Schizosaccharomyces pombe (strain 972 / ATCC 24843) OX=284812 GN=rps1802 PE=3 SV=1;Small ribosomal subunit protein uS13A OS=Schizosaccharomyces pombe (strain 972 / ATCC 24843) OX=284812 GN=rps1801 PE=3 SV=1	1383	17.435	58.6	3905600	7	433950	6580200	7	731130
P0CT69;P0CT68			134.36	Large ribosomal subunit protein eL20B OS=Schizosaccharomyces pombe (strain 972 / ATCC 24843) OX=284812 GN=rpl2002 PE=1 SV=1;Large ribosomal subunit protein eL20A OS=Schizosaccharomyces pombe (strain 972 / ATCC 24843) OX=284812 GN=rpl2001 PE=1 SV=1	1384	20.599	40.3	1476700	7	164070	3250900	8	361220
P0CT72;P0CT71;P0CT70			62.156	Large ribosomal subunit protein uL2C OS=Schizosaccharomyces pombe (strain 972 / ATCC 24843) OX=284812 GN=rpl803 PE=3 SV=1;Large ribosomal subunit protein uL2B OS=Schizosaccharomyces pombe (strain 972 / ATCC 24843) OX=284812 GN=rpl802 PE=3 SV=1;Large riboso	1385	27.1	54.5	67020	2	5585	192120	5	16010
P0CT74;P0CT73			111.89	Small ribosomal subunit protein uS17B OS=Schizosaccharomyces pombe (strain 972 / ATCC 24843) OX=284812 GN=rps1102 PE=3 SV=1;Small ribosomal subunit protein uS17A OS=Schizosaccharomyces pombe (strain 972 / ATCC 24843) OX=284812 GN=rps1101 PE=2 SV=1	1386	17.5	53.3	1305400	5	145040	2828700	6	314310
P0CT76;P0CT75			275.2	Small ribosomal subunit protein uS12B OS=Schizosaccharomyces pombe (strain 972 / ATCC 24843) OX=284812 GN=rps2302 PE=1 SV=1;Small ribosomal subunit protein uS12A OS=Schizosaccharomyces pombe (strain 972 / ATCC 24843) OX=284812 GN=rps23 PE=1 SV=1	1387	15.655	50.3	2143700	4	267960	3815300	9	476910
P0CT78;P0CT77			80.92	Large ribosomal subunit protein uL5B OS=Schizosaccharomyces pombe (strain 972 / ATCC 24843) OX=284812 GN=rpl1102 PE=2 SV=1;Large ribosomal subunit protein uL5A OS=Schizosaccharomyces pombe (strain 972 / ATCC 24843) OX=284812 GN=rpl1101 PE=1 SV=1	1388	19.891	64.4	1213300	6	151660	1719000	9	214870
P0CT80;P0CT79			86.121	Small ribosomal subunit protein eS28B OS=Schizosaccharomyces pombe (strain 972 / ATCC 24843) OX=284812 GN=rps2802 PE=3 SV=1;Small ribosomal subunit protein eS28A OS=Schizosaccharomyces pombe (strain 972 / ATCC 24843) OX=284812 GN=rps2801 PE=3 SV=1	1389	7.6638	27.9	2291100	2	763700	2999700	2	999910
P0CT84;P0CT83			174.48	Large ribosomal subunit protein uL11B OS=Schizosaccharomyces pombe (strain 972 / ATCC 24843) OX=284812 GN=rpl1202 PE=3 SV=1;Large ribosomal subunit protein uL11A OS=Schizosaccharomyces pombe (strain 972 / ATCC 24843) OX=284812 GN=rpl1201 PE=3 SV=1	1390	17.666	52.7	1983100	4	198310	2555300	8	255530
P0CU18;P0CU17			323.31	26S proteasome regulatory subunit rpn502 OS=Schizosaccharomyces pombe (strain 972 / ATCC 24843) OX=284812 GN=rpn502 PE=1 SV=1;26S proteasome regulatory subunit rpn501 OS=Schizosaccharomyces pombe (strain 972 / ATCC 24843) OX=284812 GN=rpn501 PE=1 SV=1	1391	51.618	63.7	1018500	17	37722	3045000	22	112780
P10989	Actin	act1	323.31	Actin OS=Schizosaccharomyces pombe (strain 972 / ATCC 24843) OX=284812 GN=act1 PE=1 SV=1	1392	41.764	92.5	21929000	21	1096400	37820000	29	1891000
P11620	GTP-binding protein ypt1	ypt1	92.205	GTP-binding protein ypt1 OS=Schizosaccharomyces pombe (strain 972 / ATCC 24843) OX=284812 GN=ypt1 PE=1 SV=2	1393	22.816	56.7	857820	8	61273	942040	8	67288
Q10267	Nonsense-mediated mRNA decay protein 3	upf3	3.5552	Nonsense-mediated mRNA decay protein 3 OS=Schizosaccharomyces pombe (strain 972 / ATCC 24843) OX=284812 GN=upf3 PE=3 SV=1	2013	30.935	7.2	3506.9	1	269.76	13547	1	1042.1
P13681	Serine/threonine-protein phosphatase PP1-1	dis2	98.276	Serine/threonine-protein phosphatase PP1-1 OS=Schizosaccharomyces pombe (strain 972 / ATCC 24843) OX=284812 GN=dis2 PE=1 SV=1	1395	37.636	47.1	284050	7	16709	686170	9	40363
P14068	Exportin-1	xpo1	107.3	Exportin-1 OS=Schizosaccharomyces pombe (strain 972 / ATCC 24843) OX=284812 GN=xpo1 PE=1 SV=3	1396	123.57	19.9	159140	9	3386.1	336770	8	7165.3
O59795	Protein CASP	coy1	3.2314	Protein CASP OS=Schizosaccharomyces pombe (strain 972 / ATCC 24843) OX=284812 GN=coy1 PE=3 SV=1	699	72.182	4.9	0	0	0	34257	2	1038.1
P14965	Orotidine 5-phosphate decarboxylase	ura4	85.108	Orotidine 5-phosphate decarboxylase OS=Schizosaccharomyces pombe (strain 972 / ATCC 24843) OX=284812 GN=ura4 PE=3 SV=1	1398	29.361	63.3	746040	11	37302	1485300	10	74263
P78798	Peroxisomal targeting signal 2 receptor	pex7	15.855	Peroxisomal targeting signal 2 receptor OS=Schizosaccharomyces pombe (strain 972 / ATCC 24843) OX=284812 GN=pex7 PE=2 SV=2	1600	34.588	17.5	8246.7	1	485.1	17616	1	1036.2
P15567	Phosphoribosylaminoimidazole carboxylase	ade6	323.31	Phosphoribosylaminoimidazole carboxylase OS=Schizosaccharomyces pombe (strain 972 / ATCC 24843) OX=284812 GN=ade6 PE=3 SV=1	1400	60.013	66.8	1196200	19	42721	2229700	22	79632
P17476	60S acidic ribosomal protein P1-alpha 1	rpa1	77.621	Large ribosomal subunit protein P1A OS=Schizosaccharomyces pombe (strain 972 / ATCC 24843) OX=284812 GN=rpp101 PE=3 SV=1	1401	11.141	72.5	3391700	3	1130600	3218600	2	1072900
P17477	60S acidic ribosomal protein P1-alpha 3	rpa3	10.416	Large ribosomal subunit protein P1B OS=Schizosaccharomyces pombe (strain 972 / ATCC 24843) OX=284812 GN=rpp102 PE=3 SV=1	1402	11.171	72.7	180120	3	60041	0	2	0
P17478	60S acidic ribosomal protein P2-beta	rpp202	4.6845	Large ribosomal subunit protein P2B OS=Schizosaccharomyces pombe (strain 972 / ATCC 24843) OX=284812 GN=rpp202 PE=1 SV=1	1403	11.12	24.5	46336	3	9267.1	0	2	0
P17608	GTP-binding protein ryh1	ryh1	34.625	GTP-binding protein ryh1 OS=Schizosaccharomyces pombe (strain 972 / ATCC 24843) OX=284812 GN=ryh1 PE=1 SV=1	1404	23.136	31.8	330560	2	33056	234990	3	23499
P17609	GTP-binding protein ypt2	ypt2	130.31	GTP-binding protein ypt2 OS=Schizosaccharomyces pombe (strain 972 / ATCC 24843) OX=284812 GN=ypt2 PE=3 SV=1	1405	22.755	63.5	494400	6	38031	1368500	8	105270
P17610	GTP-binding protein ypt3	ypt3	150.48	GTP-binding protein ypt3 OS=Schizosaccharomyces pombe (strain 972 / ATCC 24843) OX=284812 GN=ypt3 PE=1 SV=1	1406	23.861	44.9	594200	8	49517	866490	9	72207
P17937	60S ribosomal protein L7-A	rpl7a	6.9237	Large ribosomal subunit protein uL30A OS=Schizosaccharomyces pombe (strain 972 / ATCC 24843) OX=284812 GN=rlp7 PE=1 SV=1	1407	29.165	15.3	79780	1	7252.8	111500	2	10136
P18253	Peptidyl-prolyl cis-trans isomerase	ppi1	248.35	Peptidyl-prolyl cis-trans isomerase OS=Schizosaccharomyces pombe (strain 972 / ATCC 24843) OX=284812 GN=ppi1 PE=3 SV=1	1408	17.402	80.2	12188000	12	1354200	13628000	12	1514200
P18869	3-isopropylmalate dehydrogenase	leu1	283.52	3-isopropylmalate dehydrogenase OS=Schizosaccharomyces pombe (strain 972 / ATCC 24843) OX=284812 GN=leu1 PE=1 SV=1	1409	39.732	60.1	8509000	11	405190	14769000	12	703270
P19117	Inorganic pyrophosphatase	ppa1	317.41	Inorganic pyrophosphatase OS=Schizosaccharomyces pombe (strain 972 / ATCC 24843) OX=284812 GN=ppa1 PE=3 SV=2	1410	32.467	77.9	10484000	14	616730	16863000	14	991910
P20772	Bifunctional purine biosynthetic protein ADE1;Phosphoribosylamine--glycine ligase;Phosphoribosylformylglycinamidine cyclo-ligase	ade1	323.31	Bifunctional purine biosynthetic protein ADE1 OS=Schizosaccharomyces pombe (strain 972 / ATCC 24843) OX=284812 GN=ade1 PE=1 SV=1	1411	85.23	65.5	2338100	28	54375	5094800	28	118480
P21534	Cytochrome c oxidase subunit 2	cox2	96.045	Cytochrome c oxidase subunit 2 OS=Schizosaccharomyces pombe (strain 972 / ATCC 24843) OX=284812 GN=cox2 PE=1 SV=4	1412	28.121	33.5	564770	3	70596	1369600	2	171200
P21547	Ribosomal protein S3, mitochondrial	rps3	13.577	Small ribosomal subunit protein uS3m OS=Schizosaccharomyces pombe (strain 972 / ATCC 24843) OX=284812 GN=var1 PE=3 SV=3	1413	25.348	6.6	25188	1	1481.7	0	0	0
P21565	Signal recognition particle 54 kDa protein homolog	srp54	53.342	Signal recognition particle subunit SRP54 OS=Schizosaccharomyces pombe (strain 972 / ATCC 24843) OX=284812 GN=srp54 PE=1 SV=1	1414	56.697	16.3	192100	5	7114.9	400250	6	14824
P21696	Glycerol-3-phosphate dehydrogenase [NAD(+)] 1	gpd1	323.31	Glycerol-3-phosphate dehydrogenase [NAD(+)] 1 OS=Schizosaccharomyces pombe (strain 972 / ATCC 24843) OX=284812 GN=gpd1 PE=1 SV=2	1415	41.995	84.2	8654400	18	332860	18999000	18	730740
P21911	Succinate dehydrogenase [ubiquinone] iron-sulfur subunit, mitochondrial	sdh2	25.284	Succinate dehydrogenase [ubiquinone] iron-sulfur subunit, mitochondrial OS=Schizosaccharomyces pombe (strain 972 / ATCC 24843) OX=284812 GN=sdh2 PE=3 SV=3	1416	31.425	33.1	232940	2	19412	472650	5	39387
P22068	ATP synthase subunit beta, mitochondrial	atp2	323.31	ATP synthase subunit beta, mitochondrial OS=Schizosaccharomyces pombe (strain 972 / ATCC 24843) OX=284812 GN=atp2 PE=1 SV=1	1417	56.875	77.1	9028300	22	347240	14653000	21	563570
O59710	Probable NADPH:adrenodoxin oxidoreductase, mitochondrial	arh1	7.5981	Probable NADPH:adrenodoxin oxidoreductase, mitochondrial OS=Schizosaccharomyces pombe (strain 972 / ATCC 24843) OX=284812 GN=arh1 PE=3 SV=1	659	52.715	9.4	12864	2	459.44	28964	2	1034.4
O94378	Uncharacterized protein C1604.12	SPBC1604.12	28.685	Uncharacterized protein C1604.12 OS=Schizosaccharomyces pombe (strain 972 / ATCC 24843) OX=284812 GN=SPBC1604.12 PE=1 SV=1	1176	93.285	9	0	0	0	41359	3	1034
P22194	Protein phosphatase 1 regulatory subunit SDS22	sds22	19.765	Protein phosphatase 1 regulatory subunit SDS22 OS=Schizosaccharomyces pombe (strain 972 / ATCC 24843) OX=284812 GN=sds22 PE=1 SV=2	1420	38.066	18.4	86892	3	5111.3	115620	2	6801.3
P22774-2;P22774	Heat shock 70 kDa protein, mitochondrial	ssp1	323.31	Isoform Short of Iron-sulfur cluster biogenesis chaperone, mitochondrial OS=Schizosaccharomyces pombe (strain 972 / ATCC 24843) OX=284812 GN=ssc1;Iron-sulfur cluster biogenesis chaperone, mitochondrial OS=Schizosaccharomyces pombe (strain 972 / ATCC 24843)	1421	69.411	71.3	4044200	28	115550	11807000	42	337340
Q9UTI6	Probable ethanolamine-phosphate cytidylyltransferase	SPAC15E1.05c	6.7967	Probable ethanolamine-phosphate cytidylyltransferase OS=Schizosaccharomyces pombe (strain 972 / ATCC 24843) OX=284812 GN=SPAC15E1.05c PE=2 SV=1	2727	41.556	13.4	0	0	0	22578	1	1026.3
P23566	Ubiquitin-conjugating enzyme E2 2	rhp6	46.836	Ubiquitin-conjugating enzyme E2 2 OS=Schizosaccharomyces pombe (strain 972 / ATCC 24843) OX=284812 GN=rhp6 PE=1 SV=3	1423	17.097	27.2	194800	2	64934	221500	1	73834
P23635	Minor serine/threonine-protein phosphatase PP2A-1 catalytic subunit	ppa1	48.603	Minor serine/threonine-protein phosphatase PP2A-1 catalytic subunit OS=Schizosaccharomyces pombe (strain 972 / ATCC 24843) OX=284812 GN=ppa1 PE=3 SV=1	1424	35.29	32.7	57883	3	4452.5	192930	4	14840
P23636	Major serine/threonine-protein phosphatase PP2A-2 catalytic subunit	ppa2	55.421	Major serine/threonine-protein phosphatase PP2A-2 catalytic subunit OS=Schizosaccharomyces pombe (strain 972 / ATCC 24843) OX=284812 GN=ppa2 PE=3 SV=1	1425	36.489	40.7	186940	4	10997	546850	6	32168
P23880	Serine/threonine-protein phosphatase PP1-2	sds21	47.462	Serine/threonine-protein phosphatase PP1-2 OS=Schizosaccharomyces pombe (strain 972 / ATCC 24843) OX=284812 GN=sds21 PE=3 SV=1	1426	36.829	31.1	215250	5	11329	388510	6	20448
P24487	ATP synthase subunit alpha, mitochondrial	atp1	323.31	ATP synthase subunit alpha, mitochondrial OS=Schizosaccharomyces pombe (strain 972 / ATCC 24843) OX=284812 GN=atp1 PE=3 SV=1	1427	58.587	59.7	3626500	20	125050	7207800	21	248540
P24782	ATP-dependent RNA helicase dbp2	dbp2	94.881	ATP-dependent RNA helicase dbp2 OS=Schizosaccharomyces pombe (strain 972 / ATCC 24843) OX=284812 GN=dbp2 PE=2 SV=2	1428	61.547	42.9	415190	11	13840	254130	8	8471.2
O13722	Transcription initiation factor TFIID subunit 12	taf12	4.6766	Transcription initiation factor TFIID subunit 12 OS=Schizosaccharomyces pombe (strain 972 / ATCC 24843) OX=284812 GN=taf12 PE=1 SV=1	138	49.195	4.2	9003.7	1	428.75	21510	1	1024.3
P25457	60S ribosomal protein L7-B	rpl7b	156.45	Large ribosomal subunit protein uL30B OS=Schizosaccharomyces pombe (strain 972 / ATCC 24843) OX=284812 GN=rpl702 PE=1 SV=1	1430	28.449	65.2	1628600	11	116330	2705500	12	193250
O94712	Uncharacterized protein C1259.12c	SPCC1259.12c	11.522	Uncharacterized protein C1259.12c OS=Schizosaccharomyces pombe (strain 972 / ATCC 24843) OX=284812 GN=SPCC1259.12c PE=4 SV=2	1335	55.962	11.6	0	0	0	23526	1	1022.9
Q9P6P1	t-SNARE affecting a late Golgi compartment protein 2	tlg2	7.0791	t-SNARE affecting a late Golgi compartment protein 2 OS=Schizosaccharomyces pombe (strain 972 / ATCC 24843) OX=284812 GN=tlg2 PE=3 SV=1	2338	34.441	5.3	8526.1	1	532.88	16336	1	1021
P28189	40S ribosomal protein S13	rps13	44.995	Small ribosomal subunit protein uS15 OS=Schizosaccharomyces pombe (strain 972 / ATCC 24843) OX=284812 GN=rps13 PE=1 SV=2	1433	16.953	47	596000	6	66223	38565	3	4285
P28745	Protein pim1	pim1	160.59	Protein pim1 OS=Schizosaccharomyces pombe (strain 972 / ATCC 24843) OX=284812 GN=pim1 PE=1 SV=2	1434	58.349	36	320680	8	12334	949480	9	36518
P28748	GTP-binding nuclear protein spi1	spi1	77.029	GTP-binding nuclear protein spi1 OS=Schizosaccharomyces pombe (strain 972 / ATCC 24843) OX=284812 GN=spi1 PE=1 SV=1	1435	24.555	33.3	2127900	6	236440	4981600	8	553510
P28758	Superoxide dismutase [Cu-Zn]	sod1	323.31	Superoxide dismutase [Cu-Zn] OS=Schizosaccharomyces pombe (strain 972 / ATCC 24843) OX=284812 GN=sod1 PE=2 SV=1	1436	15.912	78.6	1714100	9	214260	8650700	10	1081300
O74316	Uncharacterized protein C15D4.11c	SPBC15D4.11c	3.753	Uncharacterized protein C15D4.11c OS=Schizosaccharomyces pombe (strain 972 / ATCC 24843) OX=284812 GN=SPBC15D4.11c PE=4 SV=2	824	30.254	7.6	0	0	0	11217	1	1019.7
P30316	DNA polymerase delta catalytic subunit	pol3	4.9211	DNA polymerase delta catalytic subunit OS=Schizosaccharomyces pombe (strain 972 / ATCC 24843) OX=284812 GN=pol3 PE=1 SV=2	1438	123.57	2.8	257940	2	4228.5	8047500	2	131930
P30655	Probable proteasome subunit beta type-5	pts1	61.298	Probable proteasome subunit beta type-5 OS=Schizosaccharomyces pombe (strain 972 / ATCC 24843) OX=284812 GN=pts1 PE=3 SV=3	1439	29.986	46.3	119300	3	7456.5	324770	8	20298
P30666	DNA replication licensing factor mcm3	mcm3	60.853	DNA replication licensing factor mcm3 OS=Schizosaccharomyces pombe (strain 972 / ATCC 24843) OX=284812 GN=mcm3 PE=1 SV=2	1440	97.48	19.3	121660	7	2588.5	244300	8	5198
P30821	P25 protein	obr1	323.31	P25 protein OS=Schizosaccharomyces pombe (strain 972 / ATCC 24843) OX=284812 GN=obr1 PE=1 SV=1	1441	21.898	90.6	3331400	8	416430	8772600	10	1096600
P31209	Polyadenylate-binding protein, cytoplasmic and nuclear	pab1	296.17	Polyadenylate-binding protein, cytoplasmic and nuclear OS=Schizosaccharomyces pombe (strain 972 / ATCC 24843) OX=284812 GN=pab1 PE=1 SV=2	1442	71.512	48.7	1855200	14	63972	3069900	19	105860
P31317	Ornithine carbamoyltransferase, mitochondrial	arg3	266.27	Ornithine carbamoyltransferase, mitochondrial OS=Schizosaccharomyces pombe (strain 972 / ATCC 24843) OX=284812 GN=arg3 PE=1 SV=1	1443	36.119	56.3	699390	9	46626	1677200	9	111820
P31318	Protein arg11, mitochondrial;N-acetyl-gamma-glutamyl-phosphate reductase;Acetylglutamate kinase	arg11	323.31	Protein arg11, mitochondrial OS=Schizosaccharomyces pombe (strain 972 / ATCC 24843) OX=284812 GN=arg11 PE=1 SV=2	1444	97.704	52.7	3198400	25	78010	5943300	30	144960
P31406	V-type proton ATPase catalytic subunit A	vma1	323.31	V-type proton ATPase catalytic subunit A OS=Schizosaccharomyces pombe (strain 972 / ATCC 24843) OX=284812 GN=vma1 PE=3 SV=1	1445	68.805	65.6	2077500	22	57709	5534100	26	153720
P31411	V-type proton ATPase subunit B	vma2	316.02	V-type proton ATPase subunit B OS=Schizosaccharomyces pombe (strain 972 / ATCC 24843) OX=284812 GN=vma2 PE=1 SV=2	1446	55.841	73.4	2699200	20	99971	4524800	19	167590
P32235	GTP-binding protein 1	gtp1	22.995	GTP-binding protein 1 OS=Schizosaccharomyces pombe (strain 972 / ATCC 24843) OX=284812 GN=gtp1 PE=3 SV=2	1447	40.848	22.5	56952	3	2278.1	116070	5	4642.8
P32390	Actin-related protein 3	act2	191.19	Actin-related protein 3 OS=Schizosaccharomyces pombe (strain 972 / ATCC 24843) OX=284812 GN=act2 PE=1 SV=1	1448	47.373	56.2	1350600	11	61392	2273600	15	103350
P32747	Dihydroorotate dehydrogenase (quinone), mitochondrial	ura3	323.31	Dihydroorotate dehydrogenase (quinone), mitochondrial OS=Schizosaccharomyces pombe (strain 972 / ATCC 24843) OX=284812 GN=ura3 PE=1 SV=1	1449	48.295	68.8	1779800	20	65919	5207500	25	192870
P32834	Aspartic proteinase sxa1	sxa1	36.503	Aspartic proteinase sxa1 OS=Schizosaccharomyces pombe (strain 972 / ATCC 24843) OX=284812 GN=sxa1 PE=3 SV=2	1450	56.852	6.4	47873	1	5984.1	57958	1	7244.8
P33075	Adenylate kinase	adk1	323.31	Adenylate kinase OS=Schizosaccharomyces pombe (strain 972 / ATCC 24843) OX=284812 GN=adk1 PE=1 SV=1	1451	24.375	85	4486900	16	280430	9264600	17	579040
O13712	Meiotically up-regulated gene 61 protein	mug61	7.0204	Meiotically up-regulated gene 61 protein OS=Schizosaccharomyces pombe (strain 972 / ATCC 24843) OX=284812 GN=mug61 PE=1 SV=1	134	94.907	1.9	10870	1	286.05	38691	1	1018.2
Q9HGN6	tRNA-dihydrouridine(16/17) synthase [NAD(P)(+)]	dus1	5.728	tRNA-dihydrouridine(16/17) synthase [NAD(P)(+)] OS=Schizosaccharomyces pombe (strain 972 / ATCC 24843) OX=284812 GN=dus1 PE=1 SV=1	2276	45.326	7	9597.3	1	417.28	23099	2	1004.3
P33532	Vitamin B6 transporter bsu1	bsu1	3.5018	Vitamin B6 transporter bsu1 OS=Schizosaccharomyces pombe (strain 972 / ATCC 24843) OX=284812 GN=bsu1 PE=3 SV=2	1454	58.484	4.4	29007	1	3223	0	1	0
P33886	Protein kinase wis1	wis1	20.299	Protein kinase wis1 OS=Schizosaccharomyces pombe (strain 972 / ATCC 24843) OX=284812 GN=wis1 PE=1 SV=1	1455	64.762	15.9	34707	2	1334.9	159590	6	6138
P35551	rRNA 2-O-methyltransferase fibrillarin	fib1	161.82	rRNA 2-O-methyltransferase fibrillarin OS=Schizosaccharomyces pombe (strain 972 / ATCC 24843) OX=284812 GN=fib1 PE=1 SV=1	1456	32.04	51.8	813990	8	45222	455660	7	25314
P35669	Glutathione synthetase large chain	gsa1	140.69	Glutathione synthetase large chain OS=Schizosaccharomyces pombe (strain 972 / ATCC 24843) OX=284812 GN=gsa1 PE=1 SV=2	1457	56.152	57.2	640670	11	20021	1934200	12	60443
P35679	60S ribosomal protein L4-A	rpl4a	303.92	Large ribosomal subunit protein uL4A OS=Schizosaccharomyces pombe (strain 972 / ATCC 24843) OX=284812 GN=rpl402 PE=1 SV=2	1458	39.767	53.7	2617800	14	153990	3019500	15	177620
P36209	Delta(24(24(1)))-sterol reductase	sts1	9.4869	Delta(24(24(1)))-sterol reductase OS=Schizosaccharomyces pombe (strain 972 / ATCC 24843) OX=284812 GN=sts1 PE=3 SV=2	1459	52.545	7.7	87000	1	5800	240930	3	16062
P36579	ADP-ribosylation factor 1	arf1	323.31	ADP-ribosylation factor 1 OS=Schizosaccharomyces pombe (strain 972 / ATCC 24843) OX=284812 GN=arf1 PE=2 SV=2	1460	20.618	89.4	3452000	17	287670	7603700	17	633640
P36580	Fructose-bisphosphate aldolase	fba1	323.31	Fructose-bisphosphate aldolase OS=Schizosaccharomyces pombe (strain 972 / ATCC 24843) OX=284812 GN=fba1 PE=1 SV=2	1461	39.57	93.9	89553000	33	5597100	146800000	36	9175000
P36581	Calnexin homolog	cal1	323.31	Calnexin homolog OS=Schizosaccharomyces pombe (strain 972 / ATCC 24843) OX=284812 GN=cal1 PE=1 SV=1	1462	63.465	47.3	5797400	14	199910	10741000	19	370380
O13735	Actin-interacting protein 3 homolog	fat1	35.748	Actin-interacting protein 3 homolog OS=Schizosaccharomyces pombe (strain 972 / ATCC 24843) OX=284812 GN=fat1 PE=1 SV=2	148	154.32	14.4	17256	2	236.39	72905	4	998.7
O94248	Midasin	mdn1	6.0959	Midasin OS=Schizosaccharomyces pombe (strain 972 / ATCC 24843) OX=284812 GN=mdn1 PE=1 SV=1	1109	537.78	1.8	141450	2	589.38	238920	3	995.5
P40372;P36584	60S ribosomal protein L3-A;60S ribosomal protein L3-B	rpl3a;rpl3b	323.31	Large ribosomal subunit protein uL3A OS=Schizosaccharomyces pombe (strain 972 / ATCC 24843) OX=284812 GN=rpl301 PE=1 SV=2;Large ribosomal subunit protein uL3B OS=Schizosaccharomyces pombe (strain 972 / ATCC 24843) OX=284812 GN=rpl302 PE=1 SV=2	1465	43.802	55.9	6301100	19	300050	8088300	24	385160
P36585	60S ribosomal protein L28-A	rpl28a	28.562	Large ribosomal subunit protein uL15A OS=Schizosaccharomyces pombe (strain 972 / ATCC 24843) OX=284812 GN=rpl2802 PE=1 SV=3	1466	16.653	50.7	335660	3	37296	369970	6	41107
P36586	GTP-binding protein ypt5	ypt5	120.91	GTP-binding protein ypt5 OS=Schizosaccharomyces pombe (strain 972 / ATCC 24843) OX=284812 GN=ypt5 PE=1 SV=1	1467	22.985	70.6	290950	6	20782	538880	8	38491
P36587	NADPH--cytochrome P450 reductase	ccr1	78.222	NADPH--cytochrome P450 reductase OS=Schizosaccharomyces pombe (strain 972 / ATCC 24843) OX=284812 GN=ccr1 PE=2 SV=1	1468	76.774	38.2	289260	6	8264.6	700930	14	20027
P36590	Thymidylate kinase	tmp1	7.4406	Thymidylate kinase OS=Schizosaccharomyces pombe (strain 972 / ATCC 24843) OX=284812 GN=tmp1 PE=1 SV=2	1469	24.249	20.5	16485	1	1648.5	96991	3	9699.1
P36591	Dihydrofolate reductase	dfr1	214.48	Dihydrofolate reductase OS=Schizosaccharomyces pombe (strain 972 / ATCC 24843) OX=284812 GN=dfr1 PE=2 SV=2	1470	51.522	52.5	1149400	14	45976	1977500	16	79100
Q9UU83	Protein pal1	pal1	4.4946	Protein pal1 OS=Schizosaccharomyces pombe (strain 972 / ATCC 24843) OX=284812 GN=pal1 PE=1 SV=1	2773	46.628	11.3	2530.9	1	110.04	22778	1	990.33
P36596	Squalene synthase	erg9	323.31	Squalene synthase OS=Schizosaccharomyces pombe (strain 972 / ATCC 24843) OX=284812 GN=erg9 PE=1 SV=1	1472	53.321	53.5	1443400	13	55515	2860500	14	110020
P36597	4-amino-5-hydroxymethyl-2-methylpyrimidine phosphate synthase	nmt1	323.31	4-amino-5-hydroxymethyl-2-methylpyrimidine phosphate synthase OS=Schizosaccharomyces pombe (strain 972 / ATCC 24843) OX=284812 GN=nmt1 PE=2 SV=1	1473	38.965	85	31385000	27	1569200	79254000	40	3962700
P36599	3,5-cyclic-nucleotide phosphodiesterase	cgs2	7.4268	3,5-cyclic-nucleotide phosphodiesterase OS=Schizosaccharomyces pombe (strain 972 / ATCC 24843) OX=284812 GN=cgs2 PE=3 SV=1	1474	38.65	10.7	26065	1	2005	68404	1	5261.8
P36600	cAMP-dependent protein kinase regulatory subunit	cgs1	73.279	cAMP-dependent protein kinase regulatory subunit OS=Schizosaccharomyces pombe (strain 972 / ATCC 24843) OX=284812 GN=cgs1 PE=1 SV=2	1475	46.468	28.2	207980	6	10946	486640	9	25613
Q10172	Actin cytoskeleton-regulatory complex protein pan1	pan1	45.873	Actin cytoskeleton-regulatory complex protein pan1 OS=Schizosaccharomyces pombe (strain 972 / ATCC 24843) OX=284812 GN=pan1 PE=1 SV=1	1965	193.28	9.9	0	0	0	68009	3	985.64
P36602	Ribonucleoside-diphosphate reductase large chain	cdc22	279.65	Ribonucleoside-diphosphate reductase large chain OS=Schizosaccharomyces pombe (strain 972 / ATCC 24843) OX=284812 GN=cdc22 PE=1 SV=2	1477	91.998	40.8	1360400	13	32391	1903500	18	45321
P36603	Ribonucleoside-diphosphate reductase small chain	suc22	323.31	Ribonucleoside-diphosphate reductase small chain OS=Schizosaccharomyces pombe (strain 972 / ATCC 24843) OX=284812 GN=suc22 PE=3 SV=2	1478	45.405	76.2	1836700	23	76529	4098100	23	170750
P36604	78 kDa glucose-regulated protein homolog	bip1	323.31	Endoplasmic reticulum chaperone BiP OS=Schizosaccharomyces pombe (strain 972 / ATCC 24843) OX=284812 GN=bip1 PE=3 SV=2	1479	73.226	58.5	6463700	32	208510	16231000	35	523600
P36605	Histidinol-phosphate aminotransferase	his3	178.81	Histidinol-phosphate aminotransferase OS=Schizosaccharomyces pombe (strain 972 / ATCC 24843) OX=284812 GN=his3 PE=3 SV=1	1480	42.733	60.2	801530	10	38168	2238400	14	106590
O60184	General transcriptional corepressor ssn6	ssn6	18.653	General transcriptional corepressor ssn6 OS=Schizosaccharomyces pombe (strain 972 / ATCC 24843) OX=284812 GN=ssn6 PE=1 SV=1	804	121.52	5.4	0	0	0	39409	2	985.23
P36612	26S protease regulatory subunit 4 homolog	mts2	202.94	26S proteasome regulatory subunit 4 homolog OS=Schizosaccharomyces pombe (strain 972 / ATCC 24843) OX=284812 GN=mts2 PE=2 SV=1	1482	50.06	42.2	758440	6	30338	1179900	11	47195
P87055	Uncharacterized protein C57A10.07	SPAC57A10.07	13.29	Uncharacterized protein C57A10.07 OS=Schizosaccharomyces pombe (strain 972 / ATCC 24843) OX=284812 GN=SPAC57A10.07 PE=4 SV=1	1649	35.128	16.4	0	0	0	10828	1	984.38
P36614	Serine/threonine-protein phosphatase ppe1	ppe1	67.352	Serine/threonine-protein phosphatase ppe1 OS=Schizosaccharomyces pombe (strain 972 / ATCC 24843) OX=284812 GN=ppe1 PE=1 SV=1	1484	35.259	56.4	218680	7	12149	532770	9	29599
O74765	Probable proline--tRNA ligase, mitochondrial	SPBC24C6.03	15.798	Probable proline--tRNA ligase, mitochondrial OS=Schizosaccharomyces pombe (strain 972 / ATCC 24843) OX=284812 GN=SPBC24C6.03 PE=3 SV=1	976	47.931	6.4	9718.4	1	511.5	18570	1	977.35
Q9P7R8	Uncharacterized protein C211.03	SPBC211.03c	15.551	Uncharacterized protein C211.03 OS=Schizosaccharomyces pombe (strain 972 / ATCC 24843) OX=284812 GN=SPBC211.03c PE=1 SV=1	2444	165.43	5.7	42070	2	576.3	70568	4	966.68
O43085	DSC E3 ubiquitin ligase complex subunit 1	dsc1	9.0327	DSC E3 ubiquitin ligase complex subunit 1 OS=Schizosaccharomyces pombe (strain 972 / ATCC 24843) OX=284812 GN=dsc1 PE=1 SV=2	631	79.184	8.5	0	0	0	29724	2	958.84
P36620	Acetolactate synthase, mitochondrial	ilv1	323.31	Acetolactate synthase, mitochondrial OS=Schizosaccharomyces pombe (strain 972 / ATCC 24843) OX=284812 GN=ilv1 PE=3 SV=2	1488	73.193	61.9	4129800	22	108680	7414600	32	195120
P36621	Adenylyl cyclase-associated protein	cap1	126.07	Adenylyl cyclase-associated protein OS=Schizosaccharomyces pombe (strain 972 / ATCC 24843) OX=284812 GN=cap1 PE=1 SV=1	1489	60.243	34.8	463570	4	15452	1446200	15	48206
O74498	UBX domain-containing protein 10	ucp10	4.9948	UBX domain-containing protein 10 OS=Schizosaccharomyces pombe (strain 972 / ATCC 24843) OX=284812 GN=ucp10 PE=3 SV=1	909	48.67	12.9	0	0	0	18179	2	956.77
P36623	Phosphoglycerate mutase	gpm1	323.31	Phosphoglycerate mutase OS=Schizosaccharomyces pombe (strain 972 / ATCC 24843) OX=284812 GN=gpm1 PE=1 SV=1	1491	23.765	89.6	32369000	31	2489900	47620000	35	3663100
P36627	Cellular nucleic acid-binding protein homolog	byr3	117.76	Cellular nucleic acid-binding protein homolog OS=Schizosaccharomyces pombe (strain 972 / ATCC 24843) OX=284812 GN=byr3 PE=4 SV=1	1492	19.342	48.6	80976	1	6748	1356900	6	113080
Q10282	Guanine nucleotide-binding protein subunit beta	git5	21.542	Guanine nucleotide-binding protein subunit beta OS=Schizosaccharomyces pombe (strain 972 / ATCC 24843) OX=284812 GN=git5 PE=3 SV=2	2023	32.828	22.3	0	0	0	10497	1	954.31
P37202	Exosome complex exonuclease dis3	dis3	21.244	Exosome complex exonuclease dis3 OS=Schizosaccharomyces pombe (strain 972 / ATCC 24843) OX=284812 GN=dis3 PE=1 SV=1	1494	110.14	9.9	54247	4	1063.7	42182	2	827.1
P37382	DNA-directed RNA polymerase II subunit RPB3	rpb3	17.624	DNA-directed RNA polymerase II subunit RPB3 OS=Schizosaccharomyces pombe (strain 972 / ATCC 24843) OX=284812 GN=rpb3 PE=1 SV=2	1495	33.716	18.5	24939	1	1918.4	45518	2	3501.4
Q9P7V6	Vacuolar protein sorting-associated protein 33	vps33	9.8912	Vacuolar protein sorting-associated protein 33 OS=Schizosaccharomyces pombe (strain 972 / ATCC 24843) OX=284812 GN=vps33 PE=3 SV=1	2461	67.599	6.4	0	0	0	23602	2	944.07
P39750	Flap endonuclease 1	rad2	13.806	Flap endonuclease 1 OS=Schizosaccharomyces pombe (strain 972 / ATCC 24843) OX=284812 GN=rad2 PE=1 SV=1	1497	42.866	10.8	24542	2	1363.5	112140	3	6230
P39825	Profilin	cdc3	91.948	Profilin OS=Schizosaccharomyces pombe (strain 972 / ATCC 24843) OX=284812 GN=cdc3 PE=1 SV=1	1498	13.411	37.8	593100	3	148270	810480	1	202620
P40231	Casein kinase II subunit alpha	cka1	111.28	Casein kinase II subunit alpha OS=Schizosaccharomyces pombe (strain 972 / ATCC 24843) OX=284812 GN=cka1 PE=2 SV=2	1499	39.527	51.5	582880	9	29144	1343800	9	67192
O94664	Meiotically up-regulated gene 166 protein	mug166	3.1181	Meiotically up-regulated gene 166 protein OS=Schizosaccharomyces pombe (strain 972 / ATCC 24843) OX=284812 GN=mug166 PE=1 SV=3	1310	25.915	6.4	0	0	0	9426.8	1	942.68
P40233	Casein kinase I homolog 1	cki1	40.825	Casein kinase I homolog 1 OS=Schizosaccharomyces pombe (strain 972 / ATCC 24843) OX=284812 GN=cki1 PE=1 SV=2	1501	50.424	37.7	87570	4	4170	634460	10	30212
O14096	Queuine tRNA-ribosyltransferase-like protein	SPAC2F3.13c	5.8924	Queuine tRNA-ribosyltransferase accessory subunit 2 OS=Schizosaccharomyces pombe (strain 972 / ATCC 24843) OX=284812 GN=SPAC2F3.13c PE=3 SV=4	344	73.212	4.9	0	0	0	29188	2	941.54
P40235	Casein kinase I homolog hhp1	hhp1	62.097	Casein kinase I homolog hhp1 OS=Schizosaccharomyces pombe (strain 972 / ATCC 24843) OX=284812 GN=hhp1 PE=2 SV=1	1503	42.45	43.6	83779	6	4409.4	292500	9	15394
P40369	Argininosuccinate lyase	arg7	33.3	Argininosuccinate lyase OS=Schizosaccharomyces pombe (strain 972 / ATCC 24843) OX=284812 GN=arg7 PE=1 SV=2	1504	51.738	37.1	63830	3	2659.6	262860	7	10953
P40370	Enolase 1-1	eno101	323.31	Enolase 1-1 OS=Schizosaccharomyces pombe (strain 972 / ATCC 24843) OX=284812 GN=eno101 PE=1 SV=2	1505	47.435	92	86189000	35	4788300	149220000	47	8290200
P40371	Protein phosphatase 2C homolog 1	ptc1	41.225	Protein phosphatase 2C homolog 1 OS=Schizosaccharomyces pombe (strain 972 / ATCC 24843) OX=284812 GN=ptc1 PE=2 SV=1	1506	38.676	46.1	28319	2	1573.3	321490	8	17861
P40373	ATP phosphoribosyltransferase	his1	249.08	ATP phosphoribosyltransferase OS=Schizosaccharomyces pombe (strain 972 / ATCC 24843) OX=284812 GN=his1 PE=2 SV=1	1507	34.029	65.8	2883400	17	192230	6283700	20	418910
P40374	Imidazoleglycerol-phosphate dehydratase	his5	58.919	Imidazoleglycerol-phosphate dehydratase OS=Schizosaccharomyces pombe (strain 972 / ATCC 24843) OX=284812 GN=his5 PE=1 SV=1	1508	23.52	56.9	107200	4	9745.6	311490	7	28317
P40375	NAD-dependent malic enzyme	mae2	323.31	NAD-dependent malic enzyme OS=Schizosaccharomyces pombe (strain 972 / ATCC 24843) OX=284812 GN=mae2 PE=1 SV=1	1509	62.534	70.6	10603000	29	353450	20940000	40	698020
P40376	cAMP-dependent protein kinase catalytic subunit	pka1	35.343	cAMP-dependent protein kinase catalytic subunit OS=Schizosaccharomyces pombe (strain 972 / ATCC 24843) OX=284812 GN=pka1 PE=1 SV=1	1510	57.577	24.8	62295	3	2966.4	240330	4	11445
P40377	DNA replication licensing factor mcm2	mcm2	21.931	DNA replication licensing factor mcm2 OS=Schizosaccharomyces pombe (strain 972 / ATCC 24843) OX=284812 GN=mcm2 PE=1 SV=1	1511	92.83	11.3	75412	6	1639.4	42051	2	914.14
P40381	Chromatin-associated protein swi6	swi6	19.133	Chromatin-associated protein swi6 OS=Schizosaccharomyces pombe (strain 972 / ATCC 24843) OX=284812 GN=swi6 PE=1 SV=1	1512	37.292	14.6	50093	1	3339.5	889930	5	59329
Q9UTQ0	Putative CCA tRNA nucleotidyltransferase 1	SPAC1093.04c	4.6566	tRNA nucleotidyltransferase cca1 OS=Schizosaccharomyces pombe (strain 972 / ATCC 24843) OX=284812 GN=cca1 PE=1 SV=2	2752	57.553	5.6	0	0	0	27302	2	941.45
P40386	Probable thiamine biosynthetic bifunctional enzyme;Thiamine-phosphate synthase;Hydroxyethylthiazole kinase	thi4	323.31	Probable thiamine biosynthetic bifunctional enzyme OS=Schizosaccharomyces pombe (strain 972 / ATCC 24843) OX=284812 GN=thi4 PE=2 SV=1	1514	55.565	67	3950800	21	146330	6819400	23	252570
P40387	Alpha,alpha-trehalose-phosphate synthase [UDP-forming]	tps1	243.05	Alpha,alpha-trehalose-phosphate synthase [UDP-forming] OS=Schizosaccharomyces pombe (strain 972 / ATCC 24843) OX=284812 GN=tps1 PE=1 SV=2	1515	58.493	59.6	1196500	9	54385	3212700	18	146030
P40389	Protein-lysine N-methyltransferase rrg1	rrg1	4.4045	Protein-lysine N-methyltransferase rrg1 OS=Schizosaccharomyces pombe (strain 972 / ATCC 24843) OX=284812 GN=rrg1 PE=2 SV=1	1516	34.534	10.9	72441	1	5572.4	451300	2	34716
P40847	Switch-activating protein 1	sap1	107.18	Switch-activating protein 1 OS=Schizosaccharomyces pombe (strain 972 / ATCC 24843) OX=284812 GN=sap1 PE=1 SV=2	1517	29.127	41.7	315510	4	21034	1029100	10	68610
Q9P7D0	Uncharacterized protein P4H10.19c	SPBP4H10.19c	3.9201	Uncharacterized protein P4H10.19c OS=Schizosaccharomyces pombe (strain 972 / ATCC 24843) OX=284812 GN=SPBP4H10.19c PE=3 SV=1	2383	43.417	6.6	0	0	0	15941	1	937.72
P40900	Sexual differentiation process protein isp4	isp4	143.05	Sexual differentiation process protein isp4 OS=Schizosaccharomyces pombe (strain 972 / ATCC 24843) OX=284812 GN=isp4 PE=2 SV=2	1519	89.191	17.7	73302	2	4072.3	67429	2	3746
Q9USR5	Uncharacterized THOC5 family protein	SPBC577.04	3.9444	THO complex subunit tho5 OS=Schizosaccharomyces pombe (strain 972 / ATCC 24843) OX=284812 GN=tho5 PE=3 SV=1	2601	23.497	8.5	0	0	0	9349.3	1	934.93
P40902	Sexual differentiation process protein isp7	isp7	35.764	Sexual differentiation process protein isp7 OS=Schizosaccharomyces pombe (strain 972 / ATCC 24843) OX=284812 GN=isp7 PE=2 SV=1	1521	43.81	27.5	150720	5	12560	280620	5	23385
P40903	Sexual differentiation process putative subtilase-type proteinase isp6	isp6	227.76	Sexual differentiation process putative subtilase-type proteinase isp6 OS=Schizosaccharomyces pombe (strain 972 / ATCC 24843) OX=284812 GN=isp6 PE=2 SV=1	1522	49.366	33.4	175360	3	15942	368050	4	33459
P40921	Elongation factor 1-gamma	tef3	323.31	Elongation factor 1-gamma OS=Schizosaccharomyces pombe (strain 972 / ATCC 24843) OX=284812 GN=tef3 PE=1 SV=1	1523	45.786	71.1	8085500	15	367520	17149000	24	779500
P40976	L-aminoadipate-semialdehyde dehydrogenase	lys1	323.31	L-2-aminoadipate reductase OS=Schizosaccharomyces pombe (strain 972 / ATCC 24843) OX=284812 GN=lys1 PE=1 SV=3	1524	156.89	49.8	4019500	38	53593	7616200	41	101550
O14326	E3 ubiquitin-protein ligase pub3	pub3	11.507	E3 ubiquitin-protein ligase pub3 OS=Schizosaccharomyces pombe (strain 972 / ATCC 24843) OX=284812 GN=pub3 PE=2 SV=1	451	89.259	9.8	0	0	0	39962	1	929.34
O74740	Cleavage factor two protein 2	cft2	29.025	Cleavage factor two protein 2 OS=Schizosaccharomyces pombe (strain 972 / ATCC 24843) OX=284812 GN=cft2 PE=1 SV=1	961	89.45	9.9	0	0	0	38829	2	924.51
P40998	Thiamine thiazole synthase	thi2	323.31	Thiamine thiazole synthase OS=Schizosaccharomyces pombe (strain 972 / ATCC 24843) OX=284812 GN=thi2 PE=2 SV=2	1527	35.274	79	43152000	26	2538400	71082000	27	4181300
O94631	rRNA methyltransferase 1, mitochondrial	mrm1	7.0655	rRNA methyltransferase 1, mitochondrial OS=Schizosaccharomyces pombe (strain 972 / ATCC 24843) OX=284812 GN=mrm1 PE=3 SV=1	1295	33.402	12.6	0	0	0	13864	2	924.26
P41003	Structural maintenance of chromosomes protein 2	cut14	9.1832	Structural maintenance of chromosomes protein 2 OS=Schizosaccharomyces pombe (strain 972 / ATCC 24843) OX=284812 GN=cut14 PE=1 SV=2	1529	134.14	5.3	3174500	1	46684	16880	2	248.23
Q9USS2	Serine/threonine-protein kinase ppk29	ppk29	8.4225	Serine/threonine-protein kinase ppk29 OS=Schizosaccharomyces pombe (strain 972 / ATCC 24843) OX=284812 GN=ppk29 PE=1 SV=1	2605	96.125	5.8	10468	1	275.46	35114	2	924.04
O74952	Phenylalanine--tRNA ligase, mitochondrial	mfs1	2.4901	Phenylalanine--tRNA ligase, mitochondrial OS=Schizosaccharomyces pombe (strain 972 / ATCC 24843) OX=284812 GN=mfs1 PE=3 SV=1	1072	50.188	3	0	0	0	19342	1	921.07
P41390	Amidophosphoribosyltransferase	ade4	109.96	Amidophosphoribosyltransferase OS=Schizosaccharomyces pombe (strain 972 / ATCC 24843) OX=284812 GN=ade4 PE=1 SV=1	1532	59.831	40.3	556600	12	18553	1022800	10	34093
P41391	Ran GTPase-activating protein 1	rna1	153.53	Ran GTPase-activating protein 1 OS=Schizosaccharomyces pombe (strain 972 / ATCC 24843) OX=284812 GN=rna1 PE=1 SV=1	1533	43.235	62.4	649240	10	30916	2175100	15	103580
O74835	rRNA biogenesis protein rrp5	rrp5	53.147	rRNA biogenesis protein rrp5 OS=Schizosaccharomyces pombe (strain 972 / ATCC 24843) OX=284812 GN=rrp5 PE=1 SV=1	1016	187.52	11.7	27337	3	307.15	81329	4	913.8
P41820	Brefeldin A resistance protein	bfr1	221.41	Brefeldin A resistance protein OS=Schizosaccharomyces pombe (strain 972 / ATCC 24843) OX=284812 GN=bfr1 PE=1 SV=1	1535	171.75	33.6	737920	16	10695	1932700	27	28010
P41831	Ribose-phosphate pyrophosphokinase 1	SPAC4A8.14	86.304	Ribose-phosphate pyrophosphokinase 1 OS=Schizosaccharomyces pombe (strain 972 / ATCC 24843) OX=284812 GN=SPAC4A8.14 PE=3 SV=1	1536	45.352	40.3	365070	6	22817	706660	7	44166
P41836	26S protease regulatory subunit 8 homolog	let1	107.32	26S proteasome regulatory subunit 8 homolog OS=Schizosaccharomyces pombe (strain 972 / ATCC 24843) OX=284812 GN=let1 PE=3 SV=1	1537	45.069	40	709900	11	29579	1179100	10	49130
P41838	Poly(A)+ RNA export protein	rae1	39.838	Poly(A)+ RNA export protein OS=Schizosaccharomyces pombe (strain 972 / ATCC 24843) OX=284812 GN=rae1 PE=1 SV=1	1538	38.626	35.2	63329	3	3518.3	48074	2	2670.8
P41878	26S proteasome regulatory subunit rpn11	rpn11	59.165	26S proteasome regulatory subunit rpn11 OS=Schizosaccharomyces pombe (strain 972 / ATCC 24843) OX=284812 GN=rpn11 PE=1 SV=2	1539	34.572	23.7	228110	4	14257	295860	5	18491
P41887	Heat shock protein 90 homolog	swo1	323.31	Heat shock protein 90 homolog OS=Schizosaccharomyces pombe (strain 972 / ATCC 24843) OX=284812 GN=swo1 PE=1 SV=2	1540	80.595	71.4	26827000	35	745190	59268000	54	1646300
P41888	Thiamine pyrophosphokinase	tnr3	40.408	Thiamine pyrophosphokinase OS=Schizosaccharomyces pombe (strain 972 / ATCC 24843) OX=284812 GN=tnr3 PE=1 SV=1	1541	64.235	28.6	49691	3	1713.5	347850	8	11995
O74555	Branchpoint-bridging protein	bpb1	8.4589	Branchpoint-bridging protein OS=Schizosaccharomyces pombe (strain 972 / ATCC 24843) OX=284812 GN=bpb1 PE=1 SV=1	942	63.621	5.1	3045.7	1	179.16	15495	1	911.48
O14286	Iron-sulfur clusters transporter atm1, mitochondrial	atm1	9.722	Iron-sulfur clusters transporter atm1, mitochondrial OS=Schizosaccharomyces pombe (strain 972 / ATCC 24843) OX=284812 GN=atm1 PE=3 SV=2	433	77.055	4.9	0	0	0	34629	2	911.3
P41891	Protein gar2	gar2	196.69	Protein gar2 OS=Schizosaccharomyces pombe (strain 972 / ATCC 24843) OX=284812 GN=gar2 PE=1 SV=2	1544	52.987	27.6	3174200	9	198390	2509200	13	156820
Q9USL6	Putative hydroxymethylpyrimidine/phosphomethylpyrimidine kinase C18B5.05c	SPCC18B5.05c	6.2596	Putative hydroxymethylpyrimidine/phosphomethylpyrimidine kinase C18B5.05c OS=Schizosaccharomyces pombe (strain 972 / ATCC 24843) OX=284812 GN=SPCC18B5.05c PE=3 SV=1	2576	35.839	8.3	11079	1	852.27	11749	1	903.78
P42656	DNA damage checkpoint protein rad24	rad24	323.31	Checkpoint signal transducer rad24 OS=Schizosaccharomyces pombe (strain 972 / ATCC 24843) OX=284812 GN=rad24 PE=1 SV=2	1546	30.082	81.9	5764300	14	384290	19412000	23	1294100
P42657	DNA damage checkpoint protein rad25	rad25	323.31	Checkpoint signal transducer rad25 OS=Schizosaccharomyces pombe (strain 972 / ATCC 24843) OX=284812 GN=rad25 PE=1 SV=1	1547	30.369	71.9	2744100	11	161420	8008000	15	471060
Q09865	Putative 54S ribosomal protein L6, mitochondrial	mrpl6	3.5881	Large ribosomal subunit protein uL6m OS=Schizosaccharomyces pombe (strain 972 / ATCC 24843) OX=284812 GN=mrpl16 PE=3 SV=1	1868	23.877	5.6	0	0	0	11745	1	903.43
P46595	Ubiquitin-conjugating enzyme E2 4	ubc4	190.6	Ubiquitin-conjugating enzyme E2 4 OS=Schizosaccharomyces pombe (strain 972 / ATCC 24843) OX=284812 GN=ubc4 PE=1 SV=1	1549	16.476	43.5	1933600	4	483400	5517900	4	1379500
P47943	ATP-dependent RNA helicase eIF4A	tif1	323.31	ATP-dependent RNA helicase eIF4A OS=Schizosaccharomyces pombe (strain 972 / ATCC 24843) OX=284812 GN=tif1 PE=1 SV=2	1550	44.436	80.9	7324300	24	332920	17102000	26	777340
P48003	Histone H2A.Z	pht1	5.9985	Histone H2A.Z OS=Schizosaccharomyces pombe (strain 972 / ATCC 24843) OX=284812 GN=pht1 PE=1 SV=3	1551	15.025	21.6	17601	2	2514.4	42104	2	6014.8
P48008	Septin homolog spn3	spn3	143.88	Septin homolog spn3 OS=Schizosaccharomyces pombe (strain 972 / ATCC 24843) OX=284812 GN=spn3 PE=1 SV=3	1552	46.66	26.7	87163	5	4587.5	235740	5	12408
P48009	Septin homolog spn4	spn4	70.074	Septin homolog spn4 OS=Schizosaccharomyces pombe (strain 972 / ATCC 24843) OX=284812 GN=spn4 PE=1 SV=1	1553	44.773	28.2	71104	5	4182.6	171990	5	10117
P49373	Transcription elongation factor S-II	tfs1	8.4992	Transcription elongation factor S-II OS=Schizosaccharomyces pombe (strain 972 / ATCC 24843) OX=284812 GN=tfs1 PE=3 SV=1	1554	32.734	8.2	48715	2	2865.6	61146	2	3596.8
O13658	Uncharacterized transcriptional regulatory protein C27B12.11c		4.8435	Uncharacterized transcriptional regulatory protein C27B12.11c OS=Schizosaccharomyces pombe (strain 972 / ATCC 24843) OX=284812 GN=pi067 PE=1 SV=1	117	81.928	2.3	5041.1	1	229.14	19841	1	901.87
P49740	Nucleoside diphosphate kinase	ndk1	66.632	Nucleoside diphosphate kinase OS=Schizosaccharomyces pombe (strain 972 / ATCC 24843) OX=284812 GN=ndk1 PE=3 SV=1	1556	17.012	77.5	97285	4	10809	310180	5	34465
P49776	Bis(5-nucleosyl)-tetraphosphatase [asymmetrical]	aph1	43.531	Bis(5-nucleosyl)-tetraphosphatase [asymmetrical] OS=Schizosaccharomyces pombe (strain 972 / ATCC 24843) OX=284812 GN=aph1 PE=1 SV=2	1557	20.685	50	119100	5	13233	255880	6	28431
Q9Y7S6	Aromatic amino acid aminotransferase C569.07	SPCC569.07	6.2987	Aromatic amino acid aminotransferase C569.07 OS=Schizosaccharomyces pombe (strain 972 / ATCC 24843) OX=284812 GN=SPCC569.07 PE=3 SV=1	2880	53.613	6.2	0	0	0	23404	1	900.17
P50514	Probable argininosuccinate lyase	argx	323.31	Probable argininosuccinate lyase OS=Schizosaccharomyces pombe (strain 972 / ATCC 24843) OX=284812 GN=argx PE=3 SV=1	1559	51.571	66.7	3049800	17	121990	7408700	23	296350
P50515	V-type proton ATPase 16 kDa proteolipid subunit	vma3	31.955	V-type proton ATPase subunit c OS=Schizosaccharomyces pombe (strain 972 / ATCC 24843) OX=284812 GN=vma3 PE=3 SV=1	1560	16.325	11.2	387350	1	77470	772150	1	154430
P50519	Heat shock protein hsp9	hsp9	104.22	Heat shock protein hsp9 OS=Schizosaccharomyces pombe (strain 972 / ATCC 24843) OX=284812 GN=hsp9 PE=2 SV=1	1561	7.5031	79.4	512410	2	102480	6539900	5	1308000
P50521	Hexokinase-2	hxk2	323.31	Hexokinase-2 OS=Schizosaccharomyces pombe (strain 972 / ATCC 24843) OX=284812 GN=hxk2 PE=1 SV=1	1562	50.92	85.5	12182000	25	609080	32146000	31	1607300
P50523	Cytochrome b-c1 complex subunit 8	qcr8	16.571	Cytochrome b-c1 complex subunit 8 OS=Schizosaccharomyces pombe (strain 972 / ATCC 24843) OX=284812 GN=qcr8 PE=3 SV=1	1563	10.467	45.7	464110	2	66301	721760	3	103110
P50524	26S proteasome regulatory subunit rpn12	rpn12	100.96	26S proteasome regulatory subunit rpn12 OS=Schizosaccharomyces pombe (strain 972 / ATCC 24843) OX=284812 GN=rpn12 PE=1 SV=1	1564	30.899	55.9	1029900	8	68659	2797200	9	186480
Q9P3A9	Uncharacterized protein C1565.05	SPAC1565.05	13.133	Uncharacterized protein C1565.05 OS=Schizosaccharomyces pombe (strain 972 / ATCC 24843) OX=284812 GN=SPAC1565.05 PE=4 SV=1	2294	86.679	8.9	0	0	0	34177	4	899.41
Q9US34	Uncharacterized aminotransferase C1039.07c	SPAC1039.07c	48.501	Uncharacterized aminotransferase C1039.07c OS=Schizosaccharomyces pombe (strain 972 / ATCC 24843) OX=284812 GN=SPAC1039.07c PE=3 SV=1	2537	48.445	31.5	0	0	0	18841	1	897.21
O43045	Iron-sulfur assembly protein 2	isa2	3.1242	Iron-sulfur assembly protein 2 OS=Schizosaccharomyces pombe (strain 972 / ATCC 24843) OX=284812 GN=isa2 PE=3 SV=1	610	23.238	12.2	0	0	0	7158.6	1	894.83
P50537	Malic acid transport protein	mae1	26.477	Malic acid transport protein OS=Schizosaccharomyces pombe (strain 972 / ATCC 24843) OX=284812 GN=mae1 PE=1 SV=1	1568	49.304	7.8	183670	3	11479	259070	3	16192
P50998	AMP deaminase	ada1	48.952	AMP deaminase OS=Schizosaccharomyces pombe (strain 972 / ATCC 24843) OX=284812 GN=ada1 PE=1 SV=3	1569	95.886	15.6	118030	4	2744.9	276460	8	6429.3
P50999	T-complex protein 1 subunit delta	cct4	207.44	T-complex protein 1 subunit delta OS=Schizosaccharomyces pombe (strain 972 / ATCC 24843) OX=284812 GN=cct4 PE=2 SV=2	1570	56.968	46.1	1519300	15	52391	3047600	19	105090
P52808	60S ribosomal protein L30-1	rpl30a	90.106	Large ribosomal subunit protein eL30A OS=Schizosaccharomyces pombe (strain 972 / ATCC 24843) OX=284812 GN=rpl3001 PE=3 SV=2	1571	11.591	55	663600	5	110600	665890	3	110980
P52890	Transcription factor atf1	atf1	2.3444	Transcription factor atf1 OS=Schizosaccharomyces pombe (strain 972 / ATCC 24843) OX=284812 GN=atf1 PE=1 SV=1	1572	59.71	10.8	37586	1	2088.1	0	0	0
P53692	Structural maintenance of chromosomes protein 6	smc6	2.3222	Structural maintenance of chromosomes protein 6 OS=Schizosaccharomyces pombe (strain 972 / ATCC 24843) OX=284812 GN=smc6 PE=1 SV=1	1573	130.93	3.1	110460	1	1648.7	2365600	1	35307
P53693	Protein rds1	rds1	189.36	Protein rds1 OS=Schizosaccharomyces pombe (strain 972 / ATCC 24843) OX=284812 GN=rds1 PE=2 SV=2	1574	43.827	23.1	900680	4	150110	1306200	4	217700
P53694	Reticulon-like protein 1	rtn1	242.59	Reticulon-like protein 1 OS=Schizosaccharomyces pombe (strain 972 / ATCC 24843) OX=284812 GN=rtn1 PE=1 SV=1	1575	33.659	43.2	615770	8	47367	2549300	8	196100
P54069	Protein bem46	bem46	44.945	Protein bem46 OS=Schizosaccharomyces pombe (strain 972 / ATCC 24843) OX=284812 GN=bem46 PE=2 SV=3	1576	33.133	28.8	78877	3	4639.8	182260	5	10721
P54874	Hydroxymethylglutaryl-CoA synthase	hcs1	323.31	Hydroxymethylglutaryl-CoA synthase OS=Schizosaccharomyces pombe (strain 972 / ATCC 24843) OX=284812 GN=hcs1 PE=1 SV=1	1577	49.238	58.4	6936000	19	301560	17196000	24	747650
P55306	Catalase	cta1	201.24	Catalase OS=Schizosaccharomyces pombe (strain 972 / ATCC 24843) OX=284812 GN=cta1 PE=1 SV=1	1578	58.279	53.1	322230	9	11508	1304000	18	46572
P55877	Eukaryotic translation initiation factor 1A	tif11	36.9	Eukaryotic translation initiation factor 1A OS=Schizosaccharomyces pombe (strain 972 / ATCC 24843) OX=284812 GN=tif11 PE=2 SV=2	1579	15.677	20.3	131850	2	18836	205970	4	29424
P56286	Eukaryotic translation initiation factor 2 subunit alpha	tif211	90.703	Eukaryotic translation initiation factor 2 subunit alpha OS=Schizosaccharomyces pombe (strain 972 / ATCC 24843) OX=284812 GN=tif211 PE=1 SV=1	1580	34.525	50.7	515090	8	25754	771410	9	38571
P56287	Probable translation initiation factor eIF-2B subunit epsilon	tif225	106.85	Probable translation initiation factor eIF-2B subunit epsilon OS=Schizosaccharomyces pombe (strain 972 / ATCC 24843) OX=284812 GN=tif225 PE=1 SV=1	1581	76.325	29.6	204430	8	6388.3	319340	10	9979.3
P56288	Probable translation initiation factor eIF-2B subunit gamma	tif223	27.644	Probable translation initiation factor eIF-2B subunit gamma OS=Schizosaccharomyces pombe (strain 972 / ATCC 24843) OX=284812 GN=tif223 PE=1 SV=2	1582	50.461	17.2	46444	3	1935.2	273910	5	11413
P56289	Eukaryotic translation initiation factor 5A-1	tif51a	258.12	Eukaryotic translation initiation factor 5A-1 OS=Schizosaccharomyces pombe (strain 972 / ATCC 24843) OX=284812 GN=tif51a PE=1 SV=1	1583	17.152	91.1	1107700	11	138460	2535900	12	316990
P56329	Probable eukaryotic translation initiation factor 2 subunit beta	tif212	162.09	Probable eukaryotic translation initiation factor 2 subunit beta OS=Schizosaccharomyces pombe (strain 972 / ATCC 24843) OX=284812 GN=tif212 PE=1 SV=2	1584	35.96	63.6	351240	10	18486	1506100	14	79267
P57728	60S ribosomal protein L28-B	rpl28b	6.8309	Large ribosomal subunit protein uL15B OS=Schizosaccharomyces pombe (strain 972 / ATCC 24843) OX=284812 GN=rpl2801 PE=1 SV=1	1585	16.685	50.7	116190	4	12910	251250	6	27916
P58234	40S ribosomal protein S19-A	rps19a	124.27	Small ribosomal subunit protein eS19A OS=Schizosaccharomyces pombe (strain 972 / ATCC 24843) OX=284812 GN=rps1901 PE=2 SV=1	1586	16.15	38.2	1418900	6	157650	1124900	8	124980
P62506	54S ribosomal protein L44, mitochondrial	mrpl44	6.5845	Large ribosomal subunit protein mL53 OS=Schizosaccharomyces pombe (strain 972 / ATCC 24843) OX=284812 GN=mrpl44 PE=3 SV=1	1587	11.107	29	14495	1	2070.7	20408	1	2915.5
Q9US45	Mediator of RNA polymerase II transcription subunit 6	med6	4.4173	Mediator of RNA polymerase II transcription subunit 6 OS=Schizosaccharomyces pombe (strain 972 / ATCC 24843) OX=284812 GN=med6 PE=1 SV=1	2545	24.906	7.9	5413.9	1	386.71	12525	1	894.66
P78753	Probable asparagine synthetase [glutamine-hydrolyzing]	asn1	323.31	Probable asparagine synthetase [glutamine-hydrolyzing] OS=Schizosaccharomyces pombe (strain 972 / ATCC 24843) OX=284812 GN=asn1 PE=1 SV=3	1589	63.24	75	7502100	27	227340	10011000	35	303380
P78761	Cytochrome b-c1 complex subunit 2, mitochondrial	qcr2	216.44	Cytochrome b-c1 complex subunit 2, mitochondrial OS=Schizosaccharomyces pombe (strain 972 / ATCC 24843) OX=284812 GN=qcr2 PE=2 SV=2	1590	45.651	43.2	2352100	11	90467	2677100	10	102970
P78763	Uncharacterized mitochondrial carrier C83.13	SPBC83.13	58.872	Uncharacterized mitochondrial carrier C83.13 OS=Schizosaccharomyces pombe (strain 972 / ATCC 24843) OX=284812 GN=SPBC83.13 PE=2 SV=2	1591	31.575	24.2	144870	3	10348	207190	4	14799
P78768	Vesicle transport v-SNARE protein vti1	vti1	38.377	Vesicle transport v-SNARE protein vti1 OS=Schizosaccharomyces pombe (strain 972 / ATCC 24843) OX=284812 GN=vti1 PE=2 SV=2	1592	24.743	26.2	140910	3	14091	57949	1	5794.9
P78773	Probable acetyl-coenzyme A synthetase		323.31	Probable acetyl-coenzyme A synthetase OS=Schizosaccharomyces pombe (strain 972 / ATCC 24843) OX=284812 GN=SPCC191.02c PE=1 SV=2	1593	73.035	60.1	3224400	22	87147	8064000	27	217950
P78774	Actin-related protein 2/3 complex subunit 1	arc1	205.43	Actin-related protein 2/3 complex subunit 1 OS=Schizosaccharomyces pombe (strain 972 / ATCC 24843) OX=284812 GN=arc1 PE=1 SV=3	1594	41.596	55.2	222090	5	11105	595620	9	29781
P78780	Probable aspartate-semialdehyde dehydrogenase	SPCC1827.06c	293.1	Probable aspartate-semialdehyde dehydrogenase OS=Schizosaccharomyces pombe (strain 972 / ATCC 24843) OX=284812 GN=SPCC1827.06c PE=1 SV=2	1595	38.55	58.3	3322600	13	174880	6087000	12	320370
P78789	Uncharacterized protein C1919.03c	SPCC1919.03c	10.702	5-AMP-activated protein kinase subunit beta OS=Schizosaccharomyces pombe (strain 972 / ATCC 24843) OX=284812 GN=amk2 PE=1 SV=2	1596	32.969	34.2	25799	2	1984.5	172590	2	13276
P78790	Probable electron transfer flavoprotein subunit alpha, mitochondrial	SPAC27D7.06	182.48	Probable electron transfer flavoprotein subunit alpha, mitochondrial OS=Schizosaccharomyces pombe (strain 972 / ATCC 24843) OX=284812 GN=SPAC27D7.06 PE=2 SV=3	1597	36.393	49.6	490020	7	28825	1754600	13	103210
O59815	Putative malic acid transport protein	SPCC794.06	2.6196	Putative malic acid transport protein OS=Schizosaccharomyces pombe (strain 972 / ATCC 24843) OX=284812 GN=SPCC794.06 PE=3 SV=1	713	48.839	2.8	0	0	0	14305	1	894.09
P78795	Eukaryotic translation initiation factor 3 subunit G	tif35	85.137	Eukaryotic translation initiation factor 3 subunit G OS=Schizosaccharomyces pombe (strain 972 / ATCC 24843) OX=284812 GN=tif35 PE=1 SV=2	1599	31.494	34.4	509300	6	33954	780130	7	52008
Q09758	Putative membrane-bound O-acyltransferase C24H6.01c		7.5673	Membrane-bound O-acyltransferase gup1 OS=Schizosaccharomyces pombe (strain 972 / ATCC 24843) OX=284812 GN=gup1 PE=3 SV=4	1810	68.233	5.3	0	0	0	24984	1	892.28
P78804	NADP-specific glutamate dehydrogenase	gdh1	323.31	NADP-specific glutamate dehydrogenase OS=Schizosaccharomyces pombe (strain 972 / ATCC 24843) OX=284812 GN=gdh1 PE=1 SV=2	1601	48.789	62.7	7285900	16	280230	18320000	19	704620
P78810	Vacuolar transporter chaperone 4	vtc4	285.47	Vacuolar transporter chaperone complex subunit 4 OS=Schizosaccharomyces pombe (strain 972 / ATCC 24843) OX=284812 GN=vtc4 PE=1 SV=2	1602	83.634	55.8	534690	11	13710	1670000	20	42821
P78811	Probable UTP--glucose-1-phosphate uridylyltransferase	fuy1	323.31	Probable UTP--glucose-1-phosphate uridylyltransferase OS=Schizosaccharomyces pombe (strain 972 / ATCC 24843) OX=284812 GN=fyu1 PE=1 SV=2	1603	56.429	72.7	5851600	24	243820	13666000	33	569410
P78812	6-phosphogluconate dehydrogenase, decarboxylating	SPBC660.16	323.31	6-phosphogluconate dehydrogenase, decarboxylating OS=Schizosaccharomyces pombe (strain 972 / ATCC 24843) OX=284812 GN=SPBC660.16 PE=1 SV=2	1604	53.679	88.2	20936000	35	775420	40183000	43	1488300
Q12126	Serine/threonine-protein kinase crk1	crk1	4.2572	Serine/threonine-protein kinase crk1 OS=Schizosaccharomyces pombe (strain 972 / ATCC 24843) OX=284812 GN=crk1 PE=1 SV=1	2114	38.537	7.2	0	0	0	19323	1	878.32
P78814	Pre-mRNA-splicing factor srp2	srp2	148.29	Pre-mRNA-splicing factor srp2 OS=Schizosaccharomyces pombe (strain 972 / ATCC 24843) OX=284812 GN=srp2 PE=1 SV=2	1606	42.566	45.5	388690	5	22864	359500	7	21147
P78817	Uncharacterized alpha-1,2-galactosyltransferase C637.06	SPAC637.06	65.685	Uncharacterized alpha-1,2-galactosyltransferase C637.06 OS=Schizosaccharomyces pombe (strain 972 / ATCC 24843) OX=284812 GN=SPAC637.06 PE=2 SV=2	1607	41.127	33.4	227630	5	16259	992860	5	70919
P78820	Acetyl-CoA carboxylase;Biotin carboxylase	cut6	323.31	Acetyl-CoA carboxylase OS=Schizosaccharomyces pombe (strain 972 / ATCC 24843) OX=284812 GN=cut6 PE=1 SV=2	1608	256.84	54.6	4333000	57	35228	9583800	69	77917
P78825	Adenosine kinase	ado1	89.333	Adenosine kinase OS=Schizosaccharomyces pombe (strain 972 / ATCC 24843) OX=284812 GN=ado1 PE=2 SV=2	1609	36.708	41.2	384580	5	27470	610010	8	43572
P78827	Probable ketol-acid reductoisomerase, mitochondrial	ilv5	323.31	Probable ketol-acid reductoisomerase, mitochondrial OS=Schizosaccharomyces pombe (strain 972 / ATCC 24843) OX=284812 GN=ilv5 PE=1 SV=2	1610	45.188	80.9	15165000	32	722140	42890000	34	2042400
P78831	High-affinity glucose transporter ght5	ght5	53.375	High-affinity glucose transporter ght5 OS=Schizosaccharomyces pombe (strain 972 / ATCC 24843) OX=284812 GN=ght5 PE=1 SV=2	1611	60.32	17.2	228810	2	14301	298100	4	18631
P78833	Uncharacterized protein C21B10.08c	SPBC21B10.08c	155.46	Uncharacterized protein C21B10.08c OS=Schizosaccharomyces pombe (strain 972 / ATCC 24843) OX=284812 GN=SPBC21B10.08c PE=2 SV=1	1612	21.833	52	1080100	6	90005	3824000	8	318670
O14133	Arginyl-tRNA--protein transferase 1	SPAC3C7.07c	3.1642	Arginyl-tRNA--protein transferase 1 OS=Schizosaccharomyces pombe (strain 972 / ATCC 24843) OX=284812 GN=SPAC3C7.07c PE=3 SV=3	361	45.092	6.6	0	0	0	18426	1	877.43
P78854	Lysophospholipase 1	plb1	217.62	Lysophospholipase 1 OS=Schizosaccharomyces pombe (strain 972 / ATCC 24843) OX=284812 GN=plb1 PE=2 SV=2	1614	67.118	25.9	4495000	7	264410	6657300	8	391610
P78870	Probable S-(hydroxymethyl)glutathione dehydrogenase 1	SPBC1539.07c	67.713	Probable S-(hydroxymethyl)glutathione dehydrogenase 1 OS=Schizosaccharomyces pombe (strain 972 / ATCC 24843) OX=284812 GN=SPBC1539.07c PE=2 SV=2	1615	40.444	29.6	658660	5	43910	799030	6	53269
P78875	Trehalose-phosphatase	tpp1	159.15	Trehalose-phosphatase OS=Schizosaccharomyces pombe (strain 972 / ATCC 24843) OX=284812 GN=tpp1 PE=1 SV=2	1616	93.876	49	390540	11	9763.4	1337300	21	33432
P78890	Uncharacterized protein C23H3.15c		134.47	Uncharacterized protein C23H3.15c OS=Schizosaccharomyces pombe (strain 972 / ATCC 24843) OX=284812 GN=SPAC23H3.15c PE=2 SV=4	1617	34.692	43.1	181370	4	10669	1042100	6	61299
P78898	Probable lipase C16A3.12c	SPBC16A3.12c	28.61	Probable lipase C16A3.12c OS=Schizosaccharomyces pombe (strain 972 / ATCC 24843) OX=284812 GN=SPBC16A3.12c PE=3 SV=2	1618	51.547	21.4	102450	6	3940.3	244410	5	9400.6
P78917	Glucose-6-phosphate isomerase	pgi1	323.31	Glucose-6-phosphate isomerase OS=Schizosaccharomyces pombe (strain 972 / ATCC 24843) OX=284812 GN=pgi1 PE=1 SV=2	1619	60.883	64	8901200	23	342350	24135000	28	928250
P78920	Putative nucleosome assembly protein C2D10.11C	SPBC2D10.11c	52.278	Putative nucleosome assembly protein C2D10.11C OS=Schizosaccharomyces pombe (strain 972 / ATCC 24843) OX=284812 GN=SPBC2D10.11c PE=2 SV=2	1620	43.37	32.2	222400	7	13900	268550	6	16784
P78921	Probable T-complex protein 1 subunit theta	cct8	151.98	Probable T-complex protein 1 subunit theta OS=Schizosaccharomyces pombe (strain 972 / ATCC 24843) OX=284812 GN=cct8 PE=2 SV=3	1621	59.955	46.9	898840	15	24293	1140000	11	30811
P78929	Cofilin	cof1	323.31	Cofilin OS=Schizosaccharomyces pombe (strain 972 / ATCC 24843) OX=284812 GN=cof1 PE=1 SV=1	1622	15.62	85.4	5938700	11	742340	9658100	14	1207300
P78937	Sulfate adenylyltransferase	sua1	323.31	Sulfate adenylyltransferase OS=Schizosaccharomyces pombe (strain 972 / ATCC 24843) OX=284812 GN=sua1 PE=1 SV=2	1623	54.754	61	13114000	25	452190	25130000	31	866550
P78946	60S ribosomal protein L26	rpl26	41.726	Large ribosomal subunit protein uL24 OS=Schizosaccharomyces pombe (strain 972 / ATCC 24843) OX=284812 GN=rpl26 PE=1 SV=1	1624	14.341	47.6	894760	3	178950	2237100	6	447410
P78954	Eukaryotic translation initiation factor 4E-1	tif451	45.293	Eukaryotic translation initiation factor 4E-1 OS=Schizosaccharomyces pombe (strain 972 / ATCC 24843) OX=284812 GN=tif451 PE=3 SV=1	1625	24.958	30.3	122910	1	13657	2402900	4	266990
P78958	Glyceraldehyde-3-phosphate dehydrogenase 1	tdh1	323.31	Glyceraldehyde-3-phosphate dehydrogenase 1 OS=Schizosaccharomyces pombe (strain 972 / ATCC 24843) OX=284812 GN=tdh1 PE=1 SV=1	1626	35.869	92.9	62355000	36	3281800	86401000	41	4547400
P78963	Protein arginine N-methyltransferase skb1	skb1	44.047	Protein arginine N-methyltransferase skb1 OS=Schizosaccharomyces pombe (strain 972 / ATCC 24843) OX=284812 GN=skb1 PE=1 SV=2	1627	73.166	25.1	142150	5	3948.5	293800	5	8161.1
P78965	Glutathione reductase	pgr1	323.31	Glutathione reductase OS=Schizosaccharomyces pombe (strain 972 / ATCC 24843) OX=284812 GN=pgr1 PE=1 SV=2	1628	49.999	69	605310	13	35607	2046600	15	120390
P78968	Serine/threonine-protein phosphatase PP-Z	pzh1	21.683	Serine/threonine-protein phosphatase PP-Z OS=Schizosaccharomyces pombe (strain 972 / ATCC 24843) OX=284812 GN=pzh1 PE=1 SV=1	1629	57.131	16.9	30355	2	1379.8	41354	3	1879.7
P40996	Protein scd2/ral3	scd2	3.4236	Protein scd2/ral3 OS=Schizosaccharomyces pombe (strain 972 / ATCC 24843) OX=284812 GN=scd2 PE=4 SV=1	1526	60.042	4.5	5028.1	1	162.2	27084	1	873.67
P78974	Delta-aminolevulinic acid dehydratase	hem2	91.448	Delta-aminolevulinic acid dehydratase OS=Schizosaccharomyces pombe (strain 972 / ATCC 24843) OX=284812 GN=hem2 PE=2 SV=2	1631	36.12	44.7	871410	8	54463	2243200	11	140200
P79007	Transcriptional activator hap5	hap5	28.859	Transcriptional activator hap5 OS=Schizosaccharomyces pombe (strain 972 / ATCC 24843) OX=284812 GN=hap5 PE=2 SV=1	1632	46.674	10.6	29246	2	1624.8	112690	3	6260.7
P79010	Cytochrome c oxidase subunit 4, mitochondrial	cox4	169.91	Cytochrome c oxidase subunit 4, mitochondrial OS=Schizosaccharomyces pombe (strain 972 / ATCC 24843) OX=284812 GN=cox4 PE=1 SV=1	1633	18.161	73.2	728080	6	60674	2687000	8	223920
P79016	40S ribosomal protein S19-B	rps19b	110.61	Small ribosomal subunit protein eS19B OS=Schizosaccharomyces pombe (strain 972 / ATCC 24843) OX=284812 GN=rps1902 PE=3 SV=2	1634	16.062	38.5	725070	5	80564	1883100	6	209240
Q9UUJ0	Pyruvylated Gal-beta-1,3-epitope synthesis protein 5	pvg5	2.3332	Pyruvylated Gal-beta-1,3-epitope synthesis protein 5 OS=Schizosaccharomyces pombe (strain 972 / ATCC 24843) OX=284812 GN=pvg5 PE=1 SV=1	2823	43.086	2.7	0	0	0	15618	1	867.68
P79058	mRNA stability protein mug134	mug134	20.444	mRNA stability protein mug134 OS=Schizosaccharomyces pombe (strain 972 / ATCC 24843) OX=284812 GN=mug134 PE=2 SV=4	1636	15.441	30.2	20872	1	2319.1	343970	3	38219
P79060	Protein translation factor sui1	sui1	134.67	Protein translation factor sui1 OS=Schizosaccharomyces pombe (strain 972 / ATCC 24843) OX=284812 GN=sui1 PE=3 SV=3	1637	12.434	64.2	451080	6	90217	1007700	5	201550
P79063	Eukaryotic peptide chain release factor subunit 1	sup45	80.816	Eukaryotic peptide chain release factor subunit 1 OS=Schizosaccharomyces pombe (strain 972 / ATCC 24843) OX=284812 GN=sup45 PE=1 SV=1	1638	48.803	46.4	471170	11	19632	885500	8	36896
P87240	General negative regulator of transcription subunit 2	not2	9.3886	General negative regulator of transcription subunit 2 OS=Schizosaccharomyces pombe (strain 972 / ATCC 24843) OX=284812 GN=not2 PE=1 SV=2	1704	34.478	16	0	0	0	16469	1	866.8
Q9USL1	Uncharacterized WD repeat-containing protein C18B5.10c	SPCC18B5.10c	8.3519	Uncharacterized WD repeat-containing protein C18B5.10c OS=Schizosaccharomyces pombe (strain 972 / ATCC 24843) OX=284812 GN=SPCC18B5.10c PE=4 SV=1	2572	35.037	10.4	13674	1	759.68	15527	1	862.61
P79071	60S ribosomal protein L6	rpl6	107.98	Large ribosomal subunit protein eL6 OS=Schizosaccharomyces pombe (strain 972 / ATCC 24843) OX=284812 GN=rpl6 PE=1 SV=2	1641	21.248	42.1	616280	6	68476	468800	6	52089
P79081	N-acetyltransferase ats1	ats1	33.179	N-acetyltransferase ats1 OS=Schizosaccharomyces pombe (strain 972 / ATCC 24843) OX=284812 GN=ats1 PE=2 SV=1	1642	19.149	33.3	93510	2	11689	572200	5	71525
P79083	Eukaryotic translation initiation factor 3 subunit I	sum1	98.51	Eukaryotic translation initiation factor 3 subunit I OS=Schizosaccharomyces pombe (strain 972 / ATCC 24843) OX=284812 GN=sum1 PE=1 SV=1	1643	36.811	53	457260	8	21774	624880	10	29756
P79088	Protein transport protein sec61 subunit alpha	sec61	16.666	Protein transport protein sec61 subunit alpha OS=Schizosaccharomyces pombe (strain 972 / ATCC 24843) OX=284812 GN=sec61 PE=2 SV=1	1644	53.253	8.1	253030	2	23003	980030	3	89094
P87014	Protein-S-isoprenylcysteine O-methyltransferase	mam4	4.6225	Protein-S-isoprenylcysteine O-methyltransferase OS=Schizosaccharomyces pombe (strain 972 / ATCC 24843) OX=284812 GN=mam4 PE=1 SV=1	1645	26.505	7.6	11575	1	1653.6	19010	1	2715.7
P87041	UDP-galactose transporter	gms1	4.36	UDP-galactose transporter OS=Schizosaccharomyces pombe (strain 972 / ATCC 24843) OX=284812 GN=gms1 PE=2 SV=3	1646	39.101	6.5	49503	1	4500.3	46950	1	4268.2
P87048	26S proteasome regulatory subunit rpn1	rpn1	323.31	26S proteasome regulatory subunit rpn1 OS=Schizosaccharomyces pombe (strain 972 / ATCC 24843) OX=284812 GN=rpn1 PE=1 SV=2	1647	97.998	51.6	1406700	20	28708	2111200	22	43085
P87051	Peptidyl-prolyl cis-trans isomerase ppi1	ppi1	7.0676	Peptidyl-prolyl cis-trans isomerase ppi1 OS=Schizosaccharomyces pombe (strain 972 / ATCC 24843) OX=284812 GN=ppi1 PE=1 SV=1	1648	16.864	25.8	29571	2	4224.5	12499	1	1785.6
O13892	Uncharacterized protein C20G4.08		67.967	Uncharacterized protein C20G4.08 OS=Schizosaccharomyces pombe (strain 972 / ATCC 24843) OX=284812 GN=SPAC20G4.08 PE=1 SV=2	235	119.23	20.6	0	0	0	45658	3	861.47
P87057	Non-histone chromosomal protein 6	nhp6	84.902	Non-histone chromosomal protein 6 OS=Schizosaccharomyces pombe (strain 972 / ATCC 24843) OX=284812 GN=nhp6 PE=3 SV=1	1651	12.361	44.4	82914	3	20729	532810	5	133200
P87058	La protein homolog	sla1	153.83	La protein homolog OS=Schizosaccharomyces pombe (strain 972 / ATCC 24843) OX=284812 GN=sla1 PE=1 SV=1	1652	34.616	62.4	1171000	10	78065	1927500	16	128500
P87059	Mitochondrial intermembrane space import and assembly protein 40	mia40	38.12	Mitochondrial intermembrane space import and assembly protein 40 OS=Schizosaccharomyces pombe (strain 972 / ATCC 24843) OX=284812 GN=mia40 PE=3 SV=1	1653	34.914	25.2	193280	2	13806	374360	3	26740
O14354	Mitochondrial genome maintenance protein mgm101	mgm101	12.558	Mitochondrial genome maintenance protein mgm101 OS=Schizosaccharomyces pombe (strain 972 / ATCC 24843) OX=284812 GN=mgm101 PE=3 SV=2	467	31.178	18.1	12554	1	738.47	14606	1	859.18
P87110	Myo-inositol transporter 2	itr2	11.757	Myo-inositol transporter 2 OS=Schizosaccharomyces pombe (strain 972 / ATCC 24843) OX=284812 GN=itr2 PE=2 SV=1	1655	61.136	5.2	55234	2	3682.3	205430	3	13695
P87111	Probable electron transfer flavoprotein-ubiquinone oxidoreductase, mitochondrial	SPAC20G8.04c	134.61	Probable electron transfer flavoprotein-ubiquinone oxidoreductase, mitochondrial OS=Schizosaccharomyces pombe (strain 972 / ATCC 24843) OX=284812 GN=SPAC20G8.04c PE=3 SV=1	1656	69.472	40.5	1004300	13	31385	2009300	15	62790
O74822	Zinc-type alcohol dehydrogenase-like protein C337.11	SPBC337.11	12.904	Zinc-type alcohol dehydrogenase-like protein C337.11 OS=Schizosaccharomyces pombe (strain 972 / ATCC 24843) OX=284812 GN=SPBC337.11 PE=3 SV=1	1008	35.12	11.1	0	0	0	16302	2	858.02
P87113	C-8 sterol isomerase erg2	erg2	33.726	C-8 sterol isomerase erg2 OS=Schizosaccharomyces pombe (strain 972 / ATCC 24843) OX=284812 GN=erg2 PE=3 SV=1	1658	24.671	11	169150	3	28192	243190	2	40532
P87115	UPF0202 protein C20G8.09c	SPAC20G8.09c	46.681	RNA cytidine acetyltransferase OS=Schizosaccharomyces pombe (strain 972 / ATCC 24843) OX=284812 GN=nat10 PE=1 SV=1	1659	116.46	17.8	62678	4	1119.2	42680	3	762.14
P87118	Putative inorganic pyrophosphatase C3A12.02	SPAC3A12.02	15.869	Putative inorganic pyrophosphatase C3A12.02 OS=Schizosaccharomyces pombe (strain 972 / ATCC 24843) OX=284812 GN=SPAC3A12.02 PE=3 SV=1	1660	32.898	29	43790	2	3368.5	110950	5	8534.8
O43001	Inositol-1,4,5-trisphosphate 5-phosphatase 1	syj1	11.045	Inositol-1,4,5-trisphosphate 5-phosphatase 1 OS=Schizosaccharomyces pombe (strain 972 / ATCC 24843) OX=284812 GN=syj1 PE=1 SV=1	590	121.82	4.3	17254	2	278.29	52918	2	853.51
Q10155	Ribonuclease Z 1	trz1	3.9884	Ribonuclease Z 1 OS=Schizosaccharomyces pombe (strain 972 / ATCC 24843) OX=284812 GN=trz1 PE=3 SV=1	1956	90.602	3.2	0	0	0	28101	2	851.54
P41890	Cut9-interacting protein scn1	scn1	5.8872	Cut9-interacting protein scn1 OS=Schizosaccharomyces pombe (strain 972 / ATCC 24843) OX=284812 GN=scn1 PE=3 SV=2	1543	38.458	14.9	0	0	0	16139	1	849.41
P87123	DNA-directed RNA polymerase II subunit RPB11	rpb11	18.902	DNA-directed RNA polymerase II subunit RPB11 OS=Schizosaccharomyces pombe (strain 972 / ATCC 24843) OX=284812 GN=rpb11 PE=1 SV=1	1664	14.127	45.5	32002	2	3200.2	38141	4	3814.1
P87124	Uncharacterized protein C3A12.08	SPAC3A12.08	7.8002	Uncharacterized protein C3A12.08 OS=Schizosaccharomyces pombe (strain 972 / ATCC 24843) OX=284812 GN=SPAC3A12.08 PE=4 SV=1	1665	23.922	14.5	21958	1	1568.4	158060	2	11290
Q9Y7K2	Phosphatidylinositol 3-kinase tor2	tor2	27.38	Serine/threonine-protein kinase tor2 OS=Schizosaccharomyces pombe (strain 972 / ATCC 24843) OX=284812 GN=tor2 PE=1 SV=2	2852	266.38	6	4765.4	1	39.712	101550	2	846.21
Q10322	Probable E3 ubiquitin-protein ligase dma1	dma1	3.6905	Probable E3 ubiquitin-protein ligase dma1 OS=Schizosaccharomyces pombe (strain 972 / ATCC 24843) OX=284812 GN=dma1 PE=1 SV=1	2046	30.597	7.1	0	0	0	10109	1	842.42
P87128	Probable eukaryotic translation initiation factor 3 subunit J	SPAC3A12.13c	80.398	Probable eukaryotic translation initiation factor 3 subunit J OS=Schizosaccharomyces pombe (strain 972 / ATCC 24843) OX=284812 GN=SPAC3A12.13c PE=1 SV=2	1668	30.532	31	43365	3	2710.3	361810	6	22613
Q09176	Splicing factor U2AF 23 kDa subunit	SPAP8A3.06	14.225	Splicing factor U2AF 23 kDa subunit OS=Schizosaccharomyces pombe (strain 972 / ATCC 24843) OX=284812 GN=SPAP8A3.06 PE=1 SV=2	1745	25.03	29.2	4505.4	1	300.36	12625	1	841.69
P87130	Mitochondrial import inner membrane translocase subunit tim17	tim17	22.861	Mitochondrial import inner membrane translocase subunit tim17 OS=Schizosaccharomyces pombe (strain 972 / ATCC 24843) OX=284812 GN=tim17 PE=3 SV=1	1670	16.901	50.6	9782.2	1	1086.9	265960	3	29551
P87131	Cysteine synthase 2	cys12	19.562	Cysteine synthase 2 OS=Schizosaccharomyces pombe (strain 972 / ATCC 24843) OX=284812 GN=cys12 PE=3 SV=1	1671	43.086	21	29178	3	1458.9	44579	3	2228.9
Q09729	Arrestin domain-containing protein C31A2.12	SPAC31A2.12	4.7977	Arrestin domain-containing protein C31A2.12 OS=Schizosaccharomyces pombe (strain 972 / ATCC 24843) OX=284812 GN=SPAC31A2.12 PE=1 SV=1	1791	65.902	3	12211	1	530.93	19246	1	836.8
O60132	Tip elongation aberrant protein Tea4	tea4	3.4041	Tip elongation aberrant protein Tea4 OS=Schizosaccharomyces pombe (strain 972 / ATCC 24843) OX=284812 GN=tea4 PE=1 SV=2	778	90.793	1.7	0	0	0	25006	1	833.54
P87129	Vacuolar protein sorting-associated protein 53	vps53	19.91	Vacuolar protein sorting-associated protein 53 OS=Schizosaccharomyces pombe (strain 972 / ATCC 24843) OX=284812 GN=vps53 PE=1 SV=1	1669	87.505	10.6	0	0	0	33286	3	832.15
P87140	Probable coatomer subunit gamma	sec21	153.36	Probable coatomer subunit gamma OS=Schizosaccharomyces pombe (strain 972 / ATCC 24843) OX=284812 GN=sec21 PE=1 SV=1	1675	100.93	34.9	585680	13	14285	1182700	15	28847
P36616	Protein kinase dsk1	dsk1	3.6765	Protein kinase dsk1 OS=Schizosaccharomyces pombe (strain 972 / ATCC 24843) OX=284812 GN=dsk1 PE=3 SV=2	1486	61.055	5.1	0	0	0	22429	2	830.7
P87142	Heat shock protein 70 homolog C57A7.12	SPAC57A7.12	269.74	Heat shock protein 70 homolog C57A7.12 OS=Schizosaccharomyces pombe (strain 972 / ATCC 24843) OX=284812 GN=SPAC57A7.12 PE=1 SV=3	1677	61.285	47.9	1529900	12	63745	1498200	11	62425
P87144	Threonine--tRNA ligase, cytoplasmic	ths1	323.31	Threonine--tRNA ligase, cytoplasmic OS=Schizosaccharomyces pombe (strain 972 / ATCC 24843) OX=284812 GN=ths1 PE=3 SV=1	1678	80.137	64	2414900	23	60371	5005200	29	125130
O43066	Serine/threonine-protein kinase ppk30	ppk30	7.3646	Serine/threonine-protein kinase ppk30 OS=Schizosaccharomyces pombe (strain 972 / ATCC 24843) OX=284812 GN=ppk30 PE=1 SV=1	624	105.9	2.7	0	0	0	46498	2	830.31
P87146	Mitochondrial import inner membrane translocase subunit tim22	tim22	15.459	Mitochondrial import inner membrane translocase subunit tim22 OS=Schizosaccharomyces pombe (strain 972 / ATCC 24843) OX=284812 GN=tim22 PE=3 SV=1	1680	18.641	21.7	34270	1	4283.8	106540	2	13317
P87147	Nascent polypeptide-associated complex subunit alpha	egd2	173.25	Nascent polypeptide-associated complex subunit alpha OS=Schizosaccharomyces pombe (strain 972 / ATCC 24843) OX=284812 GN=egd2 PE=1 SV=1	1681	18.785	60.1	939880	5	85444	2514800	6	228620
P87148	Protein transport protein yif1	hrf1	4.751	Protein transport protein yif1 OS=Schizosaccharomyces pombe (strain 972 / ATCC 24843) OX=284812 GN=hrf1 PE=3 SV=1	1682	33.044	11.3	29151	1	2650.1	49329	1	4484.4
O14302	cytokinesis protein 3	cyk3	26.496	cytokinesis protein 3 OS=Schizosaccharomyces pombe (strain 972 / ATCC 24843) OX=284812 GN=cyk3 PE=1 SV=1	442	98.262	9.1	5348.9	1	111.43	39706	1	827.21
Q9P7T7	Putative nicotinamide mononucleotide adenylyltransferase	SPAC694.03	5.7386	Putative nicotinamide mononucleotide adenylyltransferase OS=Schizosaccharomyces pombe (strain 972 / ATCC 24843) OX=284812 GN=SPAC694.03 PE=3 SV=1	2454	28.274	10	0	0	0	11480	1	819.98
O74335	Rho-GTPase-activating protein 5	rga5	3.4377	Rho-GTPase-activating protein 5 OS=Schizosaccharomyces pombe (strain 972 / ATCC 24843) OX=284812 GN=rga5 PE=4 SV=2	833	40.975	4.7	0	0	0	14723	1	817.96
P87153	Probable T-complex protein 1 subunit eta	cct7	158.99	Probable T-complex protein 1 subunit eta OS=Schizosaccharomyces pombe (strain 972 / ATCC 24843) OX=284812 GN=cct7 PE=1 SV=1	1686	60.686	56.3	880520	13	23798	2527800	20	68319
P87157	Probable ADP-ribosylation factor-binding protein C25H2.16c	SPBC25H2.16c	139.37	Probable ADP-ribosylation factor-binding protein C25H2.16c OS=Schizosaccharomyces pombe (strain 972 / ATCC 24843) OX=284812 GN=SPBC25H2.16c PE=1 SV=1	1687	59.481	39.4	142080	6	6458	782930	12	35588
P87158	40S ribosomal protein S4-A	rps4a	217.61	Small ribosomal subunit protein eS4A OS=Schizosaccharomyces pombe (strain 972 / ATCC 24843) OX=284812 GN=rps401 PE=2 SV=2	1688	29.688	56.9	3354700	11	223650	5401500	17	360100
P87167	Uba3-binding protein but2	but2	212.34	Uba3-binding protein but2 OS=Schizosaccharomyces pombe (strain 972 / ATCC 24843) OX=284812 GN=but2 PE=1 SV=1	1689	43.625	31.5	3639200	12	181960	6674400	12	333720
P87170	CTP-dependent diacylglycerol kinase 1	ptp4	2.512	CTP-dependent diacylglycerol kinase 1 OS=Schizosaccharomyces pombe (strain 972 / ATCC 24843) OX=284812 GN=ptp4 PE=3 SV=1	1690	24.397	3.7	74552	1	10650	0	0	0
P87171	Ribose-phosphate pyrophosphokinase 5	SPBC3D6.06c	73.798	Ribose-phosphate pyrophosphokinase 5 OS=Schizosaccharomyces pombe (strain 972 / ATCC 24843) OX=284812 GN=SPBC3D6.06c PE=3 SV=1	1691	37.338	35.8	100220	3	8351.7	441880	5	36823
P87173	U6 snRNA-associated Sm-like protein LSm1	lsm1	36.763	U6 snRNA-associated Sm-like protein LSm1 OS=Schizosaccharomyces pombe (strain 972 / ATCC 24843) OX=284812 GN=lsm1 PE=1 SV=1	1692	16.171	25.7	72123	2	12021	194670	2	32444
O74842	ATP-dependent helicase fft2	fft2	13.442	ATP-dependent helicase fft2 OS=Schizosaccharomyces pombe (strain 972 / ATCC 24843) OX=284812 GN=fft2 PE=1 SV=1	1020	143.67	5.9	9813.9	1	172.17	46458	3	815.05
O74779	Microtubule-associated protein mug164	mug164	6.6717	Microtubule-associated protein mug164 OS=Schizosaccharomyces pombe (strain 972 / ATCC 24843) OX=284812 GN=mug164 PE=1 SV=4	986	55.388	7.7	0	0	0	21900	3	811.12
P87178	Uncharacterized protein C3D6.13c	SPBC3D6.13c	134.44	Uncharacterized protein C3D6.13c OS=Schizosaccharomyces pombe (strain 972 / ATCC 24843) OX=284812 GN=SPBC3D6.13c PE=1 SV=1	1695	81.236	30.9	286880	8	7355.8	1084200	12	27799
P36583	Protein kinase C-like 2	pck2	21.405	Protein kinase C-like 2 OS=Schizosaccharomyces pombe (strain 972 / ATCC 24843) OX=284812 GN=pck2 PE=1 SV=2	1464	116	6.4	36814	4	645.87	46192	3	810.38
P87216	Protein vip1	vip1	297.61	Protein vip1 OS=Schizosaccharomyces pombe (strain 972 / ATCC 24843) OX=284812 GN=vip1 PE=1 SV=1	1697	27.459	89.1	3722000	16	218940	9117800	18	536340
P87228	Putative D-3-phosphoglycerate dehydrogenase		323.31	Putative D-3-phosphoglycerate dehydrogenase OS=Schizosaccharomyces pombe (strain 972 / ATCC 24843) OX=284812 GN=SPCC364.07 PE=1 SV=1	1698	50.882	74.9	7283600	18	280140	9154900	22	352110
P87230	2-methoxy-6-polyprenyl-1,4-benzoquinol methylase, mitochondrial	coq5	74.176	2-methoxy-6-polyprenyl-1,4-benzoquinol methylase, mitochondrial OS=Schizosaccharomyces pombe (strain 972 / ATCC 24843) OX=284812 GN=coq5 PE=3 SV=1	1699	33.887	48.5	124360	4	6217.9	978030	9	48901
P87232	54S ribosomal protein L4, mitochondrial	mrpl4	8.2384	Large ribosomal subunit protein uL29m OS=Schizosaccharomyces pombe (strain 972 / ATCC 24843) OX=284812 GN=mrpl4 PE=3 SV=1	1700	16.586	18.1	23716	1	2964.5	80829	2	10104
Q9USK0	Inositol-pentakisphosphate 2-kinase	ipk1	10.32	Inositol-pentakisphosphate 2-kinase OS=Schizosaccharomyces pombe (strain 972 / ATCC 24843) OX=284812 GN=ipk1 PE=1 SV=1	2566	72.765	5.2	0	0	0	22211	2	793.26
P87238	CUE domain-containing protein 4, mitochondrial	SPCC4G3.13c	13.326	CUE domain-containing protein 4, mitochondrial OS=Schizosaccharomyces pombe (strain 972 / ATCC 24843) OX=284812 GN=SPCC4G3.13c PE=1 SV=1	1702	23.524	27	55720	1	5572	179020	2	17902
P87239	DnaJ homolog 1, mitochondrial	mdj1	50.303	DnaJ homolog 1, mitochondrial OS=Schizosaccharomyces pombe (strain 972 / ATCC 24843) OX=284812 GN=mdj1 PE=3 SV=1	1703	57.188	24.6	135410	2	5015.3	380800	8	14104
O59666	Copper-transporting ATPase ccc2	ccc2	11.461	Copper-transporting ATPase ccc2 OS=Schizosaccharomyces pombe (strain 972 / ATCC 24843) OX=284812 GN=ccc2 PE=3 SV=1	639	97.894	9.8	0	0	0	24512	3	790.71
O13704	Thioredoxin domain-containing protein C13F5.05, mitochondrial	SPAC13F5.05	6.6586	Thioredoxin domain-containing protein C13F5.05, mitochondrial OS=Schizosaccharomyces pombe (strain 972 / ATCC 24843) OX=284812 GN=SPAC13F5.05 PE=4 SV=2	132	40.763	16.5	0	0	0	15766	2	788.29
P87242	HD domain-containing protein C4G3.17	SPCC4G3.17	42.475	5-deoxynucleotidase hdd1 OS=Schizosaccharomyces pombe (strain 972 / ATCC 24843) OX=284812 GN=hdd1 PE=3 SV=1	1706	22.929	67.2	1220800	8	101730	974120	5	81177
O94358	Uncharacterized protein C428.10	SPBC428.10	8.6865	Uncharacterized protein C428.10 OS=Schizosaccharomyces pombe (strain 972 / ATCC 24843) OX=284812 GN=SPBC428.10 PE=1 SV=2	1166	93.694	3.9	0	0	0	37789	2	787.27
Q9P7N5	Cell division cycle protein 123	cdc123	6.0062	Cell division cycle protein 123 OS=Schizosaccharomyces pombe (strain 972 / ATCC 24843) OX=284812 GN=cdc123 PE=1 SV=1	2432	36.897	9.1	4535.2	1	206.15	17271	1	785.07
Q9US28	Uncharacterized FAD-binding protein C1783.01	SPAC1783.01	3.7753	Uncharacterized FAD-binding protein C1783.01 OS=Schizosaccharomyces pombe (strain 972 / ATCC 24843) OX=284812 GN=SPAC1783.01 PE=3 SV=1	2536	65.871	2.1	0	0	0	24335	1	785.01
P87304	Putative esterase C31F10.02	SPBC31F10.02	43.606	Putative esterase C31F10.02 OS=Schizosaccharomyces pombe (strain 972 / ATCC 24843) OX=284812 GN=SPBC31F10.02 PE=3 SV=1	1710	17.181	47.8	69826	2	13965	668650	3	133730
P87305	Glutathione-specific gamma-glutamylcyclotransferase	SPBC31F10.03	6.9878	Glutathione-specific gamma-glutamylcyclotransferase OS=Schizosaccharomyces pombe (strain 972 / ATCC 24843) OX=284812 GN=SPBC31F10.03 PE=3 SV=1	1711	23.568	12.8	16658	2	2776.3	18549	1	3091.5
P87308	Protein lsb5	lsb5	64.456	Protein lsb5 OS=Schizosaccharomyces pombe (strain 972 / ATCC 24843) OX=284812 GN=lsb5 PE=3 SV=1	1712	34.195	40.1	165790	4	9752.6	233470	6	13733
P87313	Translation machinery-associated protein 20	tma20	25.265	Translation machinery-associated protein 20 OS=Schizosaccharomyces pombe (strain 972 / ATCC 24843) OX=284812 GN=tma20 PE=3 SV=5	1713	20.249	29.3	323210	2	32321	300290	3	30029
O60169	Uncharacterized protein C19F8.05	SPBC19F8.05	3.485	Small ribosomal subunit protein mS26 OS=Schizosaccharomyces pombe (strain 972 / ATCC 24843) OX=284812 GN=SPBC19F8.05 PE=3 SV=1	796	25.359	21.1	0	0	0	8623.6	1	783.96
P87317	Uncharacterized protein C31F10.16	SPBC31F10.16	84.397	Uncharacterized protein C31F10.16 OS=Schizosaccharomyces pombe (strain 972 / ATCC 24843) OX=284812 GN=SPBC31F10.16 PE=4 SV=2	1715	74.094	27.6	202560	9	4940.6	438600	4	10697
O42947	Uncharacterized protein C16H5.12c	SPBC16H5.12c	68.949	Uncharacterized protein C16H5.12c OS=Schizosaccharomyces pombe (strain 972 / ATCC 24843) OX=284812 GN=SPBC16H5.12c PE=1 SV=3	571	82.52	25.5	0	0	0	30287	2	776.58
Q00472	4-nitrophenylphosphatase	pho2	323.31	4-nitrophenylphosphatase OS=Schizosaccharomyces pombe (strain 972 / ATCC 24843) OX=284812 GN=pho2 PE=4 SV=2	1717	32.793	70.5	2986000	14	175650	5366000	18	315640
Q01112	Cell division control protein 42 homolog	cdc42	27.073	Cell division control protein 42 homolog OS=Schizosaccharomyces pombe (strain 972 / ATCC 24843) OX=284812 GN=cdc42 PE=1 SV=1	1718	21.329	16.7	674220	2	84278	2453200	3	306650
Q01475	Small COPII coat GTPase sar1	sar1	141.13	Small COPII coat GTPase sar1 OS=Schizosaccharomyces pombe (strain 972 / ATCC 24843) OX=284812 GN=sar1 PE=1 SV=1	1719	21.28	65.8	1597800	8	133150	2287600	9	190630
Q01663	AP-1-like transcription factor	pap1	3.6247	AP-1-like transcription factor OS=Schizosaccharomyces pombe (strain 972 / ATCC 24843) OX=284812 GN=pap1 PE=1 SV=2	1720	61.531	5.1	267840	1	11645	53767	1	2337.7
Q01682	Thiamine-repressible acid phosphatase pho4	pho4	97.888	Thiamine-repressible acid phosphatase pho4 OS=Schizosaccharomyces pombe (strain 972 / ATCC 24843) OX=284812 GN=pho4 PE=1 SV=1	1721	52.118	45.1	678780	5	39928	3602500	8	211910
Q09877	Sad1-interacting factor 3	sif3	3.5205	Sad1-interacting factor 3 OS=Schizosaccharomyces pombe (strain 972 / ATCC 24843) OX=284812 GN=sif3 PE=1 SV=2	1877	54.451	7	4512	1	214.86	16285	2	775.47
Q02088	Tropomyosin	cdc8	265.47	Tropomyosin OS=Schizosaccharomyces pombe (strain 972 / ATCC 24843) OX=284812 GN=cdc8 PE=3 SV=1	1723	18.964	67.1	1735400	7	173540	3956200	9	395620
Q02592	Heavy metal tolerance protein	hmt1	78.547	Heavy metal tolerance protein OS=Schizosaccharomyces pombe (strain 972 / ATCC 24843) OX=284812 GN=hmt1 PE=2 SV=3	1724	93.993	20.5	108590	4	2648.5	460210	9	11225
Q02787	Adenylosuccinate synthetase	ade2	284.03	Adenylosuccinate synthetase OS=Schizosaccharomyces pombe (strain 972 / ATCC 24843) OX=284812 GN=ade2 PE=1 SV=2	1725	47.876	58.1	3083400	17	140160	7024700	19	319310
O75001	DNA replication licensing factor mcm7	mcm7	16.562	DNA replication licensing factor mcm7 OS=Schizosaccharomyces pombe (strain 972 / ATCC 24843) OX=284812 GN=mcm7 PE=1 SV=1	1100	85.621	12	28571	3	649.33	34098	2	774.95
Q9HGP1	Uncharacterized protein C29B5.04c	SPBC29B5.04c	16.823	Uncharacterized protein C29B5.04c OS=Schizosaccharomyces pombe (strain 972 / ATCC 24843) OX=284812 GN=SPBC29B5.04c PE=4 SV=1	2279	68.508	11.2	15615	1	433.76	27843	1	773.43
Q03392	Proliferating cell nuclear antigen	pcn1	182.8	Proliferating cell nuclear antigen OS=Schizosaccharomyces pombe (strain 972 / ATCC 24843) OX=284812 GN=pcn1 PE=1 SV=1	1728	28.969	47.3	167940	4	11196	595570	7	39705
Q9USV0	Putative ERAD-associated E3 ubiquitin-protein ligase component	SPBC28F2.08c	12.285	Putative ERAD-associated E3 ubiquitin-protein ligase component OS=Schizosaccharomyces pombe (strain 972 / ATCC 24843) OX=284812 GN=SPBC28F2.08c PE=3 SV=1	2617	80.259	4.6	29868	2	786	29075	2	765.13
Q06975	H/ACA ribonucleoprotein complex subunit 1	gar1	30.508	H/ACA ribonucleoprotein complex subunit gar1 OS=Schizosaccharomyces pombe (strain 972 / ATCC 24843) OX=284812 GN=gar1 PE=2 SV=1	1730	20.131	27.3	80138	1	11448	12018	1	1716.8
O74739	Peptide-N(4)-(N-acetyl-beta-glucosaminyl)asparagine amidase	png1	7.8136	Peptide-N(4)-(N-acetyl-beta-glucosaminyl)asparagine amidase OS=Schizosaccharomyces pombe (strain 972 / ATCC 24843) OX=284812 GN=png1 PE=2 SV=2	960	39.24	16.5	0	0	0	13758	1	764.34
Q09116	Septin homolog spn2	spn2	55.836	Septin homolog spn2 OS=Schizosaccharomyces pombe (strain 972 / ATCC 24843) OX=284812 GN=spn2 PE=1 SV=2	1732	38.129	30.2	64668	2	3233.4	261690	5	13084
Q09127	60S ribosomal protein L10-A	rpl10a	12.377	Large ribosomal subunit protein uL16A OS=Schizosaccharomyces pombe (strain 972 / ATCC 24843) OX=284812 GN=rpl1001 PE=1 SV=2	1733	25.373	54.8	609430	9	67714	490010	13	54446
Q09130	Eukaryotic translation initiation factor 2 subunit gamma	tif213	196.23	Eukaryotic translation initiation factor 2 subunit gamma OS=Schizosaccharomyces pombe (strain 972 / ATCC 24843) OX=284812 GN=tif213 PE=2 SV=1	1734	48.78	62.3	902040	11	42954	1470500	15	70024
Q09140	UDP-glucose:glycoprotein glucosyltransferase	gpt1	185.66	UDP-glucose:glycoprotein glucosyltransferase OS=Schizosaccharomyces pombe (strain 972 / ATCC 24843) OX=284812 GN=gpt1 PE=1 SV=2	1735	165.47	36.8	476380	18	6186.7	1403400	29	18226
Q9UTK5	Abnormal long morphology protein 1	alm1	26.816	Nucleoporin alm1 OS=Schizosaccharomyces pombe (strain 972 / ATCC 24843) OX=284812 GN=alm1 PE=1 SV=1	2737	197.86	4.6	52943	2	494.8	81673	4	763.3
Q09150	Meiotic recombination protein rec14	rec14	22.752	Meiotic recombination protein rec14 OS=Schizosaccharomyces pombe (strain 972 / ATCC 24843) OX=284812 GN=rec14 PE=1 SV=1	1737	32.935	22.5	15411	2	1401	47361	3	4305.5
Q09154	Cytochrome b-c1 complex subunit Rieske, mitochondrial	rip1	88.533	Cytochrome b-c1 complex subunit Rieske, mitochondrial OS=Schizosaccharomyces pombe (strain 972 / ATCC 24843) OX=284812 GN=rip1 PE=2 SV=2	1738	24.74	33.3	261180	3	32648	1213800	8	151720
O13878	U3 small nucleolar RNA-associated protein 17	utp17	11.071	U3 small nucleolar RNA-associated protein 17 OS=Schizosaccharomyces pombe (strain 972 / ATCC 24843) OX=284812 GN=utp17 PE=3 SV=3	231	88.937	11.7	0	0	0	29428	2	754.56
Q09171	Pyruvate dehydrogenase E1 component subunit beta, mitochondrial	pdb1	323.31	Pyruvate dehydrogenase E1 component subunit beta, mitochondrial OS=Schizosaccharomyces pombe (strain 972 / ATCC 24843) OX=284812 GN=pdb1 PE=1 SV=1	1740	39.623	63.9	2162500	12	135160	5033700	11	314610
Q09172	Protein phosphatase 2C homolog 2	ptc2	13.556	Protein phosphatase 2C homolog 2 OS=Schizosaccharomyces pombe (strain 972 / ATCC 24843) OX=284812 GN=ptc2 PE=3 SV=1	1741	40.878	15.4	43521	3	2290.6	95718	2	5037.8
Q09173	Protein phosphatase 2C homolog 3	ptc3	190.81	Protein phosphatase 2C homolog 3 OS=Schizosaccharomyces pombe (strain 972 / ATCC 24843) OX=284812 GN=ptc3 PE=3 SV=1	1742	44.856	70	485240	8	18663	2345300	16	90202
Q09174	Alpha-1,2-galactosyltransferase	gma12	53.727	Alpha-1,2-galactosyltransferase OS=Schizosaccharomyces pombe (strain 972 / ATCC 24843) OX=284812 GN=gma12 PE=1 SV=1	1743	42.621	30.1	93591	4	5849.4	346840	6	21677
Q09175	Dibasic-processing endoprotease	krp1	11.238	Dibasic-processing endoprotease OS=Schizosaccharomyces pombe (strain 972 / ATCC 24843) OX=284812 GN=krp1 PE=1 SV=1	1744	78.126	11.6	34330	2	1634.8	142510	3	6786.2
O74338	Mitosis inducer protein blt1	blt1	11.059	Mitosis inducer protein blt1 OS=Schizosaccharomyces pombe (strain 972 / ATCC 24843) OX=284812 GN=blt1 PE=1 SV=1	834	78.116	6.3	0	0	0	30157	2	753.91
Q09177	DNA-directed RNA polymerases I and III subunit RPAC2	rpc19	98.927	DNA-directed RNA polymerases I and III subunit RPAC2 OS=Schizosaccharomyces pombe (strain 972 / ATCC 24843) OX=284812 GN=rpc19 PE=1 SV=1	1746	13.721	62.4	278520	4	34816	336480	4	42060
Q09179	Glutamine synthetase	gln1	323.31	Glutamine synthetase OS=Schizosaccharomyces pombe (strain 972 / ATCC 24843) OX=284812 GN=gln1 PE=1 SV=2	1747	40.018	63.5	1966200	9	103480	3781000	16	199000
Q09181	Putative ATP-dependent RNA helicase ste13	ste13	93.679	Putative ATP-dependent RNA helicase ste13 OS=Schizosaccharomyces pombe (strain 972 / ATCC 24843) OX=284812 GN=ste13 PE=3 SV=1	1748	54.794	40.2	58769	4	2260.4	943670	9	36295
Q09184	Curved DNA-binding protein	cdb4	156.58	Curved DNA-binding protein OS=Schizosaccharomyces pombe (strain 972 / ATCC 24843) OX=284812 GN=cdb4 PE=1 SV=1	1749	41.597	49.3	1770100	14	84289	4116400	14	196020
Q09188	ADP,ATP carrier protein	anc1	268.99	ADP,ATP carrier protein OS=Schizosaccharomyces pombe (strain 972 / ATCC 24843) OX=284812 GN=anc1 PE=1 SV=1	1750	35.02	54.3	4451700	11	278230	4623700	14	288980
Q09189	5-azacytidine resistance protein azr1	azr1	16.509	5-azacytidine resistance protein azr1 OS=Schizosaccharomyces pombe (strain 972 / ATCC 24843) OX=284812 GN=azr1 PE=4 SV=3	1751	33.062	6.4	16467	1	1176.2	18747	1	1339.1
O94627	Ribonuclease H2 subunit B	rnh202	2.736	Ribonuclease H2 subunit B OS=Schizosaccharomyces pombe (strain 972 / ATCC 24843) OX=284812 GN=rnh202 PE=3 SV=1	1293	33.719	6.8	0	0	0	11276	1	751.75
Q09191	DNA-directed RNA polymerases I, II, and III subunit RPABC1	rpb5	23.927	DNA-directed RNA polymerases I, II, and III subunit RPABC1 OS=Schizosaccharomyces pombe (strain 972 / ATCC 24843) OX=284812 GN=rpb5 PE=1 SV=1	1753	23.915	30	11002	1	1000.2	102580	4	9325.6
Q09195	Delta(14)-sterol reductase	erg24	33.037	Delta(14)-sterol reductase erg24 OS=Schizosaccharomyces pombe (strain 972 / ATCC 24843) OX=284812 GN=erg24 PE=2 SV=1	1754	48.56	3.5	36998	1	3363.5	128530	1	11684
Q09196	Myosin regulatory light chain cdc4	cdc4	19.634	Myosin regulatory light chain cdc4 OS=Schizosaccharomyces pombe (strain 972 / ATCC 24843) OX=284812 GN=cdc4 PE=1 SV=1	1755	15.661	46.1	164810	3	18312	119670	3	13297
Q09330	mRNA export protein mlo3	mlo3	37.456	mRNA export protein mlo3 OS=Schizosaccharomyces pombe (strain 972 / ATCC 24843) OX=284812 GN=mlo3 PE=1 SV=1	1756	21.791	36.2	40655	3	3387.9	15344	1	1278.7
Q09668	60S ribosomal protein L22	rpl22	37.183	Large ribosomal subunit protein eL22 OS=Schizosaccharomyces pombe (strain 972 / ATCC 24843) OX=284812 GN=rpl22 PE=1 SV=3	1757	13.32	41	639770	4	127950	935550	5	187110
Q09669	Alcohol dehydrogenase 4	adh4	64.439	Alcohol dehydrogenase 4 OS=Schizosaccharomyces pombe (strain 972 / ATCC 24843) OX=284812 GN=adh4 PE=1 SV=1	1758	45.527	40.5	376030	8	23502	587160	6	36698
Q09671	Putative NADPH dehydrogenase C5H10.10	SPAC5H10.10	57.029	Putative NADPH dehydrogenase C5H10.10 OS=Schizosaccharomyces pombe (strain 972 / ATCC 24843) OX=284812 GN=SPAC5H10.10 PE=3 SV=1	1759	44.983	43.1	317820	6	14446	934860	14	42494
Q09672	Probable 3-methyl-2-oxobutanoate hydroxymethyltransferase	SPAC5H10.09c	20.198	Probable 3-methyl-2-oxobutanoate hydroxymethyltransferase OS=Schizosaccharomyces pombe (strain 972 / ATCC 24843) OX=284812 GN=SPAC5H10.09c PE=3 SV=1	1760	29.111	29.6	14974	2	1069.6	145650	4	10404
Q09673	Pantoate--beta-alanine ligase	pan6	23.33	Pantoate--beta-alanine ligase OS=Schizosaccharomyces pombe (strain 972 / ATCC 24843) OX=284812 GN=pan6 PE=3 SV=1	1761	31.876	29.3	157380	4	9836.5	149400	5	9337.4
Q09674	UPF0317 protein C5H10.01	SPAC5H10.01	80.342	Putative hydro-lyase C5H10.01 OS=Schizosaccharomyces pombe (strain 972 / ATCC 24843) OX=284812 GN=SPAC5H10.01 PE=3 SV=1	1762	33.756	50.5	673530	7	48109	1140800	10	81484
Q09676	Probable phosphatase SPAC5H10.03	SPAC5H10.03	323.31	Probable phosphatase SPAC5H10.03 OS=Schizosaccharomyces pombe (strain 972 / ATCC 24843) OX=284812 GN=SPAC5H10.03 PE=3 SV=1	1763	24.716	73.5	2831600	14	235970	8642000	11	720170
P40901	Sexual differentiation process putative amino-acid permease isp5	isp5	83.771	Sexual differentiation process putative amino-acid permease isp5 OS=Schizosaccharomyces pombe (strain 972 / ATCC 24843) OX=284812 GN=isp5 PE=2 SV=2	1520	63.849	15.7	0	0	0	10510	1	750.73
Q09680	Uncharacterized protein C5H10.12c	SPAC5H10.12c	14.431	Uncharacterized protein C5H10.12c OS=Schizosaccharomyces pombe (strain 972 / ATCC 24843) OX=284812 GN=SPAC5H10.12c PE=4 SV=1	1765	43.688	13.7	48861	3	2714.5	220900	4	12272
Q09681	Probable alpha-1,2-galactosyltransferase gmh2	gmh2	40.259	Probable alpha-1,2-galactosyltransferase gmh2 OS=Schizosaccharomyces pombe (strain 972 / ATCC 24843) OX=284812 GN=gmh2 PE=3 SV=1	1766	39.107	32.7	35145	2	2343	299620	6	19974
Q09682	Probable proteasome subunit alpha type-3		105.73	Probable proteasome subunit alpha type-3 OS=Schizosaccharomyces pombe (strain 972 / ATCC 24843) OX=284812 GN=SPAC13C5.01c PE=3 SV=1	1767	27.925	62.9	587450	6	48955	2045200	8	170430
Q09686	Putative glutamine amidotransferase-like protein C13C5.04	SPAC13C5.04	180.32	Putative glutamine amidotransferase-like protein C13C5.04 OS=Schizosaccharomyces pombe (strain 972 / ATCC 24843) OX=284812 GN=SPAC13C5.04 PE=4 SV=1	1768	28.003	59.3	244250	5	22205	249480	5	22680
Q09689	Probable eukaryotic translation initiation factor 5	SPAC2F7.05c	56.09	Probable eukaryotic translation initiation factor 5 OS=Schizosaccharomyces pombe (strain 972 / ATCC 24843) OX=284812 GN=tif5 PE=3 SV=1	1769	44.944	35.7	400640	7	20032	514510	7	25726
O94388	Vacuolar protein sorting-associated protein 9b	vps902	5.3516	Vacuolar protein sorting-associated protein 9b OS=Schizosaccharomyces pombe (strain 972 / ATCC 24843) OX=284812 GN=vps902 PE=1 SV=1	1180	45.297	6	0	0	0	14207	1	747.74
Q09692	Tryptophan--tRNA ligase, cytoplasmic	wrs1	113.45	Tryptophan--tRNA ligase, cytoplasmic OS=Schizosaccharomyces pombe (strain 972 / ATCC 24843) OX=284812 GN=wrs1 PE=1 SV=1	1771	44.91	48.1	669210	10	26768	1322400	11	52897
Q09694	Saccharopine dehydrogenase [NAD(+), L-lysine-forming]	lys3	252.73	Saccharopine dehydrogenase [NAD(+), L-lysine-forming] OS=Schizosaccharomyces pombe (strain 972 / ATCC 24843) OX=284812 GN=lys3 PE=1 SV=2	1772	41.392	75.3	3546800	17	186670	7032900	16	370150
Q09695	Uncharacterized protein C2F7.02c	SPAC2F7.02c	21.748	Uncharacterized protein C2F7.02c OS=Schizosaccharomyces pombe (strain 972 / ATCC 24843) OX=284812 GN=SPAC2F7.02c PE=1 SV=1	1773	36.691	23.4	45883	2	2867.7	199160	4	12448
Q9USY2	Uncharacterized RNA-binding protein C1861.04c	SPBC1861.04c	10.796	Uncharacterized RNA-binding protein C1861.04c OS=Schizosaccharomyces pombe (strain 972 / ATCC 24843) OX=284812 GN=SPBC1861.04c PE=4 SV=1	2631	118.01	7	23387	3	487.22	35711	3	743.98
Q09697	Rho-GTPase-activating protein 8	rga8	113.24	Rho-GTPase-activating protein 8 OS=Schizosaccharomyces pombe (strain 972 / ATCC 24843) OX=284812 GN=rga8 PE=1 SV=1	1775	88.207	23.3	221490	6	5034	503650	9	11446
Q09702	Negative regulator of differentiation 1	nrd1	56.541	Negative regulator of differentiation 1 OS=Schizosaccharomyces pombe (strain 972 / ATCC 24843) OX=284812 GN=nrd1 PE=1 SV=1	1776	57.76	29.1	123470	6	5879.7	281440	9	13402
O74311	N-alpha-acetyltransferase 30	naa30	3.0308	N-alpha-acetyltransferase 30 OS=Schizosaccharomyces pombe (strain 972 / ATCC 24843) OX=284812 GN=naa30 PE=1 SV=1	822	17.699	8	0	0	0	7438.9	1	743.89
W6JQK2		SPBC651.07	5.509	Uncharacterized protein SPBC651.07 OS=Schizosaccharomyces pombe (strain 972 / ATCC 24843) OX=284812 GN=SPBC651.07 PE=1 SV=1	2966	30.102	5.2	0	0	0	8167.7	1	742.52
Q10496	GTPase activating protein Gyp51	gyp51	26.436	GTPase activating protein Gyp51 OS=Schizosaccharomyces pombe (strain 972 / ATCC 24843) OX=284812 GN=gyp51 PE=3 SV=1	2104	116.29	2.9	0	0	0	26441	2	734.46
Q09711	Calcium-binding protein NCS-1	ncs1	6.519	Calcium-binding protein NCS-1 OS=Schizosaccharomyces pombe (strain 972 / ATCC 24843) OX=284812 GN=ncs1 PE=1 SV=2	1780	22.033	16.8	68838	2	5295.2	79572	1	6120.9
P27574	Tyrosine-protein phosphatase 1	pyp1	24.393	Tyrosine-protein phosphatase 1 OS=Schizosaccharomyces pombe (strain 972 / ATCC 24843) OX=284812 GN=pyp1 PE=1 SV=1	1431	61.587	8.4	20997	2	656.17	23153	1	723.54
O13837	4-aminobutyrate aminotransferase	uga1	7.0834	4-aminobutyrate aminotransferase OS=Schizosaccharomyces pombe (strain 972 / ATCC 24843) OX=284812 GN=uga1 PE=1 SV=1	205	52.945	6.5	21511	1	935.25	16611	1	722.21
Q09717	Ran-specific GTPase-activating protein 1	sbp1	205.66	Ran-specific GTPase-activating protein 1 OS=Schizosaccharomyces pombe (strain 972 / ATCC 24843) OX=284812 GN=sbp1 PE=1 SV=1	1783	24.15	42.3	789810	4	65818	2184800	6	182060
P87241	Diaminohydroxyphosphoribosylamino-pyrimidine deaminase	rib2	12.066	Diaminohydroxyphosphoribosylamino-pyrimidine deaminase OS=Schizosaccharomyces pombe (strain 972 / ATCC 24843) OX=284812 GN=rib2 PE=3 SV=1	1705	45.604	14.3	0	0	0	15827	2	719.42
[truncated: 1,136 more rows]

## Sheet: Whi5-GFP MM-N 16h
Mass spectrometry results of Whi5-GFP in MM-N 16h.
								wild type 16h MM-N			Whi5-GFP 16h MM-N
[truncated: 2,865 more rows]

## Sheet: 0620_2_1-4_RAW
Intensity 0620_1_1	Peptides 0620_1_1	iBAQ 0620_1_1	Intensity 0620_2_2	Peptides 0620_2_2	iBAQ 0620_2_2	Intensity 0620_3_1	Peptides 0620_3_1	iBAQ 0620_3_1	Intensity 0620_4_1	Peptides 0620_4_1	iBAQ 0620_4_1	Peptides	Razor + unique peptides	Unique peptides	Unique + razor sequence coverage [%]	Unique sequence coverage [%]	Q-value	Intensity	iBAQ peptides	MS/MS count	Peptide counts (all)	Peptide counts (razor+unique)	Peptide counts (unique)	Number of proteins	Razor + unique peptides 0620_1_1	Razor + unique peptides 0620_2_2	Razor + unique peptides 0620_3_1	Razor + unique peptides 0620_4_1	Unique peptides 0620_1_1	Unique peptides 0620_2_2	Unique peptides 0620_3_1	Unique peptides 0620_4_1	Sequence length	Sequence lengths	Sequence coverage 0620_1_1 [%]	Sequence coverage 0620_2_2 [%]	Sequence coverage 0620_3_1 [%]	Sequence coverage 0620_4_1 [%]	iBAQ	Peptide IDs	Peptide is razor	Mod. peptide IDs	Evidence IDs	MS/MS IDs	Best MS/MS	Deamidation (N) site IDs	Oxidation (M) site IDs	Deamidation (N) site positions	Oxidation (M) site positions
[truncated: 2,864 more rows]
[truncated: 10 more columns]
