# Supplementary material for: Fission yeast Whi5 represses MBF-dependent transcription in quiescent cells
Source: iScience. 2025 Dec 30;29(2):114576. doi: 10.1016/j.isci.2025.114576 (PMC12828573; doi:10.1016/j.isci.2025.114576)
Supplement: Table S4. Mass spectrometry results of Cdc10-L-YFP, related to Table 1 — Proteins interacting with Cdc10-L-YFP in MM-N (16 h) in whi5+ and whi5Δ cells. [file mmc5.xlsx]

## Sheet: 0647_proteinGroups
Mass spectrometry results of Cdc10-L-YFP interactome in MM-N (16h).
									wild type			Cdc10-L-YFP			Cdc10-L-YFP whi5∆
Majority protein Ids	Protein names	Gene names	Score	Protein IDs	Fasta headers	id	Mol. weight [kDa]	Sequence coverage [%]	Intensity 0647_1_1	Peptides 0647_1_1	iBAQ 0647_1_1	Intensity 0647_2_1	Peptides 0647_2_1	iBAQ 0647_2_1	Intensity 0647_3_1	Peptides 0647_3_1	iBAQ 0647_3_1
P01129	Start control protein cdc10	cdc10	226.87	P01129	Start control protein cdc10 OS=Schizosaccharomyces pombe (strain 972 / ATCC 24843) OX=284812 GN=cdc10 PE=1 SV=1	339	85.512	50.6	0	0	0	6694600	29	159400	4764000	30	113430
P41412	Cell division cycle-related protein res2/pct1	res2	207.32	P41412	Cell division cycle-related protein res2/pct1 OS=Schizosaccharomyces pombe (strain 972 / ATCC 24843) OX=284812 GN=res2 PE=1 SV=1	429	73.701	48.2	0	0	0	3310800	23	103460	2550700	26	79710
G2TRQ9	Uncharacterized protein tam10	tam10	1.7487	G2TRQ9	Uncharacterized protein tam10 OS=Schizosaccharomyces pombe (strain 972 / ATCC 24843) OX=284812 GN=tam10 PE=1 SV=1	61	19.111	7.7	15000	1	2500	0	0	0	0	0	0
P33520	Cell division cycle-related protein res1/sct1	res1	97.125	P33520	Cell division cycle-related protein res1/sct1 OS=Schizosaccharomyces pombe (strain 972 / ATCC 24843) OX=284812 GN=res1 PE=1 SV=1	396	72.441	30.1	0	0	0	1486700	15	59469	421820	6	16873
P40847	Switch-activating protein 1	sap1	45.701	P40847	Switch-activating protein 1 OS=Schizosaccharomyces pombe (strain 972 / ATCC 24843) OX=284812 GN=sap1 PE=1 SV=2	422	29.127	37.4	0	0	0	538220	8	35882	239750	5	15984
P0CT80;P0CT79			2.8426	P0CT80;P0CT79	Small ribosomal subunit protein eS28B OS=Schizosaccharomyces pombe (strain 972 / ATCC 24843) OX=284812 GN=rps2802 PE=3 SV=1;Small ribosomal subunit protein eS28A OS=Schizosaccharomyces pombe (strain 972 / ATCC 24843) OX=284812 GN=rps2801 PE=3 SV=1	364	7.6638	23.5	0	0	0	98760	1	32920	31152	1	10384
O14463	Thioredoxin-1	trx1	37.117	O14463	Thioredoxin-1 OS=Schizosaccharomyces pombe (strain 972 / ATCC 24843) OX=284812 GN=trx1 PE=3 SV=3	150	11.297	67	0	1	0	184380	6	30730	152800	5	25467
O13614	40S ribosomal protein S10-B	rps10b	6.3273	O13614	Small ribosomal subunit protein eS10B OS=Schizosaccharomyces pombe (strain 972 / ATCC 24843) OX=284812 GN=rps1002 PE=3 SV=1	66	16.443	39.5	25154	2	3593.4	103480	4	14783	43772	4	6253.1
P52808	60S ribosomal protein L30-1	rpl30a	28.493	P52808	Large ribosomal subunit protein eL30A OS=Schizosaccharomyces pombe (strain 972 / ATCC 24843) OX=284812 GN=rpl3001 PE=3 SV=2	445	11.591	55	0	0	0	182580	5	30430	38035	3	6339.1
O13639	Adenosylhomocysteinase		78.229	O13639	Adenosylhomocysteinase OS=Schizosaccharomyces pombe (strain 972 / ATCC 24843) OX=284812 GN=pi047 PE=3 SV=1	68	47.383	39.5	317080	7	15854	773340	12	38667	426980	9	21349
Q9USR7	60S ribosomal protein L38-1	rpl38a	5.2523	Q9USR7	Large ribosomal subunit protein eL38A OS=Schizosaccharomyces pombe (strain 972 / ATCC 24843) OX=284812 GN=rpl3801 PE=1 SV=1	669	8.4919	32.4	0	0	0	90109	2	30036	45528	2	15176
O59858	Glutathione peroxidase	gpx1	12.467	O59858	Glutathione peroxidase-like peroxiredoxin gpx1 OS=Schizosaccharomyces pombe (strain 972 / ATCC 24843) OX=284812 GN=gpx1 PE=1 SV=1	200	18.06	32.3	0	0	0	283060	4	28306	179670	3	17967
O13792	ATP-dependent RNA helicase uap56	uap56	31.341	O13792	ATP-dependent RNA helicase uap56 OS=Schizosaccharomyces pombe (strain 972 / ATCC 24843) OX=284812 GN=uap56 PE=1 SV=3	84	49.231	37.1	0	0	0	478480	7	26582	224960	7	12498
O13672	60S ribosomal protein L8	rpl8	33.526	O13672	Large ribosomal subunit protein eL8 OS=Schizosaccharomyces pombe (strain 972 / ATCC 24843) OX=284812 GN=rpl8 PE=1 SV=3	72	28.606	37.1	222500	3	13088	1120900	8	65932	606240	7	35661
P28758	Superoxide dismutase [Cu-Zn]	sod1	23.793	P28758	Superoxide dismutase [Cu-Zn] OS=Schizosaccharomyces pombe (strain 972 / ATCC 24843) OX=284812 GN=sod1 PE=2 SV=1	387	15.912	23.4	0	0	0	193610	1	24202	107430	2	13429
Q9UTB6	Transcriptional regulatory protein sds3	sds3	24.415	Q9UTB6	Transcriptional regulatory protein sds3 OS=Schizosaccharomyces pombe (strain 972 / ATCC 24843) OX=284812 GN=sds3 PE=1 SV=1	685	30.752	36	0	0	0	219730	4	21973	0	0	0
Q9HGL9	Cell cycle transcriptional repressor whi5	whi5	26.493	Q9HGL9	Cell cycle transcriptional repressor whi5 OS=Schizosaccharomyces pombe (strain 972 / ATCC 24843) OX=284812 GN=whi5 PE=1 SV=1	606	28.429	26.2	0	0	0	318420	4	21228	0	0	0
O13652	Protein sfi1	sfi1	1.1111	O13652	Protein sfi1 OS=Schizosaccharomyces pombe (strain 972 / ATCC 24843) OX=284812 GN=sfi1 PE=3 SV=3	70	102.03	2.1	0	0	0	748100	1	17398	0	0	0
O14126	26S protease regulatory subunit 6A	tbp1	7.8953	O14126	26S proteasome regulatory subunit 6A OS=Schizosaccharomyces pombe (strain 972 / ATCC 24843) OX=284812 GN=tbp1 PE=3 SV=1	121	48.835	10	0	0	0	344870	4	17243	29474	2	1473.7
Q10093	Uncharacterized protein C11D3.14c	SPAC11D3.14c	1.2118	Q10093	Uncharacterized protein C11D3.14c OS=Schizosaccharomyces pombe (strain 972 / ATCC 24843) OX=284812 GN=SPAC11D3.14c PE=3 SV=1	547	138.78	0.9	0	0	0	1008200	1	16803	0	0	0
O14021	RbAp48-related WD40 repeat-containing protein prw1	prw1	21.388	O14021	RbAp48-related WD40 repeat-containing protein prw1 OS=Schizosaccharomyces pombe (strain 972 / ATCC 24843) OX=284812 GN=prw1 PE=1 SV=1	104	48.476	19.7	0	0	0	299340	7	16630	5112.1	1	284.01
O74793	Uncharacterized protein C26H8.11c	SPBC26H8.11c	4.8241	O74793	Uncharacterized protein C26H8.11c OS=Schizosaccharomyces pombe (strain 972 / ATCC 24843) OX=284812 GN=SPBC26H8.11c PE=4 SV=1	265	19.59	27.4	6696.8	1	608.8	178600	3	16236	67571	2	6142.8
O59702	Histone deacetylase clr6	clr6	29.111	O59702	Histone deacetylase clr6 OS=Schizosaccharomyces pombe (strain 972 / ATCC 24843) OX=284812 GN=clr6 PE=1 SV=1	190	46.111	24.4	0	0	0	366970	8	15955	0	0	0
O13784	40S ribosomal protein S24-A	rps24a	21.427	O13784	Small ribosomal subunit protein eS24A OS=Schizosaccharomyces pombe (strain 972 / ATCC 24843) OX=284812 GN=rps2401 PE=3 SV=3	82	15.47	36.6	55780	4	9296.6	195120	6	32521	89842	4	14974
P0CT65;P0CT64			10.756	P0CT65;P0CT64	Small ribosomal subunit protein uS9B OS=Schizosaccharomyces pombe (strain 972 / ATCC 24843) OX=284812 GN=rps1602 PE=3 SV=1;Small ribosomal subunit protein uS9A OS=Schizosaccharomyces pombe (strain 972 / ATCC 24843) OX=284812 GN=rps1601 PE=2 SV=1	357	15.395	31.4	0	1	0	169330	3	15393	115070	2	10461
P41891	Protein gar2	gar2	25.801	P41891	Protein gar2 OS=Schizosaccharomyces pombe (strain 972 / ATCC 24843) OX=284812 GN=gar2 PE=1 SV=2	433	52.987	14.2	0	0	0	235590	7	14724	60222	3	3763.9
O42993	Peptidyl-prolyl cis-trans isomerase	fkh1	15.75	O42993	Peptidyl-prolyl cis-trans isomerase OS=Schizosaccharomyces pombe (strain 972 / ATCC 24843) OX=284812 GN=fkh1 PE=3 SV=1	178	12.043	25.9	0	0	0	97734	2	13962	71605	2	10229
O74960	Probable sphingolipid long chain base-responsive protein pil1	pil1	14.926	O74960	Probable sphingolipid long chain base-responsive protein pil1 OS=Schizosaccharomyces pombe (strain 972 / ATCC 24843) OX=284812 GN=pil1 PE=1 SV=1	282	39.805	23.4	16823	1	989.56	224030	4	13178	255820	5	15048
Q09668	60S ribosomal protein L22	rpl22	15.622	Q09668	Large ribosomal subunit protein eL22 OS=Schizosaccharomyces pombe (strain 972 / ATCC 24843) OX=284812 GN=rpl22 PE=1 SV=3	508	13.32	17.9	0	0	0	64078	2	12816	37464	2	7492.8
O13848	NAD/NADP-dependent indole-3-acetaldehyde reductase	SPAC19G12.09	35.843	O13848	NAD/NADP-dependent indole-3-acetaldehyde reductase OS=Schizosaccharomyces pombe (strain 972 / ATCC 24843) OX=284812 GN=SPAC19G12.09 PE=1 SV=1	88	31.569	35.2	81785	3	4543.6	301410	6	16745	233210	8	12956
O14003	Replication factor C subunit 3	rfc3	1.2777	O14003	Replication factor C subunit 3 OS=Schizosaccharomyces pombe (strain 972 / ATCC 24843) OX=284812 GN=rfc3 PE=1 SV=2	101	38.439	2.3	0	0	0	243080	1	12794	0	0	0
O74175	60S ribosomal protein L13	rpl13	9.0834	O74175	Large ribosomal subunit protein eL13 OS=Schizosaccharomyces pombe (strain 972 / ATCC 24843) OX=284812 GN=rpl13 PE=1 SV=1	224	23.529	39.9	0	0	0	121630	4	12163	89072	4	8907.2
O94255	Carbonic anhydrase	SPBP8B7.05c	12.291	O94255	Carbonic anhydrase OS=Schizosaccharomyces pombe (strain 972 / ATCC 24843) OX=284812 GN=SPBP8B7.05c PE=1 SV=2	291	37.009	9.5	10761	1	512.41	254860	2	12136	156550	2	7454.9
O94707	Transcriptional regulatory protein rxt3	rxt3	6.3593	O94707	Transcriptional regulatory protein rxt3 OS=Schizosaccharomyces pombe (strain 972 / ATCC 24843) OX=284812 GN=rxt3 PE=1 SV=1	335	39.421	7.1	0	0	0	179910	2	11994	0	0	0
Q9UTG4	40S ribosomal protein S26-B	rps26b	1.7747	Q9UTG4	Small ribosomal subunit protein eS26B OS=Schizosaccharomyces pombe (strain 972 / ATCC 24843) OX=284812 GN=rps2602 PE=3 SV=1	689	13.862	7.6	0	0	0	45669	1	11417	0	0	0
Q9Y7L8	40S ribosomal protein S0-A	rps0a	21.634	Q9Y7L8	Small ribosomal subunit protein uS2A OS=Schizosaccharomyces pombe (strain 972 / ATCC 24843) OX=284812 GN=rps001 PE=1 SV=1	713	31.759	32.9	0	2	0	134380	5	11198	21523	3	1793.6
O13991	Uncharacterized oxidoreductase C26H5.09c	SPAC26H5.09c	25.188	O13991	Uncharacterized oxidoreductase C26H5.09c OS=Schizosaccharomyces pombe (strain 972 / ATCC 24843) OX=284812 GN=SPAC26H5.09c PE=2 SV=3	99	41.432	26.3	0	0	0	212630	7	11191	185670	6	9772.2
O59794	60S ribosomal protein L17-B	rpl17b	4.0641	O59794	Large ribosomal subunit protein uL22B OS=Schizosaccharomyces pombe (strain 972 / ATCC 24843) OX=284812 GN=rpl1702 PE=3 SV=1	196	20.827	41.7	0	4	0	108880	8	10888	45171	5	4517.1
O13966	Aconitate hydratase, mitochondrial	SPAC24C9.06c	24.01	O13966	Aconitate hydratase, mitochondrial OS=Schizosaccharomyces pombe (strain 972 / ATCC 24843) OX=284812 GN=SPAC24C9.06c PE=3 SV=2	97	86.112	17.1	104110	5	3154.8	229320	6	6949.1	175680	6	5323.6
O13972	Probable serine hydroxymethyltransferase, cytosolic	SPAC24C9.12c	37.326	O13972	Probable serine hydroxymethyltransferase, cytosolic OS=Schizosaccharomyces pombe (strain 972 / ATCC 24843) OX=284812 GN=SPAC24C9.12c PE=3 SV=1	98	51.86	38.5	240450	7	8905.4	577700	11	21396	328460	9	12165
Q9Y7T8	Probable proteasome subunit beta type-3	pup3	8.9729	Q9Y7T8	Probable proteasome subunit beta type-3 OS=Schizosaccharomyces pombe (strain 972 / ATCC 24843) OX=284812 GN=pup3 PE=3 SV=1	716	22.661	13.7	1467.8	1	209.68	73261	3	10466	35032	2	5004.5
Q9USR3	Phosphatidylinositol 4-kinase stt4	stt4	6.1434	Q9USR3	Phosphatidylinositol 4-kinase stt4 OS=Schizosaccharomyces pombe (strain 972 / ATCC 24843) OX=284812 GN=stt4 PE=3 SV=1	667	213.96	2.5	0	0	0	950140	3	9501.4	0	0	0
O94641	Heat shock protein 104	hsp104	36.755	O94641	Heat shock protein 104 OS=Schizosaccharomyces pombe (strain 972 / ATCC 24843) OX=284812 GN=hsp104 PE=3 SV=1	329	100.51	24.1	18932	2	440.28	407350	11	9473.4	168860	8	3927
O74503	Upstream activation factor subunit spp27	spp27	12.443	O74503	Upstream activation factor subunit spp27 OS=Schizosaccharomyces pombe (strain 972 / ATCC 24843) OX=284812 GN=spp27 PE=1 SV=1	248	26.651	30.9	0	0	0	148020	5	9251.3	48160	3	3010
O14014	Probable Rho-type GTPase-activating protein 3	rga3	2.7549	O14014	Probable Rho-type GTPase-activating protein 3 OS=Schizosaccharomyces pombe (strain 972 / ATCC 24843) OX=284812 GN=rga3 PE=1 SV=1	103	108.65	2.9	1640100	1	28277	1694100	1	29208	2765400	2	47679
O94476	Eukaryotic translation initiation factor 6	tif6	16.082	O94476	Eukaryotic translation initiation factor 6 OS=Schizosaccharomyces pombe (strain 972 / ATCC 24843) OX=284812 GN=tif6 PE=1 SV=1	314	26.232	17.2	0	0	0	72704	2	9088.1	14469	1	1808.6
O14027	Probable pyridoxal 5-phosphate synthase subunit PDX1	snz1	8.109	O14027	Probable pyridoxal 5-phosphate synthase subunit PDX1 OS=Schizosaccharomyces pombe (strain 972 / ATCC 24843) OX=284812 GN=snz1 PE=1 SV=1	105	31.403	12.8	20343	1	1196.7	47476	2	2792.7	44207	2	2600.4
Q9UQW6	Acetyl-CoA acetyltransferase	erg10	42.193	Q9UQW6	Acetyl-CoA acetyltransferase OS=Schizosaccharomyces pombe (strain 972 / ATCC 24843) OX=284812 GN=erg10 PE=2 SV=1	647	40.997	27.8	0	0	0	189710	7	9033.7	90418	5	4305.6
Q9P7B2;O14049	40S ribosomal protein S8-B;40S ribosomal protein S8-A	rps8b;rps8a	32.473	Q9P7B2;O14049	Small ribosomal subunit protein eS8B OS=Schizosaccharomyces pombe (strain 972 / ATCC 24843) OX=284812 GN=rps802 PE=1 SV=1;Small ribosomal subunit protein eS8A OS=Schizosaccharomyces pombe (strain 972 / ATCC 24843) OX=284812 GN=rps801 PE=3 SV=1	107	22.564	45.5	265950	5	33243	567290	7	70911	272020	5	34002
O94686	60S ribosomal protein L43-B	rpl43b	4.9778	O94686	Large ribosomal subunit protein eL43B OS=Schizosaccharomyces pombe (strain 972 / ATCC 24843) OX=284812 GN=rpl4302 PE=3 SV=1	332	10.38	28.7	0	0	0	34683	2	8670.8	0	1	0
O14062	40S ribosomal protein S12-A	rps12a	25.777	O14062;O74322	Small ribosomal subunit protein eS12A OS=Schizosaccharomyces pombe (strain 972 / ATCC 24843) OX=284812 GN=rps1201 PE=3 SV=1	109	15.616	56.6	72384	3	12064	227340	6	37891	150160	6	25027
Q9UQY2	Probable proteasome subunit beta type-6	pam1	20.006	Q9UQY2	Probable proteasome subunit beta type-6 OS=Schizosaccharomyces pombe (strain 972 / ATCC 24843) OX=284812 GN=pam1 PE=3 SV=1	649	25.082	24	0	0	0	76211	2	8467.9	76287	2	8476.3
O74885	Putative dioxygenase C576.01c		18.824	O74885	Alpha-ketoglutarate-dependent xanthine dioxygenase xan1 OS=Schizosaccharomyces pombe (strain 972 / ATCC 24843) OX=284812 GN=xan1 PE=1 SV=2	271	46.604	26.4	16048	1	891.53	149420	7	8301.2	44881	4	2493.4
O14069	Probable 60S ribosomal protein L28e	rpl28e	16.2	O14069	Large ribosomal subunit protein eL28 OS=Schizosaccharomyces pombe (strain 972 / ATCC 24843) OX=284812 GN=rpl44 PE=1 SV=1	112	14.755	48.5	156680	4	19585	472170	5	59021	101240	3	12656
O14075	Putative 2-hydroxyacid dehydrogenase UNK4.10		14.643	O14075	Putative 2-hydroxyacid dehydrogenase UNK4.10 OS=Schizosaccharomyces pombe (strain 972 / ATCC 24843) OX=284812 GN=SPAC2E11.10 PE=2 SV=1	113	36.701	29.9	30770	2	1538.5	230650	7	11533	139250	5	6962.4
O14076	Uncharacterized protein UNK4.11c		2.9943	O14076	Uncharacterized protein UNK4.11c OS=Schizosaccharomyces pombe (strain 972 / ATCC 24843) OX=284812 GN=SPAC2E11.11c PE=1 SV=1	114	21.505	8	9054.3	1	1006	0	0	0	7153.4	1	794.83
O14080	Uncharacterized protein UNK4,15		2.5797	O14080	Uncharacterized protein UNK4,15 OS=Schizosaccharomyces pombe (strain 972 / ATCC 24843) OX=284812 GN=SPAC2E11.15 PE=4 SV=1	115	23.655	9.6	11031	1	1225.7	26665	2	2962.8	8944.3	1	993.81
O13917	Hypoxanthine-guanine phosphoribosyltransferase	hpt1	10.817	O13917	Hypoxanthine-guanine phosphoribosyltransferase OS=Schizosaccharomyces pombe (strain 972 / ATCC 24843) OX=284812 GN=hpt1 PE=3 SV=1	94	23.572	34	8616.8	1	957.42	73656	5	8184	59235	3	6581.7
Q9P7M5	H/ACA ribonucleoprotein complex subunit 3	nop10	3.0904	Q9P7M5	H/ACA ribonucleoprotein complex subunit nop10 OS=Schizosaccharomyces pombe (strain 972 / ATCC 24843) OX=284812 GN=nop10 PE=3 SV=1	632	7.6578	20.3	0	0	0	16315	1	8157.5	11148	1	5573.8
O14112	40S ribosomal protein S10-A	rps10a	29.643	O14112	Small ribosomal subunit protein eS10A OS=Schizosaccharomyces pombe (strain 972 / ATCC 24843) OX=284812 GN=rps1001 PE=3 SV=1	118	16.275	41	127290	2	18184	220890	4	31555	133260	3	19038
O14121	Probable NADH-ubiquinone oxidoreductase C3A11.07, mitochondrial	SPAC3A11.07	46.298	O14121	Probable NADH-ubiquinone oxidoreductase C3A11.07, mitochondrial OS=Schizosaccharomyces pombe (strain 972 / ATCC 24843) OX=284812 GN=SPAC3A11.07 PE=3 SV=1	119	61.674	27.4	34494	3	1231.9	242800	11	8671.4	223030	8	7965.2
P78814	Pre-mRNA-splicing factor srp2	srp2	14.377	P78814	Pre-mRNA-splicing factor srp2 OS=Schizosaccharomyces pombe (strain 972 / ATCC 24843) OX=284812 GN=srp2 PE=1 SV=2	461	42.566	18.4	0	0	0	132380	4	7786.8	35709	2	2100.5
Q9P7G9	Adenylyl-sulfate kinase	met14	7.0022	Q9P7G9	Adenylyl-sulfate kinase OS=Schizosaccharomyces pombe (strain 972 / ATCC 24843) OX=284812 GN=met14 PE=3 SV=1	625	22.669	25.7	5328.7	1	666.09	62286	3	7785.8	19984	2	2498
P54874	Hydroxymethylglutaryl-CoA synthase	hcs1	29.932	P54874	Hydroxymethylglutaryl-CoA synthase OS=Schizosaccharomyces pombe (strain 972 / ATCC 24843) OX=284812 GN=hcs1 PE=1 SV=1	448	49.238	23.9	8495.6	1	369.38	173070	6	7524.6	98737	6	4292.9
Q09676	Probable phosphatase SPAC5H10.03	SPAC5H10.03	10.81	Q09676	Probable phosphatase SPAC5H10.03 OS=Schizosaccharomyces pombe (strain 972 / ATCC 24843) OX=284812 GN=SPAC5H10.03 PE=3 SV=1	509	24.716	31.1	9436.9	1	786.41	87133	4	7261.1	46841	3	3903.4
P42657	DNA damage checkpoint protein rad25	rad25	17.421	P42657	Checkpoint signal transducer rad25 OS=Schizosaccharomyces pombe (strain 972 / ATCC 24843) OX=284812 GN=rad25 PE=1 SV=1	435	30.369	31.1	16867	1	992.18	122210	6	7189	137160	7	8068
O43063	Probable proteasome subunit beta type-1	pre3	18.096	O43063	Probable proteasome subunit beta type-1 OS=Schizosaccharomyces pombe (strain 972 / ATCC 24843) OX=284812 GN=pre3 PE=3 SV=1	187	24.564	27.9	14137	1	942.48	103220	5	6881.3	24033	1	1602.2
O94517	Probable proteasome subunit alpha type-1	SPBC646.16	13.425	O94517	Probable proteasome subunit alpha type-1 OS=Schizosaccharomyces pombe (strain 972 / ATCC 24843) OX=284812 GN=SPBC646.16 PE=3 SV=1	318	26.539	19.7	0	0	0	114980	3	6763.6	69529	3	4090
Q9UTJ2	Phosphomannomutase	pmm1	19.131	Q9UTJ2	Phosphomannomutase OS=Schizosaccharomyces pombe (strain 972 / ATCC 24843) OX=284812 GN=pmm1 PE=2 SV=1	692	29.223	35	14663	1	916.45	106100	4	6631.6	90350	5	5646.9
O14230	Farnesyl pyrophosphate synthase	fps1	2.0224	O14230	Farnesyl pyrophosphate synthase OS=Schizosaccharomyces pombe (strain 972 / ATCC 24843) OX=284812 GN=fps1 PE=1 SV=1	128	39.516	5.2	24023	2	1501.4	4783.6	1	298.97	11064	1	691.51
Q09926	Transcription factor pcr1	pcr1	9.5265	Q09926	Transcription factor pcr1 OS=Schizosaccharomyces pombe (strain 972 / ATCC 24843) OX=284812 GN=pcr1 PE=1 SV=1	544	19.348	8.2	0	0	0	25960	1	6490	5949.2	1	1487.3
O74928	Bifunctional purine biosynthesis protein ade10;Phosphoribosylaminoimidazolecarboxamide formyltransferase;IMP cyclohydrolase	ade10	45.018	O74928	Bifunctional purine biosynthesis protein ade10 OS=Schizosaccharomyces pombe (strain 972 / ATCC 24843) OX=284812 GN=ade10 PE=2 SV=1	280	64.123	26.5	32683	1	933.79	220020	7	6286.4	78512	5	2243.2
O74755	Paired amphipathic helix protein pst3	pst3	53.419	O74755	Paired amphipathic helix protein pst3 OS=Schizosaccharomyces pombe (strain 972 / ATCC 24843) OX=284812 GN=pst3 PE=1 SV=1	259	132.88	16.6	0	0	0	334550	11	6195.4	0	0	0
O14254	Probable isocitrate dehydrogenase [NADP], mitochondrial	idp1	28.828	O14254	Probable isocitrate dehydrogenase [NADP], mitochondrial OS=Schizosaccharomyces pombe (strain 972 / ATCC 24843) OX=284812 GN=idp1 PE=3 SV=2	132	49.478	21	27535	3	1101.4	125930	6	5037.1	34838	3	1393.5
O14273	Meiotically up-regulated protein C8C9.04	SPAC8C9.04	5.7909	O14273	Meiotically up-regulated protein C8C9.04 OS=Schizosaccharomyces pombe (strain 972 / ATCC 24843) OX=284812 GN=SPAC8C9.04 PE=1 SV=1	133	67.035	2.6	143000	1	5958.3	6468.8	1	269.53	0	0	0
P39825	Profilin	cdc3	17.725	P39825	Profilin OS=Schizosaccharomyces pombe (strain 972 / ATCC 24843) OX=284812 GN=cdc3 PE=1 SV=1	415	13.411	15	3758.6	1	939.65	23669	1	5917.2	32203	1	8050.7
O14293	Putative aldehyde dehydrogenase-like protein C9E9.09c	SPAC9E9.09c	81.418	O14293	Putative aldehyde dehydrogenase-like protein C9E9.09c OS=Schizosaccharomyces pombe (strain 972 / ATCC 24843) OX=284812 GN=SPAC9E9.09c PE=1 SV=1	135	54.768	50.9	388980	10	14407	1329600	14	49244	945630	13	35023
P40921	Elongation factor 1-gamma	tef3	15.859	P40921	Elongation factor 1-gamma OS=Schizosaccharomyces pombe (strain 972 / ATCC 24843) OX=284812 GN=tef3 PE=1 SV=1	425	45.786	22.2	6309.5	1	286.8	129780	5	5899.2	74576	3	3389.8
Q09911	Uncharacterized protein C30D11.14c	SPAC30D11.14c	3.0838	Q09911	Uncharacterized protein C30D11.14c OS=Schizosaccharomyces pombe (strain 972 / ATCC 24843) OX=284812 GN=SPAC30D11.14c PE=4 SV=1	539	59.035	4.1	0	0	0	125280	2	5694.7	2774.5	1	126.11
Q9UTE3	Rpb7-binding protein seb1	seb1	18.298	Q9UTE3	Rpb7-binding protein seb1 OS=Schizosaccharomyces pombe (strain 972 / ATCC 24843) OX=284812 GN=seb1 PE=1 SV=3	686	66.439	14.5	2585.3	1	123.11	118580	6	5646.6	25202	1	1200.1
P05734	60S ribosomal protein L19-A	rpl19a	1.8075	P05734	Large ribosomal subunit protein eL19A OS=Schizosaccharomyces pombe (strain 972 / ATCC 24843) OX=284812 GN=rpl1901 PE=1 SV=3	343	22.723	23.8	0	4	0	44279	4	5534.9	15802	4	1975.3
O14313	Putative peroxiredoxin pmp20	pmp20	160.95	O14313	Peroxisomal membrane associated protein 20 OS=Schizosaccharomyces pombe (strain 972 / ATCC 24843) OX=284812 GN=pmp20 PE=1 SV=2	140	16.675	78.2	336250	2	37361	998610	6	110960	832070	6	92452
O74489	Probable quinone oxidoreductase	zta1	33.084	O74489	Probable quinone oxidoreductase OS=Schizosaccharomyces pombe (strain 972 / ATCC 24843) OX=284812 GN=zta1 PE=1 SV=2	246	34.947	20.4	6292.7	1	349.59	98091	4	5449.5	59398	2	3299.9
Q09756	Hexokinase-1	hxk1	20.793	Q09756	Hexokinase-1 OS=Schizosaccharomyces pombe (strain 972 / ATCC 24843) OX=284812 GN=hxk1 PE=1 SV=1	525	53.597	25	0	0	0	118970	6	5407.8	87755	5	3988.8
O14339	60S ribosomal protein L17-A	rpl17a	36.165	O14339	Large ribosomal subunit protein uL22A OS=Schizosaccharomyces pombe (strain 972 / ATCC 24843) OX=284812 GN=rpl1701 PE=1 SV=1	143	20.814	46.5	226030	4	22603	1159300	8	115930	467160	6	46716
O74752	Mitochondrial protein import protein mas5	mas5	18.728	O74752	Mitochondrial protein import protein mas5 OS=Schizosaccharomyces pombe (strain 972 / ATCC 24843) OX=284812 GN=mas5 PE=3 SV=1	258	44.821	12	0	0	0	91132	3	5360.7	82369	3	4845.3
Q01475	Small COPII coat GTPase sar1	sar1	25.349	Q01475	Small COPII coat GTPase sar1 OS=Schizosaccharomyces pombe (strain 972 / ATCC 24843) OX=284812 GN=sar1 PE=1 SV=1	493	21.28	32.6	4002.6	1	333.55	64149	4	5345.7	37806	3	3150.5
O60135	Long-chain-fatty-acid--CoA ligase 1	lcf1	21.471	O60135	Long-chain-fatty-acid--CoA ligase 1 OS=Schizosaccharomyces pombe (strain 972 / ATCC 24843) OX=284812 GN=lcf1 PE=3 SV=1	214	75.965	10.8	16749	2	620.35	143780	5	5325.2	52205	3	1933.5
P87228	Putative D-3-phosphoglycerate dehydrogenase		11.989	P87228	Putative D-3-phosphoglycerate dehydrogenase OS=Schizosaccharomyces pombe (strain 972 / ATCC 24843) OX=284812 GN=SPCC364.07 PE=1 SV=1	489	50.882	24	14024	2	539.39	138350	7	5321.3	56028	5	2154.9
O14388	60S ribosomal protein L27-A	rpl27a	29.535	O14388	Large ribosomal subunit protein eL27A OS=Schizosaccharomyces pombe (strain 972 / ATCC 24843) OX=284812 GN=rpl2701 PE=1 SV=2	148	15.389	52.2	238090	3	39681	789820	6	131640	405100	5	67516
O14460	Elongation factor 2	eft201	119	O14460	Elongation factor 2 OS=Schizosaccharomyces pombe (strain 972 / ATCC 24843) OX=284812 GN=eft201 PE=1 SV=2	149	93.23	32.5	138820	4	3017.9	1018400	18	22139	491130	13	10677
Q09686	Putative glutamine amidotransferase-like protein C13C5.04	SPAC13C5.04	17.107	Q09686	Putative glutamine amidotransferase-like protein C13C5.04 OS=Schizosaccharomyces pombe (strain 972 / ATCC 24843) OX=284812 GN=SPAC13C5.04 PE=4 SV=1	511	28.003	26.6	0	0	0	57444	3	5222.1	32106	2	2918.7
O59681	Uncharacterized protein C18E5.01		7.4956	O59681	Uncharacterized protein C18E5.01 OS=Schizosaccharomyces pombe (strain 972 / ATCC 24843) OX=284812 GN=SPBC18E5.01 PE=3 SV=1	189	38.22	20.8	0	0	0	83292	3	5205.8	4524.7	1	282.8
O94715;Q9UTQ6	40S ribosomal protein S15-A;40S ribosomal protein S15-B	rps15a;rps15b	5.3022	O94715;Q9UTQ6	Small ribosomal subunit protein uS19A OS=Schizosaccharomyces pombe (strain 972 / ATCC 24843) OX=284812 GN=rps1501 PE=3 SV=1;Small ribosomal subunit protein uS19B OS=Schizosaccharomyces pombe (strain 972 / ATCC 24843) OX=284812 GN=rps1502 PE=1 SV=1	336	17.519	22.2	0	0	0	41463	1	5182.9	19584	2	2447.9
O36032	Glutaredoxin-1	grx1	15.041	O36032	Glutaredoxin-1 OS=Schizosaccharomyces pombe (strain 972 / ATCC 24843) OX=284812 GN=grx1 PE=3 SV=1	153	11.261	66.3	79742	2	13290	308440	5	51406	316880	5	52813
O14250	Probable proteasome subunit alpha type-6	SPAC6G10.04c	5.8132	O14250	Probable proteasome subunit alpha type-6 OS=Schizosaccharomyces pombe (strain 972 / ATCC 24843) OX=284812 GN=SPAC6G10.04c PE=3 SV=1	131	30.11	17.6	3025.4	1	216.1	70741	3	5052.9	52303	3	3735.9
Q9UUA1	Oxysterol-binding protein homolog C23B6.01c	SPCC23B6.01c	17.364	Q9UUA1	Oxysterol-binding protein homolog C23B6.01c OS=Schizosaccharomyces pombe (strain 972 / ATCC 24843) OX=284812 GN=SPCC23B6.01c PE=1 SV=2	700	54.647	17.7	12768	1	398.99	159200	5	4975	80584	4	2518.2
O42699	60S ribosomal protein L19-B	rpl19b	26.388	O42699	Large ribosomal subunit protein eL19B OS=Schizosaccharomyces pombe (strain 972 / ATCC 24843) OX=284812 GN=rpl1902 PE=2 SV=2	156	22.753	23.8	109750	4	13718	318740	4	39843	172810	4	21601
O42700	Transaldolase	tal1	20.633	O42700	Transaldolase OS=Schizosaccharomyces pombe (strain 972 / ATCC 24843) OX=284812 GN=tal1 PE=1 SV=2	157	35.238	41.3	27581	2	1532.3	231470	4	12859	263670	7	14648
O42661	Small nuclear ribonucleoprotein Sm D1	smd1	8.1836	O42661	Small nuclear ribonucleoprotein Sm D1 OS=Schizosaccharomyces pombe (strain 972 / ATCC 24843) OX=284812 GN=smd1 PE=1 SV=1	155	13.089	36.8	0	0	0	19823	1	4955.6	7074.9	2	1768.7
P41836	26S protease regulatory subunit 8 homolog	let1	18.023	P41836	26S proteasome regulatory subunit 8 homolog OS=Schizosaccharomyces pombe (strain 972 / ATCC 24843) OX=284812 GN=let1 PE=3 SV=1	431	45.069	23.6	0	0	0	117050	6	4877	43151	5	1797.9
Q9URT8;O42846	60S ribosomal protein L34-B;60S ribosomal protein L34-A	rpl34b;rpl34a	33.139	Q9URT8;O42846	Large ribosomal subunit protein eL34B OS=Schizosaccharomyces pombe (strain 972 / ATCC 24843) OX=284812 GN=rpl3402 PE=1 SV=1;Large ribosomal subunit protein eL34A OS=Schizosaccharomyces pombe (strain 972 / ATCC 24843) OX=284812 GN=rpl3401 PE=1 SV=1	160	12.8	35.1	85055	2	21264	231080	2	57771	66155	3	16539
O42848;O42991;O43004	60S ribosomal protein L16-A;60S ribosomal protein L16-B;60S ribosomal protein L16-C	rpl16a;rpl16b;rpl16c	15.496	O42848;O42991;O43004	Large ribosomal subunit protein uL13A OS=Schizosaccharomyces pombe (strain 972 / ATCC 24843) OX=284812 GN=rpl1602 PE=1 SV=1;Large ribosomal subunit protein uL13B OS=Schizosaccharomyces pombe (strain 972 / ATCC 24843) OX=284812 GN=rpl1601 PE=1 SV=1;Large ri	161	22.005	25.4	175110	3	17511	664230	4	66423	350060	3	35006
O13998	Obg-like ATPase 1	SPAC27E2.03c	11.539	O13998	Obg-like ATPase 1 OS=Schizosaccharomyces pombe (strain 972 / ATCC 24843) OX=284812 GN=SPAC27E2.03c PE=1 SV=1	100	44.332	12.2	0	0	0	100610	4	4791.2	57532	3	2739.6
P78761	Cytochrome b-c1 complex subunit 2, mitochondrial	qcr2	24.885	P78761	Cytochrome b-c1 complex subunit 2, mitochondrial OS=Schizosaccharomyces pombe (strain 972 / ATCC 24843) OX=284812 GN=qcr2 PE=2 SV=2	454	45.651	27.7	22086	2	849.47	123920	5	4766.2	167300	7	6434.5
O94373	ATP synthase subunit 4, mitochondrial	atp4	19.175	O94373	ATP synthase subunit 4, mitochondrial OS=Schizosaccharomyces pombe (strain 972 / ATCC 24843) OX=284812 GN=atp4 PE=3 SV=1	305	26.7	21.7	0	0	0	66238	3	4731.3	42997	2	3071.2
Q9USQ9	Probable proteasome subunit beta type-7	SPBC577.10	5.5002	Q9USQ9	Probable proteasome subunit beta type-7 OS=Schizosaccharomyces pombe (strain 972 / ATCC 24843) OX=284812 GN=SPBC577.10 PE=3 SV=1	665	29.22	7.6	0	0	0	55720	1	4643.3	0	0	0
O42909	Zinc-type alcohol dehydrogenase-like protein C16A3.02c	SPBC16A3.02c	26.286	O42909	Zinc-type alcohol dehydrogenase-like protein C16A3.02c OS=Schizosaccharomyces pombe (strain 972 / ATCC 24843) OX=284812 GN=SPBC16A3.02c PE=3 SV=1	170	38.186	24.2	9541.4	1	530.08	83505	3	4639.2	77473	4	4304
P23566	Ubiquitin-conjugating enzyme E2 2	rhp6	2.131	P23566	Ubiquitin-conjugating enzyme E2 2 OS=Schizosaccharomyces pombe (strain 972 / ATCC 24843) OX=284812 GN=rhp6 PE=1 SV=3	381	17.097	11.3	0	0	0	13855	1	4618.5	6062.3	1	2020.8
P18869	3-isopropylmalate dehydrogenase	leu1	29.39	P18869	3-isopropylmalate dehydrogenase OS=Schizosaccharomyces pombe (strain 972 / ATCC 24843) OX=284812 GN=leu1 PE=1 SV=1	375	39.732	34.5	0	0	0	96236	4	4582.7	102630	6	4887.3
Q10316	Actin-related protein 2/3 complex subunit 5	arc5	8.0896	Q10316	Actin-related protein 2/3 complex subunit 5 OS=Schizosaccharomyces pombe (strain 972 / ATCC 24843) OX=284812 GN=arc5 PE=1 SV=1	565	16.91	32.9	5314	1	590.45	40731	1	4525.7	36089	3	4009.9
Q9UTG1	Putative purine nucleoside phosphorylase	SPAC1805.16c	12.001	Q9UTG1	Putative purine nucleoside phosphorylase OS=Schizosaccharomyces pombe (strain 972 / ATCC 24843) OX=284812 GN=SPAC1805.16c PE=3 SV=1	688	34.238	19.4	0	0	0	81007	3	4500.4	62452	4	3469.5
O42914	Uncharacterized protein C16A3.08c	SPBC16A3.08c	22.983	O42914	Ribosome-associated protein oga1 OS=Schizosaccharomyces pombe (strain 972 / ATCC 24843) OX=284812 GN=oga1 PE=1 SV=1	171	30.949	22.9	164530	6	14957	291760	5	26524	170520	6	15502
Q9URX0	Uncharacterized oxidoreductase C922.06	SPAC922.06	19.767	Q9URX0	Uncharacterized oxidoreductase C922.06 OS=Schizosaccharomyces pombe (strain 972 / ATCC 24843) OX=284812 GN=SPAC922.06 PE=3 SV=1	652	27.749	29.8	8612.5	1	615.18	62997	3	4499.8	41759	3	2982.8
O42935;P79015	60S ribosomal protein L32-B;60S ribosomal protein L32-A	rpl32b;rpl32a	7.112	O42935;P79015	Large ribosomal subunit protein eL32B OS=Schizosaccharomyces pombe (strain 972 / ATCC 24843) OX=284812 GN=rpl3201 PE=3 SV=1;Large ribosomal subunit protein eL32A OS=Schizosaccharomyces pombe (strain 972 / ATCC 24843) OX=284812 GN=rpl3202 PE=1 SV=2	173	14.445	22.8	102320	1	11369	244410	2	27157	140780	3	15642
O14370	Branched-chain-amino-acid aminotransferase, mitochondrial	eca39	8.909	O14370	Branched-chain-amino-acid aminotransferase, mitochondrial OS=Schizosaccharomyces pombe (strain 972 / ATCC 24843) OX=284812 GN=eca39 PE=1 SV=3	147	47.855	8	0	0	0	101940	3	4432	35328	1	1536
O42938	ATP-dependent 6-phosphofructokinase	pfk1	258.45	O42938	ATP-dependent 6-phosphofructokinase OS=Schizosaccharomyces pombe (strain 972 / ATCC 24843) OX=284812 GN=pfk1 PE=1 SV=1	175	102.55	45.5	535360	11	11638	1612700	22	35059	1467100	23	31893
P78795	Eukaryotic translation initiation factor 3 subunit G	tif35	10.347	P78795	Eukaryotic translation initiation factor 3 subunit G OS=Schizosaccharomyces pombe (strain 972 / ATCC 24843) OX=284812 GN=tif35 PE=1 SV=2	456	31.494	19.5	0	0	0	66188	3	4412.6	22625	2	1508.3
O42984;Q9P7J6	40S ribosomal protein S17-A;40S ribosomal protein S17-B	rps17a;rps17b	5.8963	O42984;Q9P7J6	Small ribosomal subunit protein eS17A OS=Schizosaccharomyces pombe (strain 972 / ATCC 24843) OX=284812 GN=rps1701 PE=3 SV=1;Small ribosomal subunit protein eS17B OS=Schizosaccharomyces pombe (strain 972 / ATCC 24843) OX=284812 GN=rps1702 PE=1 SV=1	177	15.514	32.1	121540	3	17363	77330	3	11047	53775	2	7682.2
O13907	Probable ATP-citrate synthase subunit 2	SPAC22A12.16	10.495	O13907	Probable ATP-citrate synthase subunit 2 OS=Schizosaccharomyces pombe (strain 972 / ATCC 24843) OX=284812 GN=SPAC22A12.16 PE=1 SV=1	93	53.942	13.4	0	0	0	88064	2	4403.2	72740	4	3637
Q09850	Putative endo-1,3(4)-beta-glucanase 2	eng2	26.766	Q09850	Ascus wall glucan endo-1,3-beta-D-glucosidase OS=Schizosaccharomyces pombe (strain 972 / ATCC 24843) OX=284812 GN=eng2 PE=1 SV=1	534	77.947	12.9	24751	2	883.97	120150	5	4291.1	82470	4	2945.3
O14192	Aromatic amino acid aminotransferase C56E4.03	SPAC56E4.03	31.624	O14192	Aromatic amino acid aminotransferase C56E4.03 OS=Schizosaccharomyces pombe (strain 972 / ATCC 24843) OX=284812 GN=SPAC56E4.03 PE=3 SV=1	124	53.166	10.1	10666	2	507.9	88568	2	4217.5	43659	2	2079
Q9P3A7	Cell division cycle protein 48	cdc48	20.996	Q9P3A7	Cell division cycle protein 48 OS=Schizosaccharomyces pombe (strain 972 / ATCC 24843) OX=284812 GN=cdc48 PE=1 SV=2	607	90.124	19.4	28717	2	624.29	192220	11	4178.7	149010	7	3239.3
P79083	Eukaryotic translation initiation factor 3 subunit I	sum1	15.1	P79083	Eukaryotic translation initiation factor 3 subunit I OS=Schizosaccharomyces pombe (strain 972 / ATCC 24843) OX=284812 GN=sum1 PE=1 SV=1	478	36.811	29	12488	1	594.68	85403	5	4066.8	52976	5	2522.7
O43026	Glyceraldehyde-3-phosphate dehydrogenase 2	gpd3	63.187	O43026	Glyceraldehyde-3-phosphate dehydrogenase 2 OS=Schizosaccharomyces pombe (strain 972 / ATCC 24843) OX=284812 GN=gpd3 PE=1 SV=1	183	35.674	53.4	189190	8	9009.3	547480	11	26071	719840	12	34278
Q9URY6	Probable urea active transporter 3	dur3-3	10.391	Q9URY6	Probable urea active transporter 3 OS=Schizosaccharomyces pombe (strain 972 / ATCC 24843) OX=284812 GN=dur3-3 PE=3 SV=1	654	71.965	5	0	0	0	60470	2	4031.4	46558	2	3103.9
Q9P772	GMP synthase [glutamine-hydrolyzing]	gua1	18.495	Q9P772	GMP synthase [glutamine-hydrolyzing] OS=Schizosaccharomyces pombe (strain 972 / ATCC 24843) OX=284812 GN=gua1 PE=3 SV=1	618	60.044	18.2	17620	2	550.61	127500	6	3984.2	90687	5	2834
P50515	V-type proton ATPase 16 kDa proteolipid subunit	vma3	3.8839	P50515	V-type proton ATPase subunit c OS=Schizosaccharomyces pombe (strain 972 / ATCC 24843) OX=284812 GN=vma3 PE=3 SV=1	440	16.325	11.2	0	0	0	19506	1	3901.3	19746	1	3949.1
O74173	Elongation factor 1-beta	tef5	15.377	O74173	Elongation factor 1-beta OS=Schizosaccharomyces pombe (strain 972 / ATCC 24843) OX=284812 GN=tef5 PE=2 SV=1	222	23.484	34.6	0	0	0	41599	4	3781.7	37178	2	3379.8
Q09750	Paired amphipathic helix protein pst1	pst1	22.586	Q09750	Paired amphipathic helix protein pst1 OS=Schizosaccharomyces pombe (strain 972 / ATCC 24843) OX=284812 GN=pst1 PE=1 SV=1	522	171.45	8.7	0	0	0	277310	10	3747.4	0	0	0
Q10329	Probable proteasome subunit alpha type-4	pre6	6.2366	Q10329	Probable proteasome subunit alpha type-4 OS=Schizosaccharomyces pombe (strain 972 / ATCC 24843) OX=284812 GN=pre6 PE=3 SV=1	567	28.277	20.8	0	0	0	52165	3	3726.1	10454	1	746.72
Q10232	60S ribosomal protein L9-A	rpl9a	2.1277	Q10232	Large ribosomal subunit protein uL6A OS=Schizosaccharomyces pombe (strain 972 / ATCC 24843) OX=284812 GN=rpl901 PE=1 SV=1	557	21.513	24.7	0	1	0	40648	4	3695.3	0	3	0
O59711	Saccharopine dehydrogenase [NADP(+), L-glutamate-forming]	lys9	51.366	O59711	Saccharopine dehydrogenase [NADP(+), L-glutamate-forming] OS=Schizosaccharomyces pombe (strain 972 / ATCC 24843) OX=284812 GN=lys9 PE=3 SV=1	191	49.938	28.7	109390	4	4557.8	577260	7	24053	416130	7	17339
O94319	Protein transport protein sec13	sec13	6.6596	O94319	Protein transport protein sec13 OS=Schizosaccharomyces pombe (strain 972 / ATCC 24843) OX=284812 GN=sec13 PE=1 SV=1	299	32.568	20.2	0	0	0	62167	3	3656.9	41229	3	2425.2
O13326	O-acetylhomoserine (thiol)-lyase	SPBC428.11	7.2099	O13326	Homocysteine synthase OS=Schizosaccharomyces pombe (strain 972 / ATCC 24843) OX=284812 GN=met17 PE=1 SV=1	64	46.408	9.8	17164	1	817.33	74081	2	3527.7	40188	2	1913.7
P31411	V-type proton ATPase subunit B	vma2	25.243	P31411	V-type proton ATPase subunit B OS=Schizosaccharomyces pombe (strain 972 / ATCC 24843) OX=284812 GN=vma2 PE=1 SV=2	393	55.841	17.5	21039	1	779.23	93756	5	3472.4	52561	2	1946.7
O59838	Heat shock protein homolog pss1	pss1	28.41	O59838	Heat shock protein homolog pss1 OS=Schizosaccharomyces pombe (strain 972 / ATCC 24843) OX=284812 GN=pss1 PE=1 SV=2	198	80.374	19	27712	1	675.91	141310	7	3446.6	101710	7	2480.7
Q92375	Thioredoxin reductase	trr1	13.859	Q92375	Thioredoxin reductase OS=Schizosaccharomyces pombe (strain 972 / ATCC 24843) OX=284812 GN=trr1 PE=1 SV=1	594	34.618	21.4	0	0	0	40664	2	3388.6	41707	3	3475.6
O59826	Putative voltage-gated potassium channel subunit beta	SPCC965.06	62.167	O59826	Putative voltage-gated potassium channel subunit beta OS=Schizosaccharomyces pombe (strain 972 / ATCC 24843) OX=284812 GN=SPCC965.06 PE=3 SV=1	197	38.43	45.3	59485	3	2586.3	323340	6	14058	257650	8	11202
Q9UUE1	Pyruvate carboxylase	pyr1	50.73	Q9UUE1	Pyruvate carboxylase OS=Schizosaccharomyces pombe (strain 972 / ATCC 24843) OX=284812 GN=pyr1 PE=3 SV=1	703	130.86	12.1	24027	2	387.54	209530	10	3379.5	514940	9	8305.4
O59855;Q10265	Probable heat shock protein ssa2;Probable heat shock protein ssa1	ssa2;ssa1	145.77	O59855;Q10265	Probable heat shock protein ssa2 OS=Schizosaccharomyces pombe (strain 972 / ATCC 24843) OX=284812 GN=ssa2 PE=1 SV=3;Probable heat shock protein ssa1 OS=Schizosaccharomyces pombe (strain 972 / ATCC 24843) OX=284812 GN=ssa1 PE=1 SV=2	199	70.232	45.9	453440	12	13336	1539100	21	45269	1490100	22	43828
O60155	Putative proline--tRNA ligase C19C7.06	prs1	37.782	O60155	Putative proline--tRNA ligase C19C7.06 OS=Schizosaccharomyces pombe (strain 972 / ATCC 24843) OX=284812 GN=prs1 PE=3 SV=1	216	78.874	27.5	30373	3	723.16	140850	9	3353.6	150270	10	3577.8
O59865	40S ribosomal protein S24-B	rps24b	9.184	O59865	Small ribosomal subunit protein eS24B OS=Schizosaccharomyces pombe (strain 972 / ATCC 24843) OX=284812 GN=rps2402 PE=2 SV=3	201	15.539	34.3	34096	3	5682.7	68203	5	11367	23206	4	3867.7
O14030	Uncharacterized protein C29B12.08	SPAC29B12.08	5.7747	O14030	Uncharacterized protein C29B12.08 OS=Schizosaccharomyces pombe (strain 972 / ATCC 24843) OX=284812 GN=SPAC29B12.08 PE=4 SV=4	106	75.679	4.4	0	0	0	43430	2	3340.7	9903.3	1	761.8
P87057	Non-histone chromosomal protein 6	nhp6	12.894	P87057	Non-histone chromosomal protein 6 OS=Schizosaccharomyces pombe (strain 972 / ATCC 24843) OX=284812 GN=nhp6 PE=3 SV=1	480	12.361	18.5	0	0	0	13307	1	3326.8	16098	2	4024.5
Q9P7S7	Nucleolar protein 58	nop58	18.225	Q9P7S7	Nucleolar protein 58 OS=Schizosaccharomyces pombe (strain 972 / ATCC 24843) OX=284812 GN=nop58 PE=1 SV=1	638	55.758	13.4	7309	1	281.12	85813	4	3300.5	0	0	0
Q9UT48	Eukaryotic translation initiation factor 3 subunit H	eif3h	4.6233	Q9UT48	Eukaryotic translation initiation factor 3 subunit H OS=Schizosaccharomyces pombe (strain 972 / ATCC 24843) OX=284812 GN=eif3h PE=1 SV=1	677	39.78	9.5	0	0	0	36112	2	3282.9	27157	2	2468.8
Q9UTF6	Cytochrome c oxidase subunit 6, mitochondrial	cox6	4.7745	Q9UTF6	Cytochrome c oxidase subunit 6, mitochondrial OS=Schizosaccharomyces pombe (strain 972 / ATCC 24843) OX=284812 GN=cox6 PE=1 SV=1	687	15.938	11.4	0	0	0	26251	1	3281.4	0	0	0
O60086	Probable acetolactate synthase small subunit	SPBC14C8.04	19.52	O60086	Probable acetolactate synthase small subunit OS=Schizosaccharomyces pombe (strain 972 / ATCC 24843) OX=284812 GN=SPBC14C8.04 PE=1 SV=2	207	31.834	27.7	30843	1	1814.3	109960	4	6468.3	54831	2	3225.3
O60101	Phosphoglycerate kinase	pgk1	213.37	O60101	Phosphoglycerate kinase OS=Schizosaccharomyces pombe (strain 972 / ATCC 24843) OX=284812 GN=pgk1 PE=1 SV=1	208	43.963	67.4	1243100	14	44396	4002300	22	142940	3065100	26	109470
Q9UUI7	Putative alpha,alpha-trehalose-phosphate synthase [UDP-forming] 100 kDa subunit	SPAC22F8.05	32.436	Q9UUI7	Putative alpha,alpha-trehalose-phosphate synthase [UDP-forming] 100 kDa subunit OS=Schizosaccharomyces pombe (strain 972 / ATCC 24843) OX=284812 GN=SPAC22F8.05 PE=1 SV=1	709	100.66	12.9	21867	2	560.7	127660	6	3273.2	110990	6	2845.9
P78833	Uncharacterized protein C21B10.08c	SPBC21B10.08c	6.0576	P78833	Uncharacterized protein C21B10.08c OS=Schizosaccharomyces pombe (strain 972 / ATCC 24843) OX=284812 GN=SPBC21B10.08c PE=2 SV=1	465	21.833	21.7	0	0	0	39022	1	3251.8	17858	1	1488.2
O74174	V-type proton ATPase subunit G	vma10	1.4771	O74174	V-type proton ATPase subunit G OS=Schizosaccharomyces pombe (strain 972 / ATCC 24843) OX=284812 GN=vma10 PE=3 SV=2	223	12.162	32.4	0	0	0	16228	1	3245.6	207500	2	41501
O00091	Glucose-6-phosphate 1-dehydrogenase	zwf1	16.736	O00091	Glucose-6-phosphate 1-dehydrogenase OS=Schizosaccharomyces pombe (strain 972 / ATCC 24843) OX=284812 GN=zwf1 PE=3 SV=2	62	57.204	18.8	0	0	0	90781	5	3242.2	64783	4	2313.7
O60128	40S ribosomal protein S3	rps3	49.227	O60128	Small ribosomal subunit protein uS3 OS=Schizosaccharomyces pombe (strain 972 / ATCC 24843) OX=284812 GN=rps3 PE=1 SV=1	213	27.553	28.1	108550	2	6385.5	463920	5	27289	196720	4	11572
Q09173	Protein phosphatase 2C homolog 3	ptc3	18.539	Q09173	Protein phosphatase 2C homolog 3 OS=Schizosaccharomyces pombe (strain 972 / ATCC 24843) OX=284812 GN=ptc3 PE=3 SV=1	503	44.856	20.5	0	0	0	81997	4	3153.7	47914	4	1842.9
O60143	60S ribosomal protein L7-C	rpl7c	64.225	O60143	Large ribosomal subunit protein uL30C OS=Schizosaccharomyces pombe (strain 972 / ATCC 24843) OX=284812 GN=rpl701 PE=1 SV=1	215	28.73	43.8	193710	5	13836	620520	9	44323	247730	7	17695
P78773	Probable acetyl-coenzyme A synthetase		11.135	P78773	Probable acetyl-coenzyme A synthetase OS=Schizosaccharomyces pombe (strain 972 / ATCC 24843) OX=284812 GN=SPCC191.02c PE=1 SV=2	455	73.035	18.4	20252	2	547.36	113520	6	3068.1	75893	5	2051.2
O14351	Uncharacterized oxidoreductase C30D10.05c	SPBC30D10.05c	5.8392	O14351	Uncharacterized oxidoreductase C30D10.05c OS=Schizosaccharomyces pombe (strain 972 / ATCC 24843) OX=284812 GN=SPBC30D10.05c PE=3 SV=1	145	26.645	23.9	0	0	0	55167	2	3064.8	21741	3	1207.9
P40231	Casein kinase II subunit alpha	cka1	8.5112	P40231	Casein kinase II subunit alpha OS=Schizosaccharomyces pombe (strain 972 / ATCC 24843) OX=284812 GN=cka1 PE=2 SV=2	416	39.527	17.2	0	0	0	60795	4	3039.7	0	0	0
Q9P6M1	Glutathione S-transferase 3	gst3	6.9621	Q9P6M1	Glutathione S-transferase 3 OS=Schizosaccharomyces pombe (strain 972 / ATCC 24843) OX=284812 GN=gst3 PE=1 SV=3	614	28.113	9.5	0	0	0	23735	1	2966.9	12291	1	1536.4
O60198	S-adenosylmethionine synthase	sam1	81.226	O60198	S-adenosylmethionine synthase OS=Schizosaccharomyces pombe (strain 972 / ATCC 24843) OX=284812 GN=sam1 PE=1 SV=1	220	41.831	63.6	66561	3	3025.5	713250	12	32420	729280	15	33149
O74172;P79009	40S ribosomal protein S25-B;40S ribosomal protein S25-A	rps25b;rps25a	3.9408	O74172;P79009	Small ribosomal subunit protein eS25B OS=Schizosaccharomyces pombe (strain 972 / ATCC 24843) OX=284812 GN=rps2501 PE=3 SV=1;Small ribosomal subunit protein eS25A OS=Schizosaccharomyces pombe (strain 972 / ATCC 24843) OX=284812 GN=rps2502 PE=3 SV=2	221	9.8194	31.8	83253	2	27751	165530	3	55177	83059	2	27686
P36604	78 kDa glucose-regulated protein homolog	bip1	26.406	P36604	Endoplasmic reticulum chaperone BiP OS=Schizosaccharomyces pombe (strain 972 / ATCC 24843) OX=284812 GN=bip1 PE=3 SV=2	408	73.226	19.9	10627	1	342.82	91475	7	2950.8	104160	6	3360.1
P50514	Probable argininosuccinate lyase	argx	13.871	P50514	Probable argininosuccinate lyase OS=Schizosaccharomyces pombe (strain 972 / ATCC 24843) OX=284812 GN=argx PE=3 SV=1	439	51.571	25.4	0	0	0	72977	7	2919.1	33710	3	1348.4
P87144	Threonine--tRNA ligase, cytoplasmic	ths1	12.421	P87144	Threonine--tRNA ligase, cytoplasmic OS=Schizosaccharomyces pombe (strain 972 / ATCC 24843) OX=284812 GN=ths1 PE=3 SV=1	483	80.137	13.1	7448	1	186.2	116150	5	2903.7	60238	4	1506
P52822;O74306	60S ribosomal protein L5-A;60S ribosomal protein L5-B	rpl5a;rpl5b	25.217	P52822;O74306	Large ribosomal subunit protein uL18A OS=Schizosaccharomyces pombe (strain 972 / ATCC 24843) OX=284812 GN=rpl501 PE=1 SV=2;Large ribosomal subunit protein uL18B OS=Schizosaccharomyces pombe (strain 972 / ATCC 24843) OX=284812 GN=rpl502 PE=2 SV=1	225	33.459	28.6	30299	1	2754.4	262440	3	23858	170920	5	15538
O74736	Chromatin modification-related protein png2	png2	7.5325	O74736	Chromatin modification-related protein png2 OS=Schizosaccharomyces pombe (strain 972 / ATCC 24843) OX=284812 GN=png2 PE=1 SV=1	256	34.876	16.4	0	0	0	51135	3	2840.9	0	0	0
O74329	40S ribosomal protein S29	rps29	5.2103	O74329	Small ribosomal subunit protein uS14 OS=Schizosaccharomyces pombe (strain 972 / ATCC 24843) OX=284812 GN=rps29 PE=3 SV=3	227	6.6575	51.8	138840	3	34710	64958	2	16239	89372	2	22343
O74330	40S ribosomal protein S27	rps27	6.0433	O74330	Small ribosomal subunit protein eS27 OS=Schizosaccharomyces pombe (strain 972 / ATCC 24843) OX=284812 GN=rps27 PE=3 SV=1	228	9.1718	20.5	5516.6	1	1379.2	178930	2	44731	111760	2	27939
O94363	GTP-binding protein rhb1	rhb1	7.7995	O94363	GTP-binding protein rhb1 OS=Schizosaccharomyces pombe (strain 972 / ATCC 24843) OX=284812 GN=rhb1 PE=3 SV=1	304	20.515	29.7	0	0	0	35944	3	2764.9	26805	3	2061.9
O94413	Ribose-phosphate pyrophosphokinase 2	SPCC1620.06c	7.7912	O94413	Ribose-phosphate pyrophosphokinase 2 OS=Schizosaccharomyces pombe (strain 972 / ATCC 24843) OX=284812 GN=SPCC1620.06c PE=1 SV=1	307	34.779	13.7	5190.6	1	305.33	46610	2	2741.8	18542	1	1090.7
Q9Y823	Homocitrate synthase, mitochondrial	lys4	12.142	Q9Y823	Homocitrate synthase, mitochondrial OS=Schizosaccharomyces pombe (strain 972 / ATCC 24843) OX=284812 GN=lys4 PE=1 SV=1	723	46.292	19.1	16899	2	768.12	59699	5	2713.6	40124	4	1823.8
Q9USM6	Probable cytochrome b5 2	oca8	6.3118	Q9USM6	Probable cytochrome b5 2 OS=Schizosaccharomyces pombe (strain 972 / ATCC 24843) OX=284812 GN=oca8 PE=3 SV=1	664	14.252	20.2	0	0	0	18956	1	2708	48899	2	6985.5
O74391;Q10330	60S ribosomal protein L25-B;60S ribosomal protein L25-A	rpl25b;rpl25a	7.2538	O74391;Q10330	Large ribosomal subunit protein uL23B OS=Schizosaccharomyces pombe (strain 972 / ATCC 24843) OX=284812 GN=rpl2502 PE=3 SV=1;Large ribosomal subunit protein uL23A OS=Schizosaccharomyces pombe (strain 972 / ATCC 24843) OX=284812 GN=rpl2501 PE=1 SV=1	233	15.767	34	26267	2	5253.4	86154	4	17231	120820	2	24164
Q09826	Protein sds23/moc1	sds23	13.616	Q09826	Protein sds23/moc1 OS=Schizosaccharomyces pombe (strain 972 / ATCC 24843) OX=284812 GN=sds23 PE=1 SV=1	531	44.288	15.2	0	0	0	59568	4	2707.6	26189	2	1190.4
O74409	Uricase	SPCC1223.09	83.14	O74409	Uricase OS=Schizosaccharomyces pombe (strain 972 / ATCC 24843) OX=284812 GN=SPCC1223.09 PE=1 SV=1	235	33.61	51.7	286970	3	19132	1270800	12	84720	772360	8	51491
O14007	H/ACA ribonucleoprotein complex subunit 4	cbf5	7.6952	O14007	H/ACA ribonucleoprotein complex subunit cbf5 OS=Schizosaccharomyces pombe (strain 972 / ATCC 24843) OX=284812 GN=cbf5 PE=3 SV=1	102	53.11	9.1	0	0	0	75363	3	2691.5	14690	1	524.65
Q9Y7I8	Zuotin	zuo1	11.741	Q9Y7I8	Zuotin OS=Schizosaccharomyces pombe (strain 972 / ATCC 24843) OX=284812 GN=zuo1 PE=1 SV=2	712	50.209	12.9	0	0	0	64457	4	2685.7	21612	2	900.49
O74433	Cytochrome b-c1 complex subunit 9	qcr9	6.5331	O74433	Cytochrome b-c1 complex subunit 9 OS=Schizosaccharomyces pombe (strain 972 / ATCC 24843) OX=284812 GN=qcr9 PE=3 SV=2	238	7.7996	55.2	25996	2	5199.2	99002	4	19800	75835	4	15167
Q9P6I2	Cys-Gly metallodipeptidase dug1	dug1	6.2007	Q9P6I2	Cys-Gly metallodipeptidase dug1 OS=Schizosaccharomyces pombe (strain 972 / ATCC 24843) OX=284812 GN=dug1 PE=2 SV=2	612	52.84	11.8	0	0	0	50927	4	2680.4	34203	1	1800.2
O14295	Pyridoxal reductase	plr1	11.387	O14295	Pyridoxal reductase OS=Schizosaccharomyces pombe (strain 972 / ATCC 24843) OX=284812 GN=plr1 PE=1 SV=1	136	36.814	13.5	5387.9	1	283.57	50914	3	2679.7	59621	3	3138
O43060	Eukaryotic translation initiation factor 3 subunit F	eif3f	7.7021	O43060	Eukaryotic translation initiation factor 3 subunit F OS=Schizosaccharomyces pombe (strain 972 / ATCC 24843) OX=284812 GN=eif3f PE=1 SV=1	186	33.251	13.9	0	0	0	34813	3	2677.9	19315	2	1485.8
P87308	Protein lsb5	lsb5	5.4302	P87308	Protein lsb5 OS=Schizosaccharomyces pombe (strain 972 / ATCC 24843) OX=284812 GN=lsb5 PE=3 SV=1	491	34.195	10.9	0	0	0	45423	2	2672	5430.6	1	319.44
Q9USZ6	Ribosome assembly factor mrt4	mrt4	4.9918	Q9USZ6	Ribosome assembly factor mrt4 OS=Schizosaccharomyces pombe (strain 972 / ATCC 24843) OX=284812 GN=mrt4 PE=1 SV=1	672	26.663	16.6	0	0	0	31768	2	2647.3	20735	2	1727.9
O74440	26S proteasome regulatory subunit rpn8	rpn8	7.8134	O74440	26S proteasome regulatory subunit rpn8 OS=Schizosaccharomyces pombe (strain 972 / ATCC 24843) OX=284812 GN=rpn8 PE=3 SV=1	240	35.595	9.6	0	0	0	36644	2	2617.4	21535	2	1538.2
O74484	Mannose-1-phosphate guanyltransferase	mpg1	13.13	O74484	Mannose-1-phosphate guanyltransferase OS=Schizosaccharomyces pombe (strain 972 / ATCC 24843) OX=284812 GN=mpg1 PE=2 SV=1	245	39.718	16.3	39931	3	2101.6	109600	4	5768.2	63459	4	3340
P50519	Heat shock protein hsp9	hsp9	18.937	P50519	Heat shock protein hsp9 OS=Schizosaccharomyces pombe (strain 972 / ATCC 24843) OX=284812 GN=hsp9 PE=2 SV=1	441	7.5031	60.3	0	0	0	12923	1	2584.7	266760	4	53352
P55306	Catalase	cta1	10.393	P55306	Catalase OS=Schizosaccharomyces pombe (strain 972 / ATCC 24843) OX=284812 GN=cta1 PE=1 SV=1	449	58.279	11.9	19141	1	683.61	71506	4	2553.8	44470	3	1588.2
Q10137	Sec14 cytosolic factor	sec14	5.7531	Q10137	Sec14 cytosolic factor OS=Schizosaccharomyces pombe (strain 972 / ATCC 24843) OX=284812 GN=sec14 PE=4 SV=1	549	32.746	12.2	0	0	0	40589	2	2536.8	33632	2	2102
O13696	Isocitrate dehydrogenase [NAD] subunit 1, mitochondrial	idh1	7.1749	O13696	Isocitrate dehydrogenase [NAD] subunit 1, mitochondrial OS=Schizosaccharomyces pombe (strain 972 / ATCC 24843) OX=284812 GN=idh1 PE=1 SV=1	73	38.758	11.8	0	0	0	50409	3	2520.5	30355	2	1517.7
P40387	Alpha,alpha-trehalose-phosphate synthase [UDP-forming]	tps1	8.2036	P40387	Alpha,alpha-trehalose-phosphate synthase [UDP-forming] OS=Schizosaccharomyces pombe (strain 972 / ATCC 24843) OX=284812 GN=tps1 PE=1 SV=2	421	58.493	12.3	0	0	0	55078	2	2503.6	87216	3	3964.4
O74538	60S ribosomal protein L27-B	rpl27b	4.0316	O74538	Large ribosomal subunit protein eL27B OS=Schizosaccharomyces pombe (strain 972 / ATCC 24843) OX=284812 GN=rpl2702 PE=3 SV=1	251	15.305	42.6	54855	3	9142.5	106200	5	17701	23548	5	3924.6
O74548	Probable acetylornithine aminotransferase, mitochondrial	arg1	31.315	O74548	Probable acetylornithine aminotransferase, mitochondrial OS=Schizosaccharomyces pombe (strain 972 / ATCC 24843) OX=284812 GN=arg1 PE=2 SV=1	252	47.509	28.8	69584	4	2577.2	255140	8	9449.6	109210	6	4044.8
O42861	ATP-dependent helicase fft3	fft3	10.457	O42861	ATP-dependent helicase fft3 OS=Schizosaccharomyces pombe (strain 972 / ATCC 24843) OX=284812 GN=fft3 PE=1 SV=1	164	104.5	8.8	0	0	0	112990	7	2456.4	32578	4	708.23
O94692	RuvB-like helicase 2	rvb2	16.09	O94692	RuvB-like helicase 2 OS=Schizosaccharomyces pombe (strain 972 / ATCC 24843) OX=284812 GN=rvb2 PE=1 SV=1	333	51.561	14.6	0	0	0	63830	2	2455	71819	4	2762.3
O74690	13 kDa ribonucleoprotein-associated protein	snu13	48.446	O74690	13 kDa ribonucleoprotein-associated protein OS=Schizosaccharomyces pombe (strain 972 / ATCC 24843) OX=284812 GN=snu13 PE=3 SV=1	255	13.535	42.4	27772	1	5554.4	202580	2	40517	99594	2	19919
P11620;P17609	GTP-binding protein ypt1;GTP-binding protein ypt2	ypt1;ypt2	3.4874	P11620;P17609	GTP-binding protein ypt1 OS=Schizosaccharomyces pombe (strain 972 / ATCC 24843) OX=284812 GN=ypt1 PE=1 SV=2;GTP-binding protein ypt2 OS=Schizosaccharomyces pombe (strain 972 / ATCC 24843) OX=284812 GN=ypt2 PE=3 SV=1	369	22.816	15.8	12967	1	926.23	33968	1	2426.3	30783	2	2198.8
P31209	Polyadenylate-binding protein, cytoplasmic and nuclear	pab1	15.079	P31209	Polyadenylate-binding protein, cytoplasmic and nuclear OS=Schizosaccharomyces pombe (strain 972 / ATCC 24843) OX=284812 GN=pab1 PE=1 SV=2	390	71.512	12.1	12439	1	428.93	70294	4	2423.9	36480	4	1257.9
Q09735	Putative aminopeptidase C13A11.05	SPAC13A11.05	10.866	Q09735	Putative aminopeptidase C13A11.05 OS=Schizosaccharomyces pombe (strain 972 / ATCC 24843) OX=284812 GN=SPAC13A11.05 PE=3 SV=1	518	56.194	10.9	0	0	0	74624	4	2332	44608	2	1394
P31406	V-type proton ATPase catalytic subunit A	vma1	15.324	P31406	V-type proton ATPase catalytic subunit A OS=Schizosaccharomyces pombe (strain 972 / ATCC 24843) OX=284812 GN=vma1 PE=3 SV=1	392	68.805	18.9	23361	2	648.92	83758	4	2326.6	91606	4	2544.6
O60064	Probable mannose-1-phosphate guanyltransferase	SPBC13G1.02	19.362	O60064	Probable mannose-1-phosphate guanyltransferase OS=Schizosaccharomyces pombe (strain 972 / ATCC 24843) OX=284812 GN=SPBC13G1.02 PE=3 SV=1	205	46.096	28.5	0	0	0	50798	3	2309	18622	3	846.44
A9ZLL8	Protein lsd90	lsd90	15.891	A9ZLL8	Protein lsd90 OS=Schizosaccharomyces pombe (strain 972 / ATCC 24843) OX=284812 GN=lsd90 PE=1 SV=1	0	82.323	13	44517	3	967.75	106170	5	2308	112070	6	2436.4
O74766	Probable delta-1-pyrroline-5-carboxylate dehydrogenase	SPBC24C6.04	33.85	O74766	Probable delta-1-pyrroline-5-carboxylate dehydrogenase OS=Schizosaccharomyces pombe (strain 972 / ATCC 24843) OX=284812 GN=SPBC24C6.04 PE=1 SV=1	262	60.218	16.8	70719	1	2619.2	343570	3	12725	205620	3	7615.7
Q10242	Probable gluconokinase	SPAC4G9.12	1.4876	Q10242	Probable gluconokinase OS=Schizosaccharomyces pombe (strain 972 / ATCC 24843) OX=284812 GN=SPAC4G9.12 PE=3 SV=1	558	21.648	13	0	0	0	22910	2	2291	0	0	0
Q9UTI9	UPF0591 membrane protein C15E1.02c	SPAC15E1.02c	3.373	Q9UTI9	UPF0591 membrane protein C15E1.02c OS=Schizosaccharomyces pombe (strain 972 / ATCC 24843) OX=284812 GN=SPAC15E1.02c PE=3 SV=1	691	15.94	10.1	6286.9	1	898.13	16022	1	2288.8	9858.5	1	1408.4
Q9P7B4	Uncharacterized oxidoreductase C521.03	SPAC521.03	2.034	Q9P7B4	NADP-dependent 3-hydroxy acid dehydrogenase OS=Schizosaccharomyces pombe (strain 972 / ATCC 24843) OX=284812 GN=SPAC521.03 PE=1 SV=1	622	28.148	5.4	0	0	0	33884	1	2258.9	0	0	0
Q09745	Uncharacterized protein C12C2.04	SPBC12C2.04	2.0453	Q09745	Uncharacterized protein C12C2.04 OS=Schizosaccharomyces pombe (strain 972 / ATCC 24843) OX=284812 GN=SPBC12C2.04 PE=4 SV=1	520	43.031	7	0	0	0	38239	2	2249.4	0	0	0
O13831	Tryptophan synthase	trp2	14.956	O13831	Tryptophan synthase OS=Schizosaccharomyces pombe (strain 972 / ATCC 24843) OX=284812 GN=trp2 PE=2 SV=1	87	75.436	16.9	3182.9	1	93.615	76308	8	2244.3	17119	2	503.49
O74836;O14363	60S ribosomal protein L1-B;60S ribosomal protein L1-A	rpl1b;rpl1a	9.5925	O74836;O14363	Large ribosomal subunit protein uL1B OS=Schizosaccharomyces pombe (strain 972 / ATCC 24843) OX=284812 GN=rpl101 PE=1 SV=1;Large ribosomal subunit protein uL1A OS=Schizosaccharomyces pombe (strain 972 / ATCC 24843) OX=284812 GN=rpl102 PE=1 SV=1	268	23.917	22.7	88497	1	9833	339960	3	37774	172380	2	19154
O74864	60S acidic ribosomal protein P0	rpp0	30.589	O74864	Large ribosomal subunit protein uL10 OS=Schizosaccharomyces pombe (strain 972 / ATCC 24843) OX=284812 GN=rpp0 PE=3 SV=1	269	33.565	31.4	21889	1	2432.1	121820	6	13536	81725	6	9080.6
Q92354;O74884	60S ribosomal protein L24-A;60S ribosomal protein L24-B	rpl24a;rpl24b	5.4972	Q92354;O74884	Large ribosomal subunit protein eL24A OS=Schizosaccharomyces pombe (strain 972 / ATCC 24843) OX=284812 GN=rpl2401 PE=3 SV=1;Large ribosomal subunit protein eL24B OS=Schizosaccharomyces pombe (strain 972 / ATCC 24843) OX=284812 GN=rpl2402 PE=1 SV=1	270	16.836	27.5	22657	1	2832.1	174540	3	21818	119710	5	14964
O13849	Carboxypeptidase Y	cpy1	24.456	O13849	Carboxypeptidase Y OS=Schizosaccharomyces pombe (strain 972 / ATCC 24843) OX=284812 GN=cpy1 PE=1 SV=1	89	114.24	5.7	12616	1	382.31	72677	4	2202.3	43698	4	1324.2
O74887	Peroxiredoxin tpx1	tpx1	148.9	O74887	Peroxiredoxin tpx1 OS=Schizosaccharomyces pombe (strain 972 / ATCC 24843) OX=284812 GN=tpx1 PE=1 SV=1	272	21.191	72.9	813680	7	73971	2959500	12	269040	2019200	10	183560
O74892	40S ribosomal protein S2	rps2	36.304	O74892	Small ribosomal subunit protein uS5 OS=Schizosaccharomyces pombe (strain 972 / ATCC 24843) OX=284812 GN=rps2 PE=1 SV=1	273	27.637	37.9	371780	5	23236	949970	6	59373	464200	5	29012
O74893	40S ribosomal protein S20	rps20	5.52	O74893	Small ribosomal subunit protein uS10 OS=Schizosaccharomyces pombe (strain 972 / ATCC 24843) OX=284812 GN=rps20 PE=1 SV=1	274	13.544	22	208360	2	34727	365970	3	60995	153200	1	25534
Q9UTT1	Ubiquitin carboxyl-terminal hydrolase 21	ubp21	19.75	Q9UTT1	Ubiquitin carboxyl-terminal hydrolase 15 OS=Schizosaccharomyces pombe (strain 972 / ATCC 24843) OX=284812 GN=ubp15 PE=1 SV=2	698	130.83	8.9	0	0	0	129790	7	2199.8	27171	4	460.52
P36612	26S protease regulatory subunit 4 homolog	mts2	8.5928	P36612	26S proteasome regulatory subunit 4 homolog OS=Schizosaccharomyces pombe (strain 972 / ATCC 24843) OX=284812 GN=mts2 PE=2 SV=1	410	50.06	6.7	0	0	0	54834	2	2193.4	20694	2	827.78
O74904	60S ribosomal protein L35	rpl35	8.247	O74904	Large ribosomal subunit protein uL29 OS=Schizosaccharomyces pombe (strain 972 / ATCC 24843) OX=284812 GN=rpl35 PE=1 SV=1	277	14.302	23.8	72689	1	12115	141570	3	23595	46709	1	7784.8
O74905	60S ribosomal protein L9-B	rpl9b	30.163	O74905	Large ribosomal subunit protein uL6B OS=Schizosaccharomyces pombe (strain 972 / ATCC 24843) OX=284812 GN=rpl902 PE=3 SV=1	278	21.382	38.1	58974	1	7371.7	153950	4	19244	110120	5	13765
P87171	Ribose-phosphate pyrophosphokinase 5	SPBC3D6.06c	11.443	P87171	Ribose-phosphate pyrophosphokinase 5 OS=Schizosaccharomyces pombe (strain 972 / ATCC 24843) OX=284812 GN=SPBC3D6.06c PE=3 SV=1	487	37.338	8.8	0	0	0	26072	2	2172.6	0	0	0
Q9P7Q4	Vesicular-fusion protein sec18	sec18	27.349	Q9P7Q4	Vesicular-fusion protein sec18 OS=Schizosaccharomyces pombe (strain 972 / ATCC 24843) OX=284812 GN=sec18 PE=1 SV=1	634	87.553	11.6	35014	5	744.97	101050	6	2150	50448	5	1073.4
Q9P7W3	Probable ATP-citrate synthase subunit 1	SPBC1703.07	20.485	Q9P7W3	Probable ATP-citrate synthase subunit 1 OS=Schizosaccharomyces pombe (strain 972 / ATCC 24843) OX=284812 GN=SPBC1703.07 PE=1 SV=1	644	67.203	12.7	20248	2	532.83	79867	4	2101.8	47609	3	1252.9
O94313	Carbamoyl-phosphate synthase arginine-specific large chain	arg4	11.694	O94313	Carbamoyl-phosphate synthase arginine-specific large chain OS=Schizosaccharomyces pombe (strain 972 / ATCC 24843) OX=284812 GN=arg4 PE=3 SV=1	298	127.48	6.1	25756	2	396.24	136270	4	2096.5	112850	5	1736.1
Q9Y7N4	D-amino-acid oxidase	dao1	9.7028	Q9Y7N4	D-amino-acid oxidase OS=Schizosaccharomyces pombe (strain 972 / ATCC 24843) OX=284812 GN=dao1 PE=3 SV=1	714	38.714	10.9	0	0	0	33454	2	2090.8	59361	3	3710.1
O74976	Putative peroxisomal-coenzyme A synthetase	SPCC1827.03c	16.623	O74976	Oxalate--CoA ligase OS=Schizosaccharomyces pombe (strain 972 / ATCC 24843) OX=284812 GN=pcs60 PE=1 SV=1	284	56.274	17.4	36346	3	1397.9	94560	5	3636.9	41729	5	1605
P31318	Protein arg11, mitochondrial;N-acetyl-gamma-glutamyl-phosphate reductase;Acetylglutamate kinase	arg11	14.873	P31318	Protein arg11, mitochondrial OS=Schizosaccharomyces pombe (strain 972 / ATCC 24843) OX=284812 GN=arg11 PE=1 SV=2	391	97.704	13.9	15068	1	367.5	85720	4	2090.7	82719	4	2017.5
Q9US39	Uncharacterized protein C1039.02	SPAC1039.02	21.277	Q9US39;Q9HDU9	Uncharacterized protein C1039.02 OS=Schizosaccharomyces pombe (strain 972 / ATCC 24843) OX=284812 GN=SPAC1039.02 PE=3 SV=1	659	68.065	9.8	0	0	0	41676	2	2083.8	47855	3	2392.8
O42873	Putative pyruvate decarboxylase C3G9.11c	SPAC3G9.11c	27.445	O42873	Putative pyruvate decarboxylase C3G9.11c OS=Schizosaccharomyces pombe (strain 972 / ATCC 24843) OX=284812 GN=SPAC3G9.11c PE=3 SV=1	165	62.652	21.4	3744.8	1	110.14	69893	4	2055.7	88668	7	2607.9
Q09923	Aldo-keto reductase yakc [NADP(+)]	yakc	1.7012	Q09923	Aldo-keto reductase yakc [NADP(+)] OS=Schizosaccharomyces pombe (strain 972 / ATCC 24843) OX=284812 GN=yakc PE=1 SV=1	543	37.71	6.5	0	0	0	34896	1	2052.7	5259.7	1	309.4
O94238	60S ribosomal protein L14	rpl14	13.832	O94238	Large ribosomal subunit protein eL14 OS=Schizosaccharomyces pombe (strain 972 / ATCC 24843) OX=284812 GN=rpl14 PE=1 SV=1	289	15.21	44	159330	4	22762	397080	6	56725	238430	4	34061
Q09682	Probable proteasome subunit alpha type-3		14.157	Q09682	Probable proteasome subunit alpha type-3 OS=Schizosaccharomyces pombe (strain 972 / ATCC 24843) OX=284812 GN=SPAC13C5.01c PE=3 SV=1	510	27.925	31.9	0	0	0	24278	2	2023.2	53219	3	4434.9
Q9US41	Uracil-regulated protein 1	urg1	8.0623	Q9US41	Uracil-regulated protein 1 OS=Schizosaccharomyces pombe (strain 972 / ATCC 24843) OX=284812 GN=urg1 PE=2 SV=1	660	49.034	11.2	3601.1	1	120.04	59848	4	1994.9	4434.3	1	147.81
O59730	Methionine aminopeptidase 1	fma1	2.1038	O59730	Methionine aminopeptidase 1 OS=Schizosaccharomyces pombe (strain 972 / ATCC 24843) OX=284812 GN=fma1 PE=1 SV=1	192	42.139	5.3	0	0	0	41619	1	1981.9	28790	1	1370.9
O74760	Eukaryotic translation initiation factor 3 subunit A	tif32	24.746	O74760	Eukaryotic translation initiation factor 3 subunit A OS=Schizosaccharomyces pombe (strain 972 / ATCC 24843) OX=284812 GN=tif32 PE=1 SV=1	260	107.07	10.1	11754	1	213.7	108540	6	1973.5	34519	3	627.62
P78870	Probable S-(hydroxymethyl)glutathione dehydrogenase 1	SPBC1539.07c	12.171	P78870	Probable S-(hydroxymethyl)glutathione dehydrogenase 1 OS=Schizosaccharomyces pombe (strain 972 / ATCC 24843) OX=284812 GN=SPBC1539.07c PE=2 SV=2	467	40.444	15.3	0	0	0	29578	3	1971.9	31307	2	2087.2
P78890	Uncharacterized protein C23H3.15c		15.922	P78890	Uncharacterized protein C23H3.15c OS=Schizosaccharomyces pombe (strain 972 / ATCC 24843) OX=284812 GN=SPAC23H3.15c PE=2 SV=4	468	34.692	17.5	6640.1	1	390.59	33193	2	1952.6	39202	4	2306
O94300	Putative xanthine/uracil permease C887.17	SPBC887.17	7.7314	O94300	Putative xanthine/uracil permease C887.17 OS=Schizosaccharomyces pombe (strain 972 / ATCC 24843) OX=284812 GN=SPBC887.17 PE=3 SV=1	296	68.562	4	20162	2	1260.1	32222	2	2013.9	42310	3	2644.4
Q9Y7R8	Malate dehydrogenase, mitochondrial	MDH1	7.4337	Q9Y7R8	Malate dehydrogenase, mitochondrial OS=Schizosaccharomyces pombe (strain 972 / ATCC 24843) OX=284812 GN=MDH1 PE=3 SV=1	715	35.787	22.3	0	0	0	37018	3	1948.3	25338	1	1333.6
O13718	Vacuolar transporter chaperone 2	vtc2	9.0577	O13718	Vacuolar transporter chaperone complex subunit 2 OS=Schizosaccharomyces pombe (strain 972 / ATCC 24843) OX=284812 GN=vtc2 PE=1 SV=1	74	85.444	9.1	3970.7	1	96.846	79426	5	1937.2	29169	3	711.45
P30821	P25 protein	obr1	15.756	P30821	P25 protein OS=Schizosaccharomyces pombe (strain 972 / ATCC 24843) OX=284812 GN=obr1 PE=1 SV=1	389	21.898	14.9	0	0	0	15377	2	1922.1	15188	1	1898.5
O14088	Uncharacterized oxidoreductase C2F3.05c	SPAC2F3.05c	4.3207	O14088	Uncharacterized oxidoreductase C2F3.05c OS=Schizosaccharomyces pombe (strain 972 / ATCC 24843) OX=284812 GN=SPAC2F3.05c PE=3 SV=1	116	31.172	13.1	0	0	0	34313	1	1906.3	31832	2	1768.5
O94320	Aspartate aminotransferase, mitochondrial	SPBC725.01	7.0483	O94320	Aspartate aminotransferase, mitochondrial OS=Schizosaccharomyces pombe (strain 972 / ATCC 24843) OX=284812 GN=SPBC725.01 PE=3 SV=1	300	48.243	12.1	0	0	0	45412	3	1892.2	24965	2	1040.2
O94350	Cystathionine beta-lyase	str3	6.4571	O94350	Cystathionine beta-lyase OS=Schizosaccharomyces pombe (strain 972 / ATCC 24843) OX=284812 GN=str3 PE=3 SV=4	302	42.773	11	24957	2	1313.5	55430	2	2917.4	29266	2	1540.3
O94354	Argininosuccinate synthase	arg12	86.436	O94354	Argininosuccinate synthase OS=Schizosaccharomyces pombe (strain 972 / ATCC 24843) OX=284812 GN=arg12 PE=1 SV=1	303	46.084	42.4	88482	3	4213.4	794860	13	37851	422380	9	20113
Q10166	Hydrolase C26A3.11	SPAC26A3.11	5.2878	Q10166	Hydrolase C26A3.11 OS=Schizosaccharomyces pombe (strain 972 / ATCC 24843) OX=284812 GN=SPAC26A3.11 PE=3 SV=1	553	35.679	20.2	12581	1	698.96	34040	2	1891.1	23737	3	1318.7
Q10306	Probable citrate synthase, mitochondrial	cit1	6.5372	Q10306	Probable citrate synthase, mitochondrial OS=Schizosaccharomyces pombe (strain 972 / ATCC 24843) OX=284812 GN=cit1 PE=3 SV=3	563	54.16	8.7	7810.1	1	325.42	44226	2	1842.7	57476	3	2394.8
O74894	26S protease regulatory subunit 6B homolog	rpt3	10.415	O74894	26S proteasome regulatory subunit 6B homolog OS=Schizosaccharomyces pombe (strain 972 / ATCC 24843) OX=284812 GN=rpt3 PE=3 SV=1	275	43.552	11.6	0	0	0	42284	4	1838.4	8258.2	1	359.05
P78965	Glutathione reductase	pgr1	3.0348	P78965	Glutathione reductase OS=Schizosaccharomyces pombe (strain 972 / ATCC 24843) OX=284812 GN=pgr1 PE=1 SV=2	475	49.999	3.9	8445.2	1	496.78	31050	1	1826.5	7725.8	1	454.46
O74496	Coatomer subunit delta	ret2	3.147	O74496	Coatomer subunit delta OS=Schizosaccharomyces pombe (strain 972 / ATCC 24843) OX=284812 GN=ret2 PE=3 SV=1	247	27.097	7.1	0	0	0	14541	1	1817.6	7967.9	1	995.99
P36591	Dihydrofolate reductase	dfr1	8.6524	P36591	Dihydrofolate reductase OS=Schizosaccharomyces pombe (strain 972 / ATCC 24843) OX=284812 GN=dfr1 PE=2 SV=2	404	51.522	11.7	1186.1	1	47.444	44883	3	1795.3	36317	3	1452.7
O94438	40S ribosomal protein S1-B	rps102	48.263	O94438	Small ribosomal subunit protein eS1B OS=Schizosaccharomyces pombe (strain 972 / ATCC 24843) OX=284812 GN=rps102 PE=1 SV=3	311	28.521	57.1	318820	9	19926	680020	8	42501	355900	9	22244
P36602	Ribonucleoside-diphosphate reductase large chain	cdc22	15.479	P36602	Ribonucleoside-diphosphate reductase large chain OS=Schizosaccharomyces pombe (strain 972 / ATCC 24843) OX=284812 GN=cdc22 PE=1 SV=2	406	91.998	8.6	6990.3	1	166.44	73441	4	1748.6	54046	3	1286.8
Q09782	GPI ethanolamine phosphate transferase 2	las21	1.7301	Q09782	GPI ethanolamine phosphate transferase 2 OS=Schizosaccharomyces pombe (strain 972 / ATCC 24843) OX=284812 GN=las21 PE=3 SV=1	528	85.645	1.3	18999	1	612.88	53511	1	1726.2	367550	1	11856
Q09845	Glycerol-3-phosphate dehydrogenase [NAD(+)] 2	gpd2	19.596	Q09845	Glycerol-3-phosphate dehydrogenase [NAD(+)] 2 OS=Schizosaccharomyces pombe (strain 972 / ATCC 24843) OX=284812 GN=gpd2 PE=1 SV=1	533	40.874	14.2	16864	1	766.55	37922	3	1723.7	13618	2	618.98
O94489	Elongation factor 3	tef3	90.754	O94489	Elongation factor 3 OS=Schizosaccharomyces pombe (strain 972 / ATCC 24843) OX=284812 GN=tef3 PE=1 SV=1	315	115.8	25.5	270650	8	5306.9	798130	12	15650	668340	15	13105
O94514	Nucleolar protein 56	nop56	21.882	O94514	Nucleolar protein 56 OS=Schizosaccharomyces pombe (strain 972 / ATCC 24843) OX=284812 GN=nop56 PE=3 SV=1	316	55.388	14.9	51451	2	1905.6	179290	5	6640.3	111670	5	4136.1
Q02088	Tropomyosin	cdc8	4.4845	Q02088	Tropomyosin OS=Schizosaccharomyces pombe (strain 972 / ATCC 24843) OX=284812 GN=cdc8 PE=3 SV=1	494	18.964	31.1	0	0	0	17223	1	1722.3	70256	2	7025.6
O43003	Protein mmf1, mitochondrial	mmf1	7.4712	O43003	Protein mmf1, mitochondrial OS=Schizosaccharomyces pombe (strain 972 / ATCC 24843) OX=284812 GN=mmf1 PE=3 SV=1	179	17.543	17.9	0	0	0	17128	1	1712.8	24846	1	2484.6
P36621	Adenylyl cyclase-associated protein	cap1	6.8477	P36621	Adenylyl cyclase-associated protein OS=Schizosaccharomyces pombe (strain 972 / ATCC 24843) OX=284812 GN=cap1 PE=1 SV=1	412	60.243	2.9	20024	1	667.46	49726	1	1657.5	10819	1	360.64
Q09720	Probable proteasome subunit beta type-4	SPAC31A2.04c	1.3521	Q09720	Probable proteasome subunit beta type-4 OS=Schizosaccharomyces pombe (strain 972 / ATCC 24843) OX=284812 GN=SPAC31A2.04c PE=3 SV=1	516	21.967	7.7	0	0	0	13115	1	1639.4	0	0	0
O14466	Dolichol-phosphate mannosyltransferase	dpm1	18.741	O14466	Dolichol-phosphate mannosyltransferase OS=Schizosaccharomyces pombe (strain 972 / ATCC 24843) OX=284812 GN=dpm1 PE=2 SV=1	151	26.672	14.4	6813.2	1	486.66	22691	1	1620.8	24404	2	1743.1
Q10318	Putative dihydroxy-acid dehydratase, mitochondrial	SPAC17G8.06c	13.696	Q10318	Dihydroxy-acid dehydratase, mitochondrial OS=Schizosaccharomyces pombe (strain 972 / ATCC 24843) OX=284812 GN=SPAC17G8.06c PE=2 SV=1	566	63.926	11	0	0	0	48611	3	1620.4	15396	2	513.19
O13370	ATP-dependent RNA helicase ded1	ded1	23.584	O13370	ATP-dependent RNA helicase ded1 OS=Schizosaccharomyces pombe (strain 972 / ATCC 24843) OX=284812 GN=ded1 PE=1 SV=1	65	69.758	11.2	0	0	0	60130	3	1582.4	50531	4	1329.8
O42943	Uncharacterized ABC transporter ATP-binding protein C16H5.08c	SPBC16H5.08c	6.7193	O42943	Uncharacterized ABC transporter ATP-binding protein C16H5.08c OS=Schizosaccharomyces pombe (strain 972 / ATCC 24843) OX=284812 GN=SPBC16H5.08c PE=1 SV=1	176	69.212	8.9	9361.8	2	322.82	45588	3	1572	41508	3	1431.3
O60085	Methionine aminopeptidase 2	fma2	7.807	O60085	Methionine aminopeptidase 2 OS=Schizosaccharomyces pombe (strain 972 / ATCC 24843) OX=284812 GN=fma2 PE=3 SV=1	206	47.271	8.2	6627.2	1	315.58	32906	1	1567	4517.2	1	215.11
O42887	Putative agmatinase 2	SPBC8E4.03	4.8294	O42887	Putative agmatinase 2 OS=Schizosaccharomyces pombe (strain 972 / ATCC 24843) OX=284812 GN=SPBC8E4.03 PE=3 SV=1	166	45.901	3.9	0	0	0	29737	1	1565.1	19985	1	1051.9
O74445	Probable 26S protease subunit rpt4	rpt4	4.8514	O74445;O60058	Probable 26S proteasome subunit rpt4 OS=Schizosaccharomyces pombe (strain 972 / ATCC 24843) OX=284812 GN=rpt4 PE=3 SV=2	241	43.608	10.1	6502.4	1	282.71	35795	3	1556.3	16716	2	726.8
Q09154	Cytochrome b-c1 complex subunit Rieske, mitochondrial	rip1	2.212	Q09154	Cytochrome b-c1 complex subunit Rieske, mitochondrial OS=Schizosaccharomyces pombe (strain 972 / ATCC 24843) OX=284812 GN=rip1 PE=2 SV=2	501	24.74	8.3	0	0	0	12232	1	1529	15529	1	1941.1
Q9URW9	Putative aldehyde dehydrogenase-like protein C922.07c	SPAC922.07c	15.068	Q9URW9	Putative aldehyde dehydrogenase-like protein C922.07c OS=Schizosaccharomyces pombe (strain 972 / ATCC 24843) OX=284812 GN=SPAC922.07c PE=3 SV=1	651	54.027	14.3	9440	1	304.52	47344	3	1527.2	8389.8	2	270.64
Q92365;O94658	60S ribosomal protein L36-A;60S ribosomal protein L36-B	rpl36a;rpl36b	7.3944	Q92365;O94658	Large ribosomal subunit protein eL36A OS=Schizosaccharomyces pombe (strain 972 / ATCC 24843) OX=284812 GN=rpl3601 PE=3 SV=2;Large ribosomal subunit protein eL36B OS=Schizosaccharomyces pombe (strain 972 / ATCC 24843) OX=284812 GN=rpl3602 PE=1 SV=1	330	11.263	26.3	71036	2	23679	120970	3	40324	67102	1	22367
Q9USM3	Chromatin structure-remodeling complex subunit sfh1	sfh1	3.1681	Q9USM3	Chromatin structure-remodeling complex subunit sfh1 OS=Schizosaccharomyces pombe (strain 972 / ATCC 24843) OX=284812 GN=sfh1 PE=1 SV=1	663	46.838	7.9	0	0	0	23701	1	1481.3	7508.6	1	469.29
Q09900	60S ribosomal protein L38-2	rpl38b	1.3981	Q09900	Large ribosomal subunit protein eL38B OS=Schizosaccharomyces pombe (strain 972 / ATCC 24843) OX=284812 GN=rpl3802 PE=3 SV=1	538	8.3388	25.7	0	0	0	5921.1	2	1480.3	0	1	0
Q9C0X6	RuvB-like helicase 1	rvb1	7.2924	Q9C0X6	RuvB-like helicase 1 OS=Schizosaccharomyces pombe (strain 972 / ATCC 24843) OX=284812 GN=rvb1 PE=3 SV=1	598	50.052	9.4	0	0	0	32064	3	1457.5	7146	1	324.82
O94700	Multiprotein-bridging factor 1	mbf1	3.2275	O94700	Multiprotein-bridging factor 1 OS=Schizosaccharomyces pombe (strain 972 / ATCC 24843) OX=284812 GN=mbf1 PE=3 SV=1	334	15.979	10.1	10117	1	1124.2	5458.2	1	606.47	15008	1	1667.5
O94444	26S proteasome regulatory subunit rpn10	rpn10	5.1263	O94444	26S proteasome regulatory subunit rpn10 OS=Schizosaccharomyces pombe (strain 972 / ATCC 24843) OX=284812 GN=rpn10 PE=1 SV=1	312	27.14	12.8	6429.4	1	803.68	11536	1	1442	6427.4	1	803.43
Q9US43	Putative uracil phosphoribosyltransferase urg2	urg2	2.2882	Q9US43	Putative uracil phosphoribosyltransferase urg2 OS=Schizosaccharomyces pombe (strain 972 / ATCC 24843) OX=284812 GN=urg2 PE=3 SV=2	661	22.083	6.9	0	0	0	15832	1	1439.3	11494	1	1044.9
P00046	Cytochrome c	cyc1	1.1756	P00046	Cytochrome c OS=Schizosaccharomyces pombe (strain 972 / ATCC 24843) OX=284812 GN=cyc1 PE=1 SV=3	337	12.021	10.1	7326.9	1	1046.7	16913	1	2416.2	27624	1	3946.3
P00332	Alcohol dehydrogenase	adh1	197	P00332	Alcohol dehydrogenase OS=Schizosaccharomyces pombe (strain 972 / ATCC 24843) OX=284812 GN=adh1 PE=1 SV=2	338	37.396	52	1775600	11	98644	3857100	13	214280	3712200	14	206240
P36603	Ribonucleoside-diphosphate reductase small chain	suc22	2.511	P36603	Ribonucleoside-diphosphate reductase small chain OS=Schizosaccharomyces pombe (strain 972 / ATCC 24843) OX=284812 GN=suc22 PE=3 SV=2	407	45.405	6.1	0	0	0	34241	2	1426.7	17950	2	747.93
P04688;P04689	Tubulin alpha-1 chain;Tubulin alpha-2 chain	nda2;tub1	26.488	P04688;P04689	Tubulin alpha-1 chain OS=Schizosaccharomyces pombe (strain 972 / ATCC 24843) OX=284812 GN=nda2 PE=1 SV=2;Tubulin alpha-2 chain OS=Schizosaccharomyces pombe (strain 972 / ATCC 24843) OX=284812 GN=tub1 PE=1 SV=2	340	51.152	25.9	32277	3	1537	201170	7	9579.5	152390	6	7256.5
P04913	Histone H2B-alpha	htb1	7.5176	P04913	Histone H2B-alpha OS=Schizosaccharomyces pombe (strain 972 / ATCC 24843) OX=284812 GN=htb1 PE=1 SV=3	341	13.819	38.9	64790	2	9255.8	0	0	0	51911	2	7415.9
P05219	Tubulin beta chain	nda3	34.603	P05219;CON__ENSEMBL:ENSBTAP00000025008	Tubulin beta chain OS=Schizosaccharomyces pombe (strain 972 / ATCC 24843) OX=284812 GN=nda3 PE=1 SV=2	342	49.471	31.5	31566	2	2254.7	200450	9	14318	131010	6	9358
O74983	Ubiquitin-conjugating enzyme spm2	spm2	1.5447	O74983	Ubiquitin-conjugating enzyme spm2 OS=Schizosaccharomyces pombe (strain 972 / ATCC 24843) OX=284812 GN=spm2 PE=1 SV=1	285	15.554	9.4	0	0	0	8545.6	1	1424.3	0	0	0
P05764	40S ribosomal protein S21	rps21	15.833	P05764	Small ribosomal subunit protein eS21 OS=Schizosaccharomyces pombe (strain 972 / ATCC 24843) OX=284812 GN=rps21 PE=1 SV=2	344	9.6166	37.9	82252	2	16450	205420	2	41084	61184	2	12237
P05767	60S ribosomal protein L39	rpl39	2.2471	P05767	Large ribosomal subunit protein eL39 OS=Schizosaccharomyces pombe (strain 972 / ATCC 24843) OX=284812 GN=rpl39 PE=1 SV=3	345	6.3084	19.6	38062	1	19031	0	0	0	32264	1	16132
P07669	Triosephosphate isomerase	tpi1	153.32	P07669	Triosephosphate isomerase OS=Schizosaccharomyces pombe (strain 972 / ATCC 24843) OX=284812 GN=tpi1 PE=1 SV=4	346	27.227	60.6	338980	6	21186	1161400	11	72585	870730	10	54421
Q9US38	AB hydrolase superfamily protein C1039.03	SPAC1039.03	3.4585	Q9US38	AB hydrolase superfamily protein C1039.03 OS=Schizosaccharomyces pombe (strain 972 / ATCC 24843) OX=284812 GN=SPAC1039.03 PE=3 SV=1	658	37.364	5.6	3546.2	1	221.64	22323	1	1395.2	16272	1	1017
P09322	Histone H4	hhf1	22.915	P09322	Histone H4 OS=Schizosaccharomyces pombe (strain 972 / ATCC 24843) OX=284812 GN=hhf1 PE=1 SV=2	348	11.423	52.4	22290	1	3715.1	218740	5	36457	170150	5	28359
P09627	Plasma membrane ATPase 1	pma1	75.577	P09627;P28876	Plasma membrane ATPase 1 OS=Schizosaccharomyces pombe (strain 972 / ATCC 24843) OX=284812 GN=pma1 PE=1 SV=1	349	99.883	33.1	351830	10	10995	566260	12	17696	554710	15	17335
P0C016;P0C8R3;P0CG72	Ubiquitin-40S ribosomal protein S27a;Ubiquitin;40S ribosomal protein S27a;Ubiquitin-40S ribosomal protein S27b;Ubiquitin;40S ribosomal protein S27b;Polyubiquitin;Ubiquitin	ubi3;ubi5;ubi4	23.35	P0C016;P0C8R3;P0CG72	Ubiquitin-ribosomal protein eS31A fusion protein OS=Schizosaccharomyces pombe (strain 972 / ATCC 24843) OX=284812 GN=ubi3 PE=1 SV=2;Ubiquitin-ribosomal protein eS31B fusion protein OS=Schizosaccharomyces pombe (strain 972 / ATCC 24843) OX=284812 GN=ubi5 PE	350	17.258	44.7	283770	6	40538	620760	5	88679	486580	6	69511
P0CH07;P0CH06	Ubiquitin-60S ribosomal protein L40;Ubiquitin;60S ribosomal protein L40	ubi2;ubi1	2.2455	P0CH07;P0CH06	Ubiquitin-ribosomal protein eL40B fusion protein OS=Schizosaccharomyces pombe (strain 972 / ATCC 24843) OX=284812 GN=uep1 PE=1 SV=1;Ubiquitin-ribosomal protein eL40A fusion protein OS=Schizosaccharomyces pombe (strain 972 / ATCC 24843) OX=284812 GN=ubi1 PE	351	14.595	44.5	36408	4	6067.9	0	3	0	156740	4	26124
P0CT54;P0CT55;P0CT53			160.2	P0CT54;P0CT55;P0CT53	Elongation factor 1-alpha-B OS=Schizosaccharomyces pombe (strain 972 / ATCC 24843) OX=284812 GN=tef102 PE=1 SV=1;Elongation factor 1-alpha-B/C OS=Schizosaccharomyces pombe (strain 972 / ATCC 24843) OX=284812 GN=tef103 PE=1 SV=1;Elongation factor 1-alpha-A	352	49.674	50.7	2419000	11	100790	5182900	17	215950	4420600	19	184190
P0CT57;P0CT56			9.8978	P0CT57;P0CT56	Small ribosomal subunit protein uS11B OS=Schizosaccharomyces pombe (strain 972 / ATCC 24843) OX=284812 GN=rps1402 PE=3 SV=1;Small ribosomal subunit protein uS11A OS=Schizosaccharomyces pombe (strain 972 / ATCC 24843) OX=284812 GN=rps1401 PE=3 SV=1	353	14.699	26.6	37029	1	5289.8	63947	2	9135.3	19494	1	2784.8
P0CT59;P0CT58			44.001	P0CT59;P0CT58	Small ribosomal subunit protein uS8B OS=Schizosaccharomyces pombe (strain 972 / ATCC 24843) OX=284812 GN=rps2202 PE=3 SV=1;Small ribosomal subunit protein uS8A OS=Schizosaccharomyces pombe (strain 972 / ATCC 24843) OX=284812 GN=rps2201 PE=2 SV=1	354	14.76	56.2	142880	3	17860	493330	6	61666	254610	6	31826
P0CT61;P0CT60			23.925	P0CT61;P0CT60	Large ribosomal subunit protein uL14B OS=Schizosaccharomyces pombe (strain 972 / ATCC 24843) OX=284812 GN=rpl2302 PE=3 SV=1;Large ribosomal subunit protein uL14A OS=Schizosaccharomyces pombe (strain 972 / ATCC 24843) OX=284812 GN=rpl2301 PE=1 SV=1	355	14.882	43.2	273280	3	30365	317120	6	35235	223020	4	24780
P0CT63;P0CT62			4.7986	P0CT63;P0CT62	Small ribosomal subunit protein eS30B OS=Schizosaccharomyces pombe (strain 972 / ATCC 24843) OX=284812 GN=rps3002 PE=3 SV=1;Small ribosomal subunit protein eS30A OS=Schizosaccharomyces pombe (strain 972 / ATCC 24843) OX=284812 GN=rps3001 PE=3 SV=1	356	6.9101	29.5	76843	1	38421	45482	2	22741	98380	2	49190
O13809	Uncharacterized FAD-binding protein C17H9.12c	SPAC17H9.12c	6.2218	O13809	Uncharacterized FAD-binding protein C17H9.12c OS=Schizosaccharomyces pombe (strain 972 / ATCC 24843) OX=284812 GN=SPAC17H9.12c PE=3 SV=1	85	29.375	32	1793	1	119.54	20628	3	1375.2	8114.3	1	540.95
P0CT67;P0CT66			16.401	P0CT67;P0CT66	Small ribosomal subunit protein uS13B OS=Schizosaccharomyces pombe (strain 972 / ATCC 24843) OX=284812 GN=rps1802 PE=3 SV=1;Small ribosomal subunit protein uS13A OS=Schizosaccharomyces pombe (strain 972 / ATCC 24843) OX=284812 GN=rps1801 PE=3 SV=1	358	17.435	46.1	413160	6	45906	627520	6	69724	218560	4	24284
P0CT69;P0CT68			27.369	P0CT69;P0CT68	Large ribosomal subunit protein eL20B OS=Schizosaccharomyces pombe (strain 972 / ATCC 24843) OX=284812 GN=rpl2002 PE=1 SV=1;Large ribosomal subunit protein eL20A OS=Schizosaccharomyces pombe (strain 972 / ATCC 24843) OX=284812 GN=rpl2001 PE=1 SV=1	359	20.599	33	134260	5	14918	533630	5	59292	255630	5	28403
P0CT72;P0CT71;P0CT70			11.699	P0CT72;P0CT71;P0CT70	Large ribosomal subunit protein uL2C OS=Schizosaccharomyces pombe (strain 972 / ATCC 24843) OX=284812 GN=rpl803 PE=3 SV=1;Large ribosomal subunit protein uL2B OS=Schizosaccharomyces pombe (strain 972 / ATCC 24843) OX=284812 GN=rpl802 PE=3 SV=1;Large riboso	360	27.1	7.5	111840	1	9320.3	156290	2	13024	114660	1	9555.3
P0CT74;P0CT73			28.734	P0CT74;P0CT73	Small ribosomal subunit protein uS17B OS=Schizosaccharomyces pombe (strain 972 / ATCC 24843) OX=284812 GN=rps1102 PE=3 SV=1;Small ribosomal subunit protein uS17A OS=Schizosaccharomyces pombe (strain 972 / ATCC 24843) OX=284812 GN=rps1101 PE=2 SV=1	361	17.5	32.2	229590	2	25510	505320	4	56146	284330	4	31592
P0CT76;P0CT75			25.649	P0CT76;P0CT75	Small ribosomal subunit protein uS12B OS=Schizosaccharomyces pombe (strain 972 / ATCC 24843) OX=284812 GN=rps2302 PE=1 SV=1;Small ribosomal subunit protein uS12A OS=Schizosaccharomyces pombe (strain 972 / ATCC 24843) OX=284812 GN=rps23 PE=1 SV=1	362	15.655	40.6	289900	4	36237	456040	3	57004	250900	3	31362
P0CT78;P0CT77			16.971	P0CT78;P0CT77	Large ribosomal subunit protein uL5B OS=Schizosaccharomyces pombe (strain 972 / ATCC 24843) OX=284812 GN=rpl1102 PE=2 SV=1;Large ribosomal subunit protein uL5A OS=Schizosaccharomyces pombe (strain 972 / ATCC 24843) OX=284812 GN=rpl1101 PE=1 SV=1	363	19.891	33.9	166460	4	20807	223210	5	27901	140280	5	17535
Q10311	Ankyrin repeat-containing protein C6C3.08	SPAC6C3.08	3.0784	Q10311	Ankyrin repeat-containing protein C6C3.08 OS=Schizosaccharomyces pombe (strain 972 / ATCC 24843) OX=284812 GN=SPAC6C3.08 PE=4 SV=1	564	25.93	12	2311.6	1	177.82	17820	2	1370.7	7786	1	598.92
P0CT84;P0CT83			33.729	P0CT84;P0CT83	Large ribosomal subunit protein uL11B OS=Schizosaccharomyces pombe (strain 972 / ATCC 24843) OX=284812 GN=rpl1202 PE=3 SV=1;Large ribosomal subunit protein uL11A OS=Schizosaccharomyces pombe (strain 972 / ATCC 24843) OX=284812 GN=rpl1201 PE=3 SV=1	365	17.666	26.1	30552	2	3055.2	353930	3	35393	110720	4	11072
P0CU16;P0CU15;P0CU14;Q9P3E6	Uncharacterized membrane protein C750.05c	SPAC750.05c	1.6729	P0CU16;P0CU15;P0CU14;Q9P3E6	Uncharacterized membrane protein SPAC977.01 (Fragment) OS=Schizosaccharomyces pombe (strain 972 / ATCC 24843) OX=284812 GN=SPAC977.01 PE=3 SV=1;Uncharacterized membrane protein SPBPB2B2.19c OS=Schizosaccharomyces pombe (strain 972 / ATCC 24843) OX=284812 G	366	36.784	4.1	453380	1	34875	323480	1	24883	219140	1	16857
P78820	Acetyl-CoA carboxylase;Biotin carboxylase	cut6	47.359	P78820	Acetyl-CoA carboxylase OS=Schizosaccharomyces pombe (strain 972 / ATCC 24843) OX=284812 GN=cut6 PE=1 SV=2	462	256.84	11.2	32249	4	262.18	168360	11	1368.8	149940	9	1219.1
P10989	Actin	act1	154.26	P10989	Actin OS=Schizosaccharomyces pombe (strain 972 / ATCC 24843) OX=284812 GN=act1 PE=1 SV=1	368	41.764	64.3	611710	10	30586	2282500	13	114120	2191700	17	109580
O94266	Putative hydroxymethylpyrimidine/phosphomethylpyrimidine kinase 2	SPBP8B7.18c	1.8206	O94266	Putative hydroxymethylpyrimidine/phosphomethylpyrimidine kinase 2 OS=Schizosaccharomyces pombe (strain 972 / ATCC 24843) OX=284812 GN=SPBP8B7.18c PE=3 SV=1	292	61.354	3.4	0	0	0	34007	1	1360.3	20854	1	834.17
Q10349	Putative phosphoserine aminotransferase	SPAC1F12.07	2.066	Q10349	Putative phosphoserine aminotransferase OS=Schizosaccharomyces pombe (strain 972 / ATCC 24843) OX=284812 GN=SPAC1F12.07 PE=3 SV=1	572	42.797	6.2	0	0	0	23812	2	1322.9	0	0	0
P17476;P17477	60S acidic ribosomal protein P1-alpha 1;60S acidic ribosomal protein P1-alpha 3	rpa1;rpa3	6.8307	P17476;P17477	Large ribosomal subunit protein P1A OS=Schizosaccharomyces pombe (strain 972 / ATCC 24843) OX=284812 GN=rpp101 PE=3 SV=1;Large ribosomal subunit protein P1B OS=Schizosaccharomyces pombe (strain 972 / ATCC 24843) OX=284812 GN=rpp102 PE=3 SV=1	371	11.141	14.7	20113	1	6704.4	109470	1	36489	54785	1	18262
O74524	Probable proline dehydrogenase, mitochondrial	SPCC70.03c	10.554	O74524	Probable proline dehydrogenase, mitochondrial OS=Schizosaccharomyces pombe (strain 972 / ATCC 24843) OX=284812 GN=SPCC70.03c PE=3 SV=1	249	55.812	9.8	24418	1	842.02	38221	3	1318	23199	2	799.98
P58234	40S ribosomal protein S19-A	rps19a	10.777	P58234	Small ribosomal subunit protein eS19A OS=Schizosaccharomyces pombe (strain 972 / ATCC 24843) OX=284812 GN=rps1901 PE=2 SV=1	452	16.15	11.8	0	0	0	11762	1	1306.9	19964	1	2218.2
P18253	Peptidyl-prolyl cis-trans isomerase	ppi1	35.175	P18253	Peptidyl-prolyl cis-trans isomerase OS=Schizosaccharomyces pombe (strain 972 / ATCC 24843) OX=284812 GN=ppi1 PE=3 SV=1	374	17.402	49.4	491910	4	54656	1495400	7	166150	769380	5	85486
P41831	Ribose-phosphate pyrophosphokinase 1	SPAC4A8.14	2.0115	P41831	Ribose-phosphate pyrophosphokinase 1 OS=Schizosaccharomyces pombe (strain 972 / ATCC 24843) OX=284812 GN=SPAC4A8.14 PE=3 SV=1	430	45.352	8.8	0	0	0	20846	2	1302.9	0	0	0
P19117	Inorganic pyrophosphatase	ppa1	13.888	P19117	Inorganic pyrophosphatase OS=Schizosaccharomyces pombe (strain 972 / ATCC 24843) OX=284812 GN=ppa1 PE=3 SV=2	376	32.467	42.6	53203	3	3129.6	165940	5	9761.3	122790	4	7222.7
O94552	Fumarate hydratase, mitochondrial	fum1	4.5889	O94552	Fumarate hydratase, mitochondrial OS=Schizosaccharomyces pombe (strain 972 / ATCC 24843) OX=284812 GN=fum1 PE=3 SV=3	322	56.321	9.8	0	0	0	31169	2	1298.7	15903	1	662.62
P21696	Glycerol-3-phosphate dehydrogenase [NAD(+)] 1	gpd1	157.24	P21696	Glycerol-3-phosphate dehydrogenase [NAD(+)] 1 OS=Schizosaccharomyces pombe (strain 972 / ATCC 24843) OX=284812 GN=gpd1 PE=1 SV=2	378	41.995	62.9	333270	7	12818	1278700	14	49181	1024800	12	39415
P22068	ATP synthase subunit beta, mitochondrial	atp2	95.671	P22068	ATP synthase subunit beta, mitochondrial OS=Schizosaccharomyces pombe (strain 972 / ATCC 24843) OX=284812 GN=atp2 PE=1 SV=1	379	56.875	47.2	162680	4	6257	874130	12	33620	692020	13	26616
P22774-2;P22774	Heat shock 70 kDa protein, mitochondrial	ssp1	29.573	P22774-2;P22774	Isoform Short of Iron-sulfur cluster biogenesis chaperone, mitochondrial OS=Schizosaccharomyces pombe (strain 972 / ATCC 24843) OX=284812 GN=ssc1;Iron-sulfur cluster biogenesis chaperone, mitochondrial OS=Schizosaccharomyces pombe (strain 972 / ATCC 24843)	380	69.411	28.2	87188	5	2491.1	222160	9	6347.5	122380	6	3496.6
O59736	2-isopropylmalate synthase	leu3	11.487	O59736	2-isopropylmalate synthase OS=Schizosaccharomyces pombe (strain 972 / ATCC 24843) OX=284812 GN=leu3 PE=3 SV=2	193	64.041	8.6	7562.2	1	260.77	37628	3	1297.5	15576	2	537.1
P24487	ATP synthase subunit alpha, mitochondrial	atp1	52.482	P24487	ATP synthase subunit alpha, mitochondrial OS=Schizosaccharomyces pombe (strain 972 / ATCC 24843) OX=284812 GN=atp1 PE=3 SV=1	382	58.587	27.8	263650	6	9091.4	494500	9	17052	407850	10	14064
O94567	Probable asparagine--tRNA ligase, cytoplasmic	nrs1	3.7466	O94567	Probable asparagine--tRNA ligase, cytoplasmic OS=Schizosaccharomyces pombe (strain 972 / ATCC 24843) OX=284812 GN=nrs1 PE=3 SV=1	323	63.869	7	0	0	0	37625	2	1297.4	18087	1	623.68
P25457	60S ribosomal protein L7-B	rpl7b	14.836	P25457	Large ribosomal subunit protein uL30B OS=Schizosaccharomyces pombe (strain 972 / ATCC 24843) OX=284812 GN=rpl702 PE=1 SV=1	384	28.449	30.4	80883	4	5777.4	327200	7	23372	70440	3	5031.4
P28189	40S ribosomal protein S13	rps13	14.063	P28189	Small ribosomal subunit protein uS15 OS=Schizosaccharomyces pombe (strain 972 / ATCC 24843) OX=284812 GN=rps13 PE=1 SV=2	385	16.953	40.4	120440	5	13382	109080	4	12120	58229	3	6469.9
P28748	GTP-binding nuclear protein spi1	spi1	10.468	P28748	GTP-binding nuclear protein spi1 OS=Schizosaccharomyces pombe (strain 972 / ATCC 24843) OX=284812 GN=spi1 PE=1 SV=1	386	24.555	18.5	27884	2	3098.2	226370	3	25153	158740	3	17638
O14217	Probable mitochondrial import receptor subunit tom70	tom70	2.5122	O14217	Probable mitochondrial import receptor subunit tom70 OS=Schizosaccharomyces pombe (strain 972 / ATCC 24843) OX=284812 GN=tom70 PE=1 SV=1	126	69.516	3.7	0	0	0	45202	2	1291.5	11454	1	327.25
Q9P7L5	Ornithine aminotransferase car2	car2	3.7306	Q9P7L5	Ornithine aminotransferase car2 OS=Schizosaccharomyces pombe (strain 972 / ATCC 24843) OX=284812 GN=car2 PE=2 SV=1	630	48.247	8.2	0	0	0	26752	1	1273.9	17167	1	817.45
Q92352	Actin-related protein 2/3 complex subunit 4	arc4	6.1309	Q92352	Actin-related protein 2/3 complex subunit 4 OS=Schizosaccharomyces pombe (strain 972 / ATCC 24843) OX=284812 GN=arc4 PE=1 SV=1	592	19.614	19	0	0	0	13998	2	1272.5	7723.4	1	702.12
O13867	Uracil phosphoribosyltransferase 1	SPAC1B3.01c	3.3767	O13867	Uracil phosphoribosyltransferase 1 OS=Schizosaccharomyces pombe (strain 972 / ATCC 24843) OX=284812 GN=SPAC1B3.01c PE=3 SV=1	90	24.466	7.3	0	0	0	13980	1	1271	6156.3	1	559.66
P17610	GTP-binding protein ypt3	ypt3	1.5459	P17610	GTP-binding protein ypt3 OS=Schizosaccharomyces pombe (strain 972 / ATCC 24843) OX=284812 GN=ypt3 PE=1 SV=1	373	23.861	6.1	0	0	0	15143	1	1261.9	14616	1	1218
O14228	Probable phosphoribosylformylglycinamidine synthase	ade3	19.393	O14228	Phosphoribosylformylglycinamidine synthase OS=Schizosaccharomyces pombe (strain 972 / ATCC 24843) OX=284812 GN=ade3 PE=1 SV=1	127	144.86	10.1	0	0	0	80744	6	1242.2	262020	3	4031.1
P30655	Probable proteasome subunit beta type-5	pts1	3.8963	P30655	Probable proteasome subunit beta type-5 OS=Schizosaccharomyces pombe (strain 972 / ATCC 24843) OX=284812 GN=pts1 PE=3 SV=3	388	29.986	10.3	0	0	0	19778	2	1236.1	5190	1	324.37
P32390	Actin-related protein 3	act2	26.969	P32390	Actin-related protein 3 OS=Schizosaccharomyces pombe (strain 972 / ATCC 24843) OX=284812 GN=act2 PE=1 SV=1	394	47.373	25.1	22461	1	1021	142890	4	6495.2	133170	6	6053
O14289	3-isopropylmalate dehydratase	leu2	12.709	O14289	3-isopropylmalate dehydratase OS=Schizosaccharomyces pombe (strain 972 / ATCC 24843) OX=284812 GN=leu2 PE=1 SV=1	134	82.782	11.2	0	0	0	43091	5	1231.2	11212	1	320.36
P50523	Cytochrome b-c1 complex subunit 8	qcr8	1.3784	P50523	Cytochrome b-c1 complex subunit 8 OS=Schizosaccharomyces pombe (strain 972 / ATCC 24843) OX=284812 GN=qcr8 PE=3 SV=1	443	10.467	14.1	0	0	0	8382.6	1	1197.5	0	0	0
P35551	rRNA 2-O-methyltransferase fibrillarin	fib1	14.129	P35551	rRNA 2-O-methyltransferase fibrillarin OS=Schizosaccharomyces pombe (strain 972 / ATCC 24843) OX=284812 GN=fib1 PE=1 SV=1	397	32.04	27.9	61607	2	3422.6	208280	3	11571	118370	4	6576.3
Q9P3W6	Uncharacterized protein C458.02c	SPAC458.02c	14.305	Q9P3W6	Uncharacterized protein C458.02c OS=Schizosaccharomyces pombe (strain 972 / ATCC 24843) OX=284812 GN=SPAC458.02c PE=1 SV=1	609	53.735	4.7	0	0	0	30953	1	1190.5	13990	1	538.07
P35679	60S ribosomal protein L4-A	rpl4a	58.843	P35679	Large ribosomal subunit protein uL4A OS=Schizosaccharomyces pombe (strain 972 / ATCC 24843) OX=284812 GN=rpl402 PE=1 SV=2	399	39.767	47.1	273220	11	16072	707020	13	41589	291160	12	17127
P36579	ADP-ribosylation factor 1	arf1	25.443	P36579	ADP-ribosylation factor 1 OS=Schizosaccharomyces pombe (strain 972 / ATCC 24843) OX=284812 GN=arf1 PE=2 SV=2	400	20.618	47.8	133220	3	11102	193380	5	16115	173860	4	14489
P36580	Fructose-bisphosphate aldolase	fba1	323.31	P36580	Fructose-bisphosphate aldolase OS=Schizosaccharomyces pombe (strain 972 / ATCC 24843) OX=284812 GN=fba1 PE=1 SV=2	401	39.57	68.4	2536600	10	158540	6679500	14	417470	6150000	15	384380
O94436	Transcription initiation factor TFIID subunit 14	tfg3	1.756	O94436	Transcription initiation factor TFIID subunit 14 OS=Schizosaccharomyces pombe (strain 972 / ATCC 24843) OX=284812 GN=tfg3 PE=1 SV=1	310	27.638	22	0	0	0	13074	2	1188.5	0	0	0
P40372;P36584	60S ribosomal protein L3-A;60S ribosomal protein L3-B	rpl3a;rpl3b	70.422	P40372;P36584	Large ribosomal subunit protein uL3A OS=Schizosaccharomyces pombe (strain 972 / ATCC 24843) OX=284812 GN=rpl301 PE=1 SV=2;Large ribosomal subunit protein uL3B OS=Schizosaccharomyces pombe (strain 972 / ATCC 24843) OX=284812 GN=rpl302 PE=1 SV=2	403	43.802	40.2	662220	10	31534	1722900	15	82041	1044200	14	49724
O14209	Uncharacterized aminotransferase C6B12.04c	SPAC6B12.04c	8.8787	O14209	Uncharacterized aminotransferase C6B12.04c OS=Schizosaccharomyces pombe (strain 972 / ATCC 24843) OX=284812 GN=SPAC6B12.04c PE=3 SV=1	125	47.569	7.6	5797.8	1	276.08	24465	3	1165	6717.6	1	319.89
P36597	4-amino-5-hydroxymethyl-2-methylpyrimidine phosphate synthase	nmt1	65.349	P36597	4-amino-5-hydroxymethyl-2-methylpyrimidine phosphate synthase OS=Schizosaccharomyces pombe (strain 972 / ATCC 24843) OX=284812 GN=nmt1 PE=2 SV=1	405	38.965	49.1	36458	2	1822.9	357010	12	17851	244130	7	12206
P21534	Cytochrome c oxidase subunit 2	cox2	1.8221	P21534	Cytochrome c oxidase subunit 2 OS=Schizosaccharomyces pombe (strain 972 / ATCC 24843) OX=284812 GN=cox2 PE=1 SV=4	377	28.121	8.1	0	0	0	9255.4	1	1156.9	24204	1	3025.5
Q9Y7X5	UDP-glucose 4-epimerase uge1	uge1	2.8702	Q9Y7X5	UDP-glucose 4-epimerase uge1 OS=Schizosaccharomyces pombe (strain 972 / ATCC 24843) OX=284812 GN=uge1 PE=1 SV=1	719	39.233	4.2	0	0	0	20379	2	1132.2	9450.6	1	525.03
Q10147	Probable T-complex protein 1 subunit beta	cct2	5.4984	Q10147	Probable T-complex protein 1 subunit beta OS=Schizosaccharomyces pombe (strain 972 / ATCC 24843) OX=284812 GN=cct2 PE=3 SV=1	550	56.676	9.3	12463	1	415.44	33836	3	1127.9	17070	1	569.01
O60171	Transcription initiation factor TFIID subunit 10	taf10	2.288	O60171	Transcription initiation factor TFIID subunit 10 OS=Schizosaccharomyces pombe (strain 972 / ATCC 24843) OX=284812 GN=taf10 PE=3 SV=1	218	23.526	6.5	0	0	0	6608.7	1	1101.5	0	0	0
O94544	Leukotriene A-4 hydrolase homolog	SPCC1322.05c	6.7619	O94544	Leucine aminopeptidase 2 OS=Schizosaccharomyces pombe (strain 972 / ATCC 24843) OX=284812 GN=lap2 PE=3 SV=1	320	69.521	11.6	0	0	0	39407	4	1094.6	21307	3	591.87
Q09794	Protein ura1;Glutamine-dependent carbamoyl-phosphate synthase;Aspartate carbamoyltransferase	ura1	26.556	Q09794	Protein ura1 OS=Schizosaccharomyces pombe (strain 972 / ATCC 24843) OX=284812 GN=ura1 PE=1 SV=1	530	248.31	5.6	14221	1	129.28	119020	6	1082	71755	4	652.32
O13928	GTP-binding protein rho3	rho3	1.8479	O13928	GTP-binding protein rho3 OS=Schizosaccharomyces pombe (strain 972 / ATCC 24843) OX=284812 GN=rho3 PE=1 SV=2	96	22.501	4.4	0	0	0	13935	1	1071.9	5943.9	1	457.22
P36623	Phosphoglycerate mutase	gpm1	107.43	P36623	Phosphoglycerate mutase OS=Schizosaccharomyces pombe (strain 972 / ATCC 24843) OX=284812 GN=gpm1 PE=1 SV=1	413	23.765	73.5	539240	9	41480	1809800	12	139220	1581600	16	121660
O42652	Aspartate aminotransferase, cytoplasmic	aat2	21.155	O42652	Aspartate aminotransferase, cytoplasmic OS=Schizosaccharomyces pombe (strain 972 / ATCC 24843) OX=284812 GN=aat2 PE=1 SV=1	154	46.14	10.5	0	0	0	25480	1	1061.7	24526	2	1021.9
O14124	Uncharacterized dipeptidase C3A11.10c	SPAC3A11.10c	3.5141	O14124	Uncharacterized dipeptidase C3A11.10c OS=Schizosaccharomyces pombe (strain 972 / ATCC 24843) OX=284812 GN=SPAC3A11.10c PE=1 SV=1	120	46.047	6.6	0	0	0	21133	2	1056.6	2465.5	1	123.28
O94586	Hit family protein 1	hnt1	1.9074	O94586	Adenosine 5-monophosphoramidase hnt1 OS=Schizosaccharomyces pombe (strain 972 / ATCC 24843) OX=284812 GN=hnt1 PE=3 SV=1	326	14.58	13.5	0	0	0	9476.2	1	1052.9	0	0	0
P24782	ATP-dependent RNA helicase dbp2	dbp2	5.6809	P24782	ATP-dependent RNA helicase dbp2 OS=Schizosaccharomyces pombe (strain 972 / ATCC 24843) OX=284812 GN=dbp2 PE=2 SV=2	383	61.547	6.4	0	0	0	31539	2	1051.3	6221.7	1	207.39
P40370	Enolase 1-1	eno101	323.31	P40370	Enolase 1-1 OS=Schizosaccharomyces pombe (strain 972 / ATCC 24843) OX=284812 GN=eno101 PE=1 SV=2	418	47.435	61	3892000	16	216220	11472000	19	637320	7000400	23	388910
P40375	NAD-dependent malic enzyme	mae2	71.879	P40375;Q9P3E3	NAD-dependent malic enzyme OS=Schizosaccharomyces pombe (strain 972 / ATCC 24843) OX=284812 GN=mae2 PE=1 SV=1	419	62.534	45.1	281990	8	9399.6	1095400	16	36513	669590	18	22320
P40386	Probable thiamine biosynthetic bifunctional enzyme;Thiamine-phosphate synthase;Hydroxyethylthiazole kinase	thi4	31.488	P40386	Probable thiamine biosynthetic bifunctional enzyme OS=Schizosaccharomyces pombe (strain 972 / ATCC 24843) OX=284812 GN=thi4 PE=2 SV=1	420	55.565	16.6	40686	3	1506.9	118860	5	4402.4	67864	4	2513.5
Q10489	Pyruvate dehydrogenase E1 component subunit alpha, mitochondrial	pda1	2.7399	Q10489	Pyruvate dehydrogenase E1 component subunit alpha, mitochondrial OS=Schizosaccharomyces pombe (strain 972 / ATCC 24843) OX=284812 GN=pda1 PE=1 SV=1	579	45.137	7.8	0	0	0	23934	1	1040.6	18202	2	791.39
O74407	Aspartate--tRNA ligase, cytoplasmic	dps1	8.6531	O74407	Aspartate--tRNA ligase, cytoplasmic OS=Schizosaccharomyces pombe (strain 972 / ATCC 24843) OX=284812 GN=dps1 PE=1 SV=1	234	66.67	5.3	0	0	0	33164	2	1036.4	34828	2	1088.4
O60122	Anthranilate phosphoribosyltransferase	trp4	3.9574	O60122	Anthranilate phosphoribosyltransferase OS=Schizosaccharomyces pombe (strain 972 / ATCC 24843) OX=284812 GN=trp4 PE=3 SV=1	212	37.556	9	0	0	0	14501	1	1035.8	0	0	0
P40903	Sexual differentiation process putative subtilase-type proteinase isp6	isp6	54.649	P40903	Sexual differentiation process putative subtilase-type proteinase isp6 OS=Schizosaccharomyces pombe (strain 972 / ATCC 24843) OX=284812 GN=isp6 PE=2 SV=1	424	49.366	21	247710	3	22520	304440	2	27676	505440	5	45949
Q9UUF2	Probable methionine--tRNA ligase, cytoplasmic	rar1	9.9383	Q9UUF2	Probable methionine--tRNA ligase, cytoplasmic OS=Schizosaccharomyces pombe (strain 972 / ATCC 24843) OX=284812 GN=rar1 PE=3 SV=1	706	88.88	4.3	0	0	0	44299	2	1030.2	12469	1	289.98
O94390	ATP synthase subunit d, mitochondrial	atp7	2.0296	O94390	ATP synthase subunit d, mitochondrial OS=Schizosaccharomyces pombe (strain 972 / ATCC 24843) OX=284812 GN=atp7 PE=3 SV=3	306	19.138	8.6	0	0	0	13378	1	1029.1	0	0	0
P40998	Thiamine thiazole synthase	thi2	188.16	P40998	Thiamine thiazole synthase OS=Schizosaccharomyces pombe (strain 972 / ATCC 24843) OX=284812 GN=thi2 PE=2 SV=2	427	35.274	67.4	1206900	8	70991	3208400	14	188730	2636000	17	155060
Q9P7F8	ATPase get3	get3	4.1944	Q9P7F8	ATPase get3 OS=Schizosaccharomyces pombe (strain 972 / ATCC 24843) OX=284812 GN=get3 PE=1 SV=1	624	36.548	6.4	0	0	0	14191	1	1013.6	17514	1	1251
O59743	Uncharacterized protein C530.07c	SPBC530.07c	3.6135	O59743	Uncharacterized protein C530.07c OS=Schizosaccharomyces pombe (strain 972 / ATCC 24843) OX=284812 GN=SPBC530.07c PE=4 SV=1	194	27.839	10.7	0	0	0	14936	1	995.73	5755.5	1	383.7
O59778	Biotin synthase	bio2	1.7745	O59778	Biotin synthase OS=Schizosaccharomyces pombe (strain 972 / ATCC 24843) OX=284812 GN=bio2 PE=1 SV=1	195	40.65	3.3	0	0	0	14271	1	951.4	0	0	0
Q10333	Peroxisomal biogenesis factor 11	pex11	2.415	Q10333	Peroxisomal biogenesis factor 11 OS=Schizosaccharomyces pombe (strain 972 / ATCC 24843) OX=284812 GN=pex11 PE=3 SV=2	568	26.478	5.9	0	0	0	16059	1	944.65	24273	1	1427.8
P41887	Heat shock protein 90 homolog	swo1	80.055	P41887	Heat shock protein 90 homolog OS=Schizosaccharomyces pombe (strain 972 / ATCC 24843) OX=284812 GN=swo1 PE=1 SV=2	432	80.595	33.8	320710	10	8908.5	875130	14	24309	923300	17	25647
P36620	Acetolactate synthase, mitochondrial	ilv1	5.5244	P36620	Acetolactate synthase, mitochondrial OS=Schizosaccharomyces pombe (strain 972 / ATCC 24843) OX=284812 GN=ilv1 PE=3 SV=2	411	73.193	4.6	0	0	0	35831	3	942.93	5763.8	1	151.68
P42656	DNA damage checkpoint protein rad24	rad24	31.809	P42656	Checkpoint signal transducer rad24 OS=Schizosaccharomyces pombe (strain 972 / ATCC 24843) OX=284812 GN=rad24 PE=1 SV=2	434	30.082	26.7	49544	2	3302.9	131030	4	8735.3	139890	5	9325.7
O13753	V-type proton ATPase subunit d	vma6	4.9655	O13753	V-type proton ATPase subunit d OS=Schizosaccharomyces pombe (strain 972 / ATCC 24843) OX=284812 GN=vma6 PE=3 SV=1	78	39.323	8.5	0	0	0	16854	2	936.32	0	0	0
P46595	Ubiquitin-conjugating enzyme E2 4	ubc4	6.941	P46595	Ubiquitin-conjugating enzyme E2 4 OS=Schizosaccharomyces pombe (strain 972 / ATCC 24843) OX=284812 GN=ubc4 PE=1 SV=1	436	16.476	36.1	31431	1	7857.7	16998	2	4249.5	8496.2	1	2124.1
P47943	ATP-dependent RNA helicase eIF4A	tif1	48.459	P47943;Q10055	ATP-dependent RNA helicase eIF4A OS=Schizosaccharomyces pombe (strain 972 / ATCC 24843) OX=284812 GN=tif1 PE=1 SV=2	437	44.436	24	92811	2	4218.7	253490	7	11522	147020	7	6682.5
P48003	Histone H2A.Z	pht1	2.1433	P48003	Histone H2A.Z OS=Schizosaccharomyces pombe (strain 972 / ATCC 24843) OX=284812 GN=pht1 PE=1 SV=3	438	15.025	6.5	42709	1	6101.3	79865	1	11409	27833	1	3976.2
O74814	UPF0400 protein C337.03	SPBC337.03	9.6742	O74814	UPF0400 protein C337.03 OS=Schizosaccharomyces pombe (strain 972 / ATCC 24843) OX=284812 GN=SPBC337.03 PE=1 SV=1	267	42.927	4.1	0	0	0	17740	1	933.66	0	0	0
O43012	Deoxycytidylate deaminase	SPBC2G2.13c	4.0381	O43012	Deoxycytidylate deaminase OS=Schizosaccharomyces pombe (strain 972 / ATCC 24843) OX=284812 GN=SPBC2G2.13c PE=3 SV=2	181	35.974	11.5	0	0	0	19528	1	929.89	4458.8	1	212.32
Q10344	Translationally-controlled tumor protein homolog	p23fy	1.8473	Q10344	Translationally-controlled tumor protein homolog OS=Schizosaccharomyces pombe (strain 972 / ATCC 24843) OX=284812 GN=p23fy PE=1 SV=1	571	19.048	8.3	0	0	0	8271.4	1	919.05	7455.4	1	828.38
P50521	Hexokinase-2	hxk2	47.408	P50521	Hexokinase-2 OS=Schizosaccharomyces pombe (strain 972 / ATCC 24843) OX=284812 GN=hxk2 PE=1 SV=1	442	50.92	26.2	59566	3	2978.3	250870	7	12543	289250	8	14463
O60105	Adenylosuccinate lyase	ade8	7.2217	O60105	Adenylosuccinate lyase OS=Schizosaccharomyces pombe (strain 972 / ATCC 24843) OX=284812 GN=ade8 PE=3 SV=1	210	54.307	12.2	0	0	0	23523	3	904.74	18286	1	703.32
Q10334	Putative alanine aminotransferase	SPBC582.08	2.952	Q10334	Putative alanine aminotransferase OS=Schizosaccharomyces pombe (strain 972 / ATCC 24843) OX=284812 GN=SPBC582.08 PE=3 SV=1	569	56.627	6.5	0	0	0	20687	2	899.45	8237.3	2	358.14
Q9UTS6	Dynein light chain Tctex-type	dlc1	2.7291	Q9UTS6	Dynein light chain Tctex-type OS=Schizosaccharomyces pombe (strain 972 / ATCC 24843) OX=284812 GN=dlc1 PE=1 SV=1	697	12.254	13.5	4195.7	1	466.19	7932.4	1	881.38	9630.8	1	1070.1
P53693	Protein rds1	rds1	17.184	P53693	Protein rds1 OS=Schizosaccharomyces pombe (strain 972 / ATCC 24843) OX=284812 GN=rds1 PE=2 SV=2	446	43.827	9.5	44412	1	7402	103210	2	17201	63709	2	10618
P53694	Reticulon-like protein 1	rtn1	8.9023	P53694	Reticulon-like protein 1 OS=Schizosaccharomyces pombe (strain 972 / ATCC 24843) OX=284812 GN=rtn1 PE=1 SV=1	447	33.659	10.7	28621	2	2201.6	28410	2	2185.4	24793	1	1907.2
Q9UUE3	Putative lysine N-acyltransferase C17G9.06c	SPBC17G9.06c	1.3944	Q9UUE3	Putative lysine N-acyltransferase C17G9.06c OS=Schizosaccharomyces pombe (strain 972 / ATCC 24843) OX=284812 GN=SPBC17G9.06c PE=3 SV=1	704	39.775	5.1	0	0	0	12967	1	864.44	0	0	0
O74378	2-oxoglutarate dehydrogenase, mitochondrial	kgd1	10.58	O74378	2-oxoglutarate dehydrogenase, mitochondrial OS=Schizosaccharomyces pombe (strain 972 / ATCC 24843) OX=284812 GN=kgd1 PE=3 SV=1	232	114.16	8.1	0	0	0	41224	5	858.83	0	0	0
P56289;Q9UST4	Eukaryotic translation initiation factor 5A-1;Eukaryotic translation initiation factor 5A-2	tif51a;tif51b	22.873	P56289;Q9UST4	Eukaryotic translation initiation factor 5A-1 OS=Schizosaccharomyces pombe (strain 972 / ATCC 24843) OX=284812 GN=tif51a PE=1 SV=1;Eukaryotic translation initiation factor 5A-2 OS=Schizosaccharomyces pombe (strain 972 / ATCC 24843) OX=284812 GN=tif51b PE=3	450	17.152	24.8	51526	2	6440.7	44030	2	5503.7	39166	4	4895.7
P57728;P36585	60S ribosomal protein L28-B;60S ribosomal protein L28-A	rpl28b;rpl28a	10.743	P57728;P36585	Large ribosomal subunit protein uL15B OS=Schizosaccharomyces pombe (strain 972 / ATCC 24843) OX=284812 GN=rpl2801 PE=1 SV=1;Large ribosomal subunit protein uL15A OS=Schizosaccharomyces pombe (strain 972 / ATCC 24843) OX=284812 GN=rpl2802 PE=1 SV=3	451	16.685	34.5	170350	2	18928	42011	3	4667.9	122330	2	13592
O13902	Dihydroxyacetone kinase 1	dak1	16.037	O13902	Dihydroxyacetone kinase 1 OS=Schizosaccharomyces pombe (strain 972 / ATCC 24843) OX=284812 GN=dak1 PE=1 SV=1	92	62.316	17.4	0	0	0	29168	3	857.89	43317	3	1274
P78753	Probable asparagine synthetase [glutamine-hydrolyzing]	asn1	29.347	P78753	Probable asparagine synthetase [glutamine-hydrolyzing] OS=Schizosaccharomyces pombe (strain 972 / ATCC 24843) OX=284812 GN=asn1 PE=1 SV=3	453	63.24	30.9	119620	5	3625	515050	9	15608	315150	8	9550.1
O14110	Probable aminomethyltransferase, mitochondrial	gcv1	1.6417	O14110	Probable aminomethyltransferase, mitochondrial OS=Schizosaccharomyces pombe (strain 972 / ATCC 24843) OX=284812 GN=gcv1 PE=3 SV=1	117	42.408	6.7	0	0	0	17854	1	850.21	0	0	0
O94609	Ubiquitin-activating enzyme E1 1	ptr3	10.758	O94609	Ubiquitin-activating enzyme E1 1 OS=Schizosaccharomyces pombe (strain 972 / ATCC 24843) OX=284812 GN=ptr3 PE=1 SV=1	327	112.95	4.9	3519.9	1	63.998	46047	3	837.21	12836	2	233.38
O94515	T-complex protein 1 subunit zeta	cct6	10.268	O94515	T-complex protein 1 subunit zeta OS=Schizosaccharomyces pombe (strain 972 / ATCC 24843) OX=284812 GN=cct6 PE=3 SV=1	317	58.548	11.8	0	0	0	23354	3	834.09	9424.7	1	336.59
P78804	NADP-specific glutamate dehydrogenase	gdh1	21.939	P78804	NADP-specific glutamate dehydrogenase OS=Schizosaccharomyces pombe (strain 972 / ATCC 24843) OX=284812 GN=gdh1 PE=1 SV=2	457	48.789	14.6	35715	2	1373.7	160710	5	6181	96073	4	3695.1
P36629	Splicing factor U2AF 59 kDa subunit	prp2	1.3629	P36629	Splicing factor U2AF 59 kDa subunit OS=Schizosaccharomyces pombe (strain 972 / ATCC 24843) OX=284812 GN=prp2 PE=1 SV=1	414	58.932	2.7	0	0	0	22516	1	833.93	0	0	0
P78811	Probable UTP--glucose-1-phosphate uridylyltransferase	fuy1	33.651	P78811	Probable UTP--glucose-1-phosphate uridylyltransferase OS=Schizosaccharomyces pombe (strain 972 / ATCC 24843) OX=284812 GN=fyu1 PE=1 SV=2	459	56.429	39.7	80173	5	3340.6	416280	10	17345	168490	6	7020.4
P78812	6-phosphogluconate dehydrogenase, decarboxylating	SPBC660.16	55.828	P78812	6-phosphogluconate dehydrogenase, decarboxylating OS=Schizosaccharomyces pombe (strain 972 / ATCC 24843) OX=284812 GN=SPBC660.16 PE=1 SV=2	460	53.679	52	317420	10	11756	1069300	14	39602	970800	16	35956
Q9P6N2	Pdp3-interacting factor 1	ptf1	3.7285	Q9P6N2	Pdp3-interacting factor 1 OS=Schizosaccharomyces pombe (strain 972 / ATCC 24843) OX=284812 GN=ptf1 PE=1 SV=1	615	26.271	14	0	0	0	8334.7	1	833.47	3116.1	1	311.61
O60060	Carbamoyl-phosphate synthase arginine-specific small chain	arg5	6.9312	O60060	Carbamoyl-phosphate synthase arginine-specific small chain OS=Schizosaccharomyces pombe (strain 972 / ATCC 24843) OX=284812 GN=arg5 PE=3 SV=1	204	45.661	15.9	0	0	0	14035	1	825.59	38527	2	2266.3
O94284	Sulfide:quinone oxidoreductase, mitochondrial	hmt2	8.7504	O94284	Sulfide:quinone oxidoreductase, mitochondrial OS=Schizosaccharomyces pombe (strain 972 / ATCC 24843) OX=284812 GN=hmt2 PE=3 SV=1	295	51.574	11.3	0	0	0	24759	2	825.31	17557	2	585.24
P78827	Probable ketol-acid reductoisomerase, mitochondrial	ilv5	177.47	P78827	Probable ketol-acid reductoisomerase, mitochondrial OS=Schizosaccharomyces pombe (strain 972 / ATCC 24843) OX=284812 GN=ilv5 PE=1 SV=2	464	45.188	59.2	231010	6	11000	1335200	16	63582	1042600	15	49649
P33075	Adenylate kinase	adk1	1.3059	P33075	Adenylate kinase OS=Schizosaccharomyces pombe (strain 972 / ATCC 24843) OX=284812 GN=adk1 PE=1 SV=1	395	24.375	13.2	0	0	0	13018	1	813.63	22070	2	1379.3
Q9P7T6	UPF0160 protein C694.04c	SPAC694.04c	1.2207	Q9P7T6	MYG1 protein C694.04c OS=Schizosaccharomyces pombe (strain 972 / ATCC 24843) OX=284812 GN=SPAC694.04c PE=3 SV=1	639	36.672	6.5	0	0	0	15964	2	798.2	0	0	0
Q09878	Probable sulfite reductase [NADPH] flavoprotein component	SPCC584.01c	9.2573	Q09878	Probable sulfite reductase [NADPH] flavoprotein component OS=Schizosaccharomyces pombe (strain 972 / ATCC 24843) OX=284812 GN=SPCC584.01c PE=3 SV=2	536	111.35	6.8	5341.6	1	113.65	37133	4	790.06	8563.1	2	182.19
O94523	Probable acyl-CoA desaturase	SPCC1281.06c	12.928	O94523	Probable acyl-CoA desaturase OS=Schizosaccharomyces pombe (strain 972 / ATCC 24843) OX=284812 GN=SPCC1281.06c PE=3 SV=1	319	54.438	8.8	0	0	0	16498	2	785.61	13943	1	663.93
P78917	Glucose-6-phosphate isomerase	pgi1	46.454	P78917	Glucose-6-phosphate isomerase OS=Schizosaccharomyces pombe (strain 972 / ATCC 24843) OX=284812 GN=pgi1 PE=1 SV=2	469	60.883	38	28357	1	1090.6	430580	9	16561	457760	11	17606
Q9HFE4	Thiol-specific monooxygenase	fmo1	4.8413	Q9HFE4	Thiol-specific monooxygenase OS=Schizosaccharomyces pombe (strain 972 / ATCC 24843) OX=284812 GN=fmo1 PE=1 SV=1	603	49.889	8.3	0	0	0	19607	1	784.27	25213	2	1008.5
P78929	Cofilin	cof1	35.331	P78929	Cofilin OS=Schizosaccharomyces pombe (strain 972 / ATCC 24843) OX=284812 GN=cof1 PE=1 SV=1	471	15.62	51.1	117000	3	14625	273620	6	34203	165690	7	20711
P78974	Delta-aminolevulinic acid dehydratase	hem2	3.2274	P78974	Delta-aminolevulinic acid dehydratase OS=Schizosaccharomyces pombe (strain 972 / ATCC 24843) OX=284812 GN=hem2 PE=2 SV=2	476	36.12	5.5	0	0	0	12358	1	772.36	7885.7	1	492.86
P78946	60S ribosomal protein L26	rpl26	18.235	P78946	Large ribosomal subunit protein uL24 OS=Schizosaccharomyces pombe (strain 972 / ATCC 24843) OX=284812 GN=rpl26 PE=1 SV=1	473	14.341	39.7	190610	3	38121	356680	4	71335	175190	4	35039
P78958	Glyceraldehyde-3-phosphate dehydrogenase 1	tdh1	323.31	P78958	Glyceraldehyde-3-phosphate dehydrogenase 1 OS=Schizosaccharomyces pombe (strain 972 / ATCC 24843) OX=284812 GN=tdh1 PE=1 SV=1	474	35.869	69.9	3711300	16	195330	7530700	22	396350	6960500	23	366340
Q9P7X1	Probable mitochondrial-processing peptidase subunit beta	qcr1	12.665	Q9P7X1	Probable mitochondrial-processing peptidase subunit beta OS=Schizosaccharomyces pombe (strain 972 / ATCC 24843) OX=284812 GN=qcr1 PE=2 SV=1	645	50.737	17.9	0	0	0	19219	2	768.78	55301	5	2212.1
O13651	Isoleucine--tRNA ligase, cytoplasmic	irs1	9.8837	O13651	Isoleucine--tRNA ligase, cytoplasmic OS=Schizosaccharomyces pombe (strain 972 / ATCC 24843) OX=284812 GN=irs1 PE=3 SV=1	69	122.91	8.3	0	0	0	38398	5	767.96	10901	2	218.02
P79071	60S ribosomal protein L6	rpl6	28.613	P79071	Large ribosomal subunit protein eL6 OS=Schizosaccharomyces pombe (strain 972 / ATCC 24843) OX=284812 GN=rpl6 PE=1 SV=2	477	21.248	26.2	101380	2	11264	259750	4	28862	88514	4	9834.8
Q9P7S3	SWI/SNF and RSC complexes subunit ssr3	ssr3	3.4659	Q9P7S3	SWI/SNF and RSC complexes subunit ssr3 OS=Schizosaccharomyces pombe (strain 972 / ATCC 24843) OX=284812 GN=ssr3 PE=1 SV=1	637	49.759	7.5	0	0	0	21016	2	750.57	6623	1	236.53
Q9P7Y7	Pyrroline-5-carboxylate reductase	pro3	1.1932	Q9P7Y7	Pyrroline-5-carboxylate reductase OS=Schizosaccharomyces pombe (strain 972 / ATCC 24843) OX=284812 GN=pro3 PE=3 SV=1	646	29.875	8.2	0	0	0	9634.1	1	741.08	0	0	0
O94671	Probable homoserine dehydrogenase	SPBC776.03	4.6954	O94671	Probable homoserine dehydrogenase OS=Schizosaccharomyces pombe (strain 972 / ATCC 24843) OX=284812 GN=SPBC776.03 PE=1 SV=1	331	40.037	9.8	0	0	0	14768	2	738.38	6183	1	309.15
G2TRQ0	Uncharacterized protein tam13	tam13	18.175	G2TRQ0	Uncharacterized protein tam13 OS=Schizosaccharomyces pombe (strain 972 / ATCC 24843) OX=284812 GN=tam13 PE=2 SV=1	60	10.171	22.1	0	0	0	3686	1	737.19	4854.1	1	970.82
O42937	Probable coatomer subunit beta	sec27	9.9365	O42937	Probable coatomer subunit beta OS=Schizosaccharomyces pombe (strain 972 / ATCC 24843) OX=284812 GN=sec27 PE=3 SV=2	174	89.802	6.2	0	0	0	33829	3	735.4	25600	2	556.53
O14297	Uncharacterized protein C9E9.15	SPAC9E9.15	4.7603	O14297	Uncharacterized protein C9E9.15 OS=Schizosaccharomyces pombe (strain 972 / ATCC 24843) OX=284812 GN=SPAC9E9.15 PE=3 SV=2	137	25.166	8.2	0	0	0	10143	1	724.48	7540.3	1	538.6
P87147	Nascent polypeptide-associated complex subunit alpha	egd2	4.1764	P87147	Nascent polypeptide-associated complex subunit alpha OS=Schizosaccharomyces pombe (strain 972 / ATCC 24843) OX=284812 GN=egd2 PE=1 SV=1	484	18.785	7.5	34199	1	3109	34136	1	3103.3	0	0	0
P87158;Q9USW5;Q9P4W9	40S ribosomal protein S4-A;40S ribosomal protein S4-B;40S ribosomal protein S4-C	rps4a;rps4b;rps4c	20.281	P87158;Q9USW5;Q9P4W9	Small ribosomal subunit protein eS4A OS=Schizosaccharomyces pombe (strain 972 / ATCC 24843) OX=284812 GN=rps401 PE=2 SV=2;Small ribosomal subunit protein eS4B OS=Schizosaccharomyces pombe (strain 972 / ATCC 24843) OX=284812 GN=rps402 PE=1 SV=1;Small riboso	485	29.688	42	110550	4	7370.1	517240	10	34482	290010	5	19334
P87167	Uba3-binding protein but2	but2	16.623	P87167	Uba3-binding protein but2 OS=Schizosaccharomyces pombe (strain 972 / ATCC 24843) OX=284812 GN=but2 PE=1 SV=1	486	43.625	10.3	188080	4	9403.8	108620	3	5431	111350	3	5567.3
O42849	Phenylalanine--tRNA ligase beta subunit	frs1	3.9997	O42849	Phenylalanine--tRNA ligase beta subunit OS=Schizosaccharomyces pombe (strain 972 / ATCC 24843) OX=284812 GN=frs1 PE=3 SV=1	162	66.849	4.6	0	0	0	24594	1	723.36	0	0	0
P87216	Protein vip1	vip1	34.89	P87216	Protein vip1 OS=Schizosaccharomyces pombe (strain 972 / ATCC 24843) OX=284812 GN=vip1 PE=1 SV=1	488	27.459	47.1	89952	3	5291.3	365440	9	21496	456190	10	26834
O74799	Glucan 1,3-beta-glucosidase 3	exg3	1.7601	O74799	Glucan 1,3-beta-glucosidase 3 OS=Schizosaccharomyces pombe (strain 972 / ATCC 24843) OX=284812 GN=exg3 PE=3 SV=1	266	53.701	3.2	0	0	0	16565	1	720.23	0	0	0
P15567	Phosphoribosylaminoimidazole carboxylase	ade6	6.1664	P15567	Phosphoribosylaminoimidazole carboxylase OS=Schizosaccharomyces pombe (strain 972 / ATCC 24843) OX=284812 GN=ade6 PE=3 SV=1	370	60.013	5.8	0	0	0	20141	2	719.32	0	0	0
O94582	Probable anthranilate synthase component 1	trp3	2.3255	O94582	Probable anthranilate synthase component 1 OS=Schizosaccharomyces pombe (strain 972 / ATCC 24843) OX=284812 GN=trp3 PE=1 SV=1	325	54.959	3.3	0	0	0	20033	1	715.48	0	0	0
Q00472	4-nitrophenylphosphatase	pho2	4.5907	Q00472	4-nitrophenylphosphatase OS=Schizosaccharomyces pombe (strain 972 / ATCC 24843) OX=284812 GN=pho2 PE=4 SV=2	492	32.793	6	18562	1	1091.9	67029	1	3942.9	35347	1	2079.2
Q09912	Protein psi1	psi1	2.0001	Q09912	Protein psi1 OS=Schizosaccharomyces pombe (strain 972 / ATCC 24843) OX=284812 GN=psi1 PE=2 SV=2	540	40.259	2.9	0	0	0	12795	1	710.82	6525	1	362.5
Q09181	Putative ATP-dependent RNA helicase ste13	ste13	6.2279	Q09181	Putative ATP-dependent RNA helicase ste13 OS=Schizosaccharomyces pombe (strain 972 / ATCC 24843) OX=284812 GN=ste13 PE=3 SV=1	505	54.794	7.4	22579	2	868.42	18332	2	705.06	8209.5	1	315.75
Q9P7R0	Pentafunctional AROM polypeptide;3-dehydroquinate synthase;3-phosphoshikimate 1-carboxyvinyltransferase;Shikimate kinase;3-dehydroquinate dehydratase;Shikimate dehydrogenase	aro1	15.236	Q9P7R0	Pentafunctional AROM polypeptide OS=Schizosaccharomyces pombe (strain 972 / ATCC 24843) OX=284812 GN=aro1 PE=1 SV=1	635	173.78	3.1	9466.4	1	118.33	56319	4	703.98	32636	3	407.94
O14063	Importin subunit alpha-1	cut15	3.0134	O14063	Importin subunit alpha-1 OS=Schizosaccharomyces pombe (strain 972 / ATCC 24843) OX=284812 GN=cut15 PE=1 SV=1	110	60.425	2.6	0	0	0	14044	1	702.21	0	0	0
Q06975	H/ACA ribonucleoprotein complex subunit 1	gar1	5.775	Q06975	H/ACA ribonucleoprotein complex subunit gar1 OS=Schizosaccharomyces pombe (strain 972 / ATCC 24843) OX=284812 GN=gar1 PE=2 SV=1	497	20.131	27.3	9256.1	1	1322.3	51657	3	7379.5	8850.2	2	1264.3
Q10161	Probable clathrin heavy chain	chc1	17.864	Q10161	Probable clathrin heavy chain OS=Schizosaccharomyces pombe (strain 972 / ATCC 24843) OX=284812 GN=chc1 PE=1 SV=1	551	190.02	6.5	27544	1	362.42	53327	5	701.68	14610	2	192.23
Q09127	60S ribosomal protein L10-A	rpl10a	2.1731	Q09127	Large ribosomal subunit protein uL16A OS=Schizosaccharomyces pombe (strain 972 / ATCC 24843) OX=284812 GN=rpl1001 PE=1 SV=2	499	25.373	52	82562	6	9173.6	122140	10	13571	48310	8	5367.8
Q09722	Eukaryotic translation initiation factor 3 subunit M	eif3m	2.234	Q09722	Eukaryotic translation initiation factor 3 subunit M OS=Schizosaccharomyces pombe (strain 972 / ATCC 24843) OX=284812 GN=eif3m PE=1 SV=2	517	45.085	3.2	7400.8	1	389.52	13255	1	697.63	0	0	0
O14321	Sterol 24-C-methyltransferase erg6	erg6	1.5551	O14321	Sterol 24-C-methyltransferase erg6 OS=Schizosaccharomyces pombe (strain 972 / ATCC 24843) OX=284812 GN=erg6 PE=2 SV=1	141	42.867	10.1	0	0	0	12500	2	694.45	0	0	0
Q9Y6Z9	Sorbose reductase sou1	sou1	1.7987	Q9Y6Z9	Sorbose reductase sou1 OS=Schizosaccharomyces pombe (strain 972 / ATCC 24843) OX=284812 GN=sou1 PE=3 SV=1	710	27.437	4.3	0	0	0	8969.7	1	689.98	0	0	0
Q09913	Probable allantoicase	SPAC1F7.09c	3.1353	Q09913	Probable allantoicase OS=Schizosaccharomyces pombe (strain 972 / ATCC 24843) OX=284812 GN=SPAC1F7.09c PE=3 SV=1	541	37.965	4.1	0	0	0	13069	1	687.86	0	0	0
Q09179	Glutamine synthetase	gln1	76.192	Q09179	Glutamine synthetase OS=Schizosaccharomyces pombe (strain 972 / ATCC 24843) OX=284812 GN=gln1 PE=1 SV=2	504	40.018	49.9	319510	4	16816	1070100	8	56322	767660	8	40403
P87048	26S proteasome regulatory subunit rpn1	rpn1	20.325	P87048	26S proteasome regulatory subunit rpn1 OS=Schizosaccharomyces pombe (strain 972 / ATCC 24843) OX=284812 GN=rpn1 PE=1 SV=2	479	97.998	9.4	7281.6	1	148.6	33513	4	683.95	24109	2	492.01
Q09188	ADP,ATP carrier protein	anc1	53.728	Q09188	ADP,ATP carrier protein OS=Schizosaccharomyces pombe (strain 972 / ATCC 24843) OX=284812 GN=anc1 PE=1 SV=1	506	35.02	42.9	556000	7	34750	698560	10	43660	440150	9	27509
Q9UTL6	J-type co-chaperone jac1, mitochondrial	jac1	1.1285	Q9UTL6	J-type co-chaperone jac1, mitochondrial OS=Schizosaccharomyces pombe (strain 972 / ATCC 24843) OX=284812 GN=jac1 PE=1 SV=1	694	25.901	8.9	0	0	0	8882.1	1	683.24	0	0	0
O42893	Neutral trehalase	ntp1	7.1033	O42893	Cytosolic neutral trehalase OS=Schizosaccharomyces pombe (strain 972 / ATCC 24843) OX=284812 GN=ntp1 PE=1 SV=1	168	84.602	3.4	0	0	0	28356	2	644.44	0	0	0
Q9URZ5	Vacuolar protein sorting-associated protein 1	vps1	3.8797	Q9URZ5	Vacuolar protein sorting-associated protein 1 OS=Schizosaccharomyces pombe (strain 972 / ATCC 24843) OX=284812 GN=vps1 PE=3 SV=2	656	75.79	2.8	0	0	0	24003	1	631.66	14270	1	375.53
O94246	Putative glutamate--cysteine ligase regulatory subunit	SPCC737.06c	2.8794	O94246	Putative glutamate--cysteine ligase regulatory subunit OS=Schizosaccharomyces pombe (strain 972 / ATCC 24843) OX=284812 GN=SPCC737.06c PE=3 SV=1	290	32.66	5.6	0	0	0	9439.8	1	629.32	0	0	0
O59866	Dolichyl-diphosphooligosaccharide--protein glycosyltransferase subunit wbp1	wbp1	6.7198	O59866	Dolichyl-diphosphooligosaccharide--protein glycosyltransferase subunit wbp1 OS=Schizosaccharomyces pombe (strain 972 / ATCC 24843) OX=284812 GN=wbp1 PE=2 SV=2	202	48.898	11.4	0	0	0	13748	2	624.89	23415	3	1064.3
Q12702	Protein phosphatase PP2A regulatory subunit B	pab1	3.1617	Q12702	Protein phosphatase PP2A regulatory subunit B OS=Schizosaccharomyces pombe (strain 972 / ATCC 24843) OX=284812 GN=pab1 PE=1 SV=2	584	52.795	3	0	0	0	14321	1	622.63	0	0	0
Q09694	Saccharopine dehydrogenase [NAD(+), L-lysine-forming]	lys3	6.2768	Q09694	Saccharopine dehydrogenase [NAD(+), L-lysine-forming] OS=Schizosaccharomyces pombe (strain 972 / ATCC 24843) OX=284812 GN=lys3 PE=1 SV=2	513	41.392	11.1	76824	2	4043.4	242260	3	12751	180940	3	9523.4
Q9Y700	Elongation factor Tu, mitochondrial	tuf1	1.8381	Q9Y700	Elongation factor Tu, mitochondrial OS=Schizosaccharomyces pombe (strain 972 / ATCC 24843) OX=284812 GN=tuf1 PE=3 SV=1	711	48.282	3.2	0	0	0	14736	1	613.98	0	0	0
Q9P7S2	Probable 26S proteasome regulatory subunit rpn6	rpn6	3.0472	Q9P7S2	Probable 26S proteasome regulatory subunit rpn6 OS=Schizosaccharomyces pombe (strain 972 / ATCC 24843) OX=284812 GN=rpn6 PE=3 SV=1	636	47.341	8.6	0	0	0	12039	2	601.97	10555	1	527.73
O14349	IMP-specific 5-nucleotidase 1	isn1	4.7612	O14349	IMP-specific 5-nucleotidase 1 OS=Schizosaccharomyces pombe (strain 972 / ATCC 24843) OX=284812 GN=isn1 PE=3 SV=1	144	45.805	4.2	0	0	0	11430	1	601.6	0	0	0
O74919	RNA-binding protein rnc1	rnc1	1.9798	O74919	RNA-binding protein rnc1 OS=Schizosaccharomyces pombe (strain 972 / ATCC 24843) OX=284812 GN=rnc1 PE=1 SV=1	279	43.377	7	0	0	0	10820	1	601.11	7419.9	1	412.22
Q09130	Eukaryotic translation initiation factor 2 subunit gamma	tif213	3.5388	Q09130	Eukaryotic translation initiation factor 2 subunit gamma OS=Schizosaccharomyces pombe (strain 972 / ATCC 24843) OX=284812 GN=tif213 PE=2 SV=1	500	48.78	12.3	0	0	0	12410	2	590.94	5547.9	1	264.19
Q09171	Pyruvate dehydrogenase E1 component subunit beta, mitochondrial	pdb1	2.5073	Q09171	Pyruvate dehydrogenase E1 component subunit beta, mitochondrial OS=Schizosaccharomyces pombe (strain 972 / ATCC 24843) OX=284812 GN=pdb1 PE=1 SV=1	502	39.623	9.8	0	0	0	9388.2	2	586.76	28090	1	1755.6
O14328	Serine/threonine-protein kinase ksp1	ksp1	7.8678	O14328	Serine/threonine-protein kinase ksp1 OS=Schizosaccharomyces pombe (strain 972 / ATCC 24843) OX=284812 GN=ksp1 PE=1 SV=1	142	53.522	6.8	4287.1	1	194.87	12832	1	583.27	13098	1	595.37
Q02592	Heavy metal tolerance protein	hmt1	2.4018	Q02592	Heavy metal tolerance protein OS=Schizosaccharomyces pombe (strain 972 / ATCC 24843) OX=284812 GN=hmt1 PE=2 SV=3	495	93.993	2.9	0	0	0	23832	1	581.26	0	0	0
P40901	Sexual differentiation process putative amino-acid permease isp5	isp5	5.9908	P40901	Sexual differentiation process putative amino-acid permease isp5 OS=Schizosaccharomyces pombe (strain 972 / ATCC 24843) OX=284812 GN=isp5 PE=2 SV=2	423	63.849	3.4	0	0	0	8092.6	1	578.04	0	0	0
O94303	Imidazole glycerol phosphate synthase hisHF;Glutamine amidotransferase;Cyclase	his4	3.6714	O94303	Imidazole glycerol phosphate synthase hisHF OS=Schizosaccharomyces pombe (strain 972 / ATCC 24843) OX=284812 GN=his4 PE=3 SV=3	297	59.399	5.2	0	0	0	19608	2	576.71	0	0	0
O13750	Probable succinyl-CoA ligase [ADP-forming] subunit alpha, mitochondrial	SPAC16E8.17c	1.2225	O13750	Succinate--CoA ligase [ADP-forming] subunit alpha, mitochondrial OS=Schizosaccharomyces pombe (strain 972 / ATCC 24843) OX=284812 GN=SPAC16E8.17c PE=3 SV=1	77	34.706	7.9	4098.8	1	256.18	9171.1	1	573.19	6702	1	418.88
Q09757;O59675	40S ribosomal protein S9-A;40S ribosomal protein S9-B	rps9a;rps9b	15.657	Q09757;O59675	Small ribosomal subunit protein uS4A OS=Schizosaccharomyces pombe (strain 972 / ATCC 24843) OX=284812 GN=rps901 PE=1 SV=2;Small ribosomal subunit protein uS4B OS=Schizosaccharomyces pombe (strain 972 / ATCC 24843) OX=284812 GN=rps902 PE=1 SV=3	526	22.161	27.7	87642	3	7967.5	257040	4	23367	115750	3	10523
Q09781	40S ribosomal protein S1-A	rps101	7.7053	Q09781	Small ribosomal subunit protein eS1A OS=Schizosaccharomyces pombe (strain 972 / ATCC 24843) OX=284812 GN=rps101 PE=3 SV=2	527	28.488	33.7	22301	6	1393.8	76630	5	4789.4	40278	3	2517.4
O42897	Probable 26S proteasome regulatory subunit rpn3	rpn3	5.1727	O42897	Probable 26S proteasome regulatory subunit rpn3 OS=Schizosaccharomyces pombe (strain 972 / ATCC 24843) OX=284812 GN=rpn3 PE=3 SV=2	169	57.346	6.2	0	0	0	14881	2	572.35	5107	1	196.42
O13775	Probable glutamate--tRNA ligase, cytoplasmic	gus1	3.7567	O13775	Probable glutamate--tRNA ligase, cytoplasmic OS=Schizosaccharomyces pombe (strain 972 / ATCC 24843) OX=284812 GN=gus1 PE=1 SV=1	80	80.749	3.2	0	0	0	23373	1	570.08	10488	1	255.81
O74341	T-complex protein 1 subunit gamma	cct3	3.2767	O74341	T-complex protein 1 subunit gamma OS=Schizosaccharomyces pombe (strain 972 / ATCC 24843) OX=284812 GN=cct3 PE=1 SV=1	231	58.48	6.1	0	0	0	19378	2	569.95	8476.9	1	249.32
Q09755	Putative phospho-2-dehydro-3-deoxyheptonate aldolase	SPAC24H6.10c	8.8869	Q09755;Q9UT09	Putative phospho-2-dehydro-3-deoxyheptonate aldolase OS=Schizosaccharomyces pombe (strain 972 / ATCC 24843) OX=284812 GN=SPAC24H6.10c PE=3 SV=1	524	39.76	11.7	0	0	0	9105.5	2	569.09	14085	1	880.33
Q9P7H3	Prohibitin-1	phb1	2.056	Q9P7H3	Prohibitin-1 OS=Schizosaccharomyces pombe (strain 972 / ATCC 24843) OX=284812 GN=phb1 PE=3 SV=1	627	31.053	5.3	1319.6	1	77.624	9658.7	1	568.16	0	0	0
O94273	Peptidyl-prolyl cis-trans isomerase B	cyp4	7.351	O94273	Peptidyl-prolyl cis-trans isomerase B OS=Schizosaccharomyces pombe (strain 972 / ATCC 24843) OX=284812 GN=cyp4 PE=3 SV=1	293	22.156	14.4	0	0	0	6206.8	1	564.25	14425	2	1311.4
Q9UUC6	Small nuclear ribonucleoprotein Sm D3	smd3	1.8705	Q9UUC6	Small nuclear ribonucleoprotein Sm D3 OS=Schizosaccharomyces pombe (strain 972 / ATCC 24843) OX=284812 GN=smd3 PE=1 SV=1	702	11.033	9.3	0	0	0	3374.6	1	562.44	0	0	0
Q09864	Heat shock protein 60, mitochondrial	hsp60	36.497	Q09864	Heat shock protein 60, mitochondrial OS=Schizosaccharomyces pombe (strain 972 / ATCC 24843) OX=284812 GN=hsp60 PE=1 SV=1	535	62.167	23.7	40800	3	1102.7	399840	9	10806	317600	9	8583.9
O74479	ATP synthase subunit 5, mitochondrial	atp5	1.9896	O74479	ATP synthase subunit 5, mitochondrial OS=Schizosaccharomyces pombe (strain 972 / ATCC 24843) OX=284812 GN=atp5 PE=3 SV=2	244	23.988	5.1	0	0	0	5021.8	1	557.98	0	0	0
P87142	Heat shock protein 70 homolog C57A7.12	SPAC57A7.12	2.6923	P87142	Heat shock protein 70 homolog C57A7.12 OS=Schizosaccharomyces pombe (strain 972 / ATCC 24843) OX=284812 GN=SPAC57A7.12 PE=1 SV=3	482	61.285	2.8	0	0	0	13368	1	557.01	0	0	0
O94236	Eukaryotic translation initiation factor 3 subunit D	moe1	6.7753	O94236	Eukaryotic translation initiation factor 3 subunit D OS=Schizosaccharomyces pombe (strain 972 / ATCC 24843) OX=284812 GN=moe1 PE=1 SV=1	288	62.635	10.2	2689.3	1	89.642	16704	3	556.79	11507	1	383.58
O60162	Uncharacterized protein C19F5.03	SPBC19F5.03	1.3339	O60162	Uncharacterized protein C19F5.03 OS=Schizosaccharomyces pombe (strain 972 / ATCC 24843) OX=284812 GN=SPBC19F5.03 PE=1 SV=1	217	68.712	1.3	0	0	0	16868	1	544.13	11214	1	361.74
O74767	Probable coatomer subunit epsilon	sec28	10.473	O74767	Probable coatomer subunit epsilon OS=Schizosaccharomyces pombe (strain 972 / ATCC 24843) OX=284812 GN=sec28 PE=1 SV=1	263	31.774	5.9	0	0	0	6953.8	1	534.9	3229.3	1	248.4
Q9P7I0	Ankyrin repeat-containing protein C105.02c	SPAC105.02c	2.0551	Q9P7I0	Ankyrin repeat-containing protein C105.02c OS=Schizosaccharomyces pombe (strain 972 / ATCC 24843) OX=284812 GN=SPAC105.02c PE=4 SV=1	628	18.557	7.6	0	0	0	4247.4	1	530.92	3039.6	1	379.95
Q09914	GTP-binding protein rho1	rho1	11.203	Q09914	GTP-binding protein rho1 OS=Schizosaccharomyces pombe (strain 972 / ATCC 24843) OX=284812 GN=rho1 PE=1 SV=1	542	22.523	8.4	21629	1	2162.9	32026	1	3202.6	19363	1	1936.3
O94337	Probable deoxyhypusine synthase	SPBC1271.04c	1.422	O94337	Probable deoxyhypusine synthase OS=Schizosaccharomyces pombe (strain 972 / ATCC 24843) OX=284812 GN=SPBC1271.04c PE=3 SV=2	301	38.811	4.3	0	0	0	11101	1	528.61	8599.1	1	409.48
O13656	Probable mitochondrial import receptor subunit tom40	tom40	7.3154	O13656	Probable mitochondrial import receptor subunit tom40 OS=Schizosaccharomyces pombe (strain 972 / ATCC 24843) OX=284812 GN=tom40 PE=3 SV=3	71	37.552	10.2	0	0	0	8927.1	1	525.12	12529	2	736.97
P0CU18;P0CU17			6.6587	P0CU18;P0CU17	26S proteasome regulatory subunit rpn502 OS=Schizosaccharomyces pombe (strain 972 / ATCC 24843) OX=284812 GN=rpn502 PE=1 SV=1;26S proteasome regulatory subunit rpn501 OS=Schizosaccharomyces pombe (strain 972 / ATCC 24843) OX=284812 GN=rpn501 PE=1 SV=1	367	51.618	12.9	0	0	0	14172	2	524.89	16771	3	621.15
Q10061	Heat shock protein 70 homolog lhs1	SPAC1F5.06	3.2517	Q10061	Heat shock protein 70 homolog lhs1 OS=Schizosaccharomyces pombe (strain 972 / ATCC 24843) OX=284812 GN=SPAC1F5.06 PE=3 SV=1	546	94.897	4	1065700	1	28803	1621800	1	43832	746880	2	20186
Q09841	Probable proteasome subunit beta type-2	pup1	1.4966	Q09841	Probable proteasome subunit beta type-2 OS=Schizosaccharomyces pombe (strain 972 / ATCC 24843) OX=284812 GN=pup1 PE=2 SV=1	532	29.337	4.9	0	0	0	7772	1	518.13	0	0	0
Q10101	40S ribosomal protein S7	rps7	34.298	Q10101	Small ribosomal subunit protein eS7 OS=Schizosaccharomyces pombe (strain 972 / ATCC 24843) OX=284812 GN=rps7 PE=1 SV=2	548	21.947	48.2	78422	3	8713.6	707600	7	78622	430720	5	47857
O13899-2;O13899	Uncharacterized CDP-alcohol phosphatidyltransferase class-I family protein C22A12.08c	SPAC22A12.08c	2.0851	O13899-2;O13899	Isoform 2 of Cardiolipin synthase (CMP-forming) / mitochondrial hydrolase fusion protein OS=Schizosaccharomyces pombe (strain 972 / ATCC 24843) OX=284812 GN=crd1;Cardiolipin synthase (CMP-forming) / mitochondrial hydrolase fusion protein OS=Schizosaccharom	91	43.53	3.9	0	0	0	11325	1	514.75	0	0	0
Q9C102	Putative glutamate synthase [NADPH]	glt1	25.948	Q9C102	Glutamate synthase [NADH] OS=Schizosaccharomyces pombe (strain 972 / ATCC 24843) OX=284812 GN=glt1 PE=1 SV=1	601	232.85	4.4	0	0	0	54746	5	511.65	11777	3	110.07
P78937	Sulfate adenylyltransferase	sua1	4.2082	P78937	Sulfate adenylyltransferase OS=Schizosaccharomyces pombe (strain 972 / ATCC 24843) OX=284812 GN=sua1 PE=1 SV=2	472	54.754	4.7	0	0	0	14373	1	495.63	19039	1	656.51
P78825	Adenosine kinase	ado1	2.6014	P78825	Adenosine kinase OS=Schizosaccharomyces pombe (strain 972 / ATCC 24843) OX=284812 GN=ado1 PE=2 SV=2	463	36.708	4.7	0	0	0	6936.6	1	495.47	0	0	0
O43049	Serine/threonine-protein phosphatase T	ppt1	2.2929	O43049	Serine/threonine-protein phosphatase T OS=Schizosaccharomyces pombe (strain 972 / ATCC 24843) OX=284812 GN=ppt1 PE=3 SV=2	185	53.29	5.1	0	0	0	11257	2	489.43	0	0	0
Q9UTQ7	SWI/SNF and RSC complexes subunit arp9	arp9	3.6517	Q9UTQ7	SWI/SNF and RSC complexes subunit arp9 OS=Schizosaccharomyces pombe (strain 972 / ATCC 24843) OX=284812 GN=arp9 PE=1 SV=1	696	59.138	3.8	0	0	0	14066	1	485.05	5079	1	175.14
Q10202	ATP-dependent RNA helicase dbp3	dbp3	10.078	Q10202	ATP-dependent RNA helicase dbp3 OS=Schizosaccharomyces pombe (strain 972 / ATCC 24843) OX=284812 GN=dbp3 PE=3 SV=1	555	63.912	10.4	88376	2	2678.1	47312	3	1433.7	12926	1	391.71
Q10208	Pyruvate kinase	pyk1	253.96	Q10208	Pyruvate kinase OS=Schizosaccharomyces pombe (strain 972 / ATCC 24843) OX=284812 GN=pyk1 PE=1 SV=1	556	55.514	70.9	1580200	17	56435	4715900	23	168420	3763600	27	134410
P35669	Glutathione synthetase large chain	gsa1	1.7323	P35669	Glutathione synthetase large chain OS=Schizosaccharomyces pombe (strain 972 / ATCC 24843) OX=284812 GN=gsa1 PE=1 SV=2	398	56.152	5.6	0	0	0	15321	1	478.77	0	0	0
O94435	Meiotically up-regulated gene 35 protein	mug35	2.6565	O94435	Meiotically up-regulated gene 35 protein OS=Schizosaccharomyces pombe (strain 972 / ATCC 24843) OX=284812 GN=mug35 PE=1 SV=2	309	27.521	7.7	0	0	0	7605.6	1	475.35	5523.6	1	345.22
Q10281	Guanine nucleotide-binding protein subunit beta-like protein	rkp1	126.22	Q10281	Small ribosomal subunit protein RACK1 OS=Schizosaccharomyces pombe (strain 972 / ATCC 24843) OX=284812 GN=cpc2 PE=1 SV=3	559	34.851	55.4	250490	5	13916	689470	12	38304	514000	11	28556
Q10284	Heat shock protein sks2	sks2	56.195	Q10284	Ribosome-associated molecular chaperone sks2 OS=Schizosaccharomyces pombe (strain 972 / ATCC 24843) OX=284812 GN=sks2 PE=1 SV=2	560	67.205	33.1	103990	4	3851.4	335440	9	12424	376990	13	13963
Q10289	Fatty acid synthase subunit alpha;Acyl carrier;3-oxoacyl-[acyl-carrier-protein] reductase;3-oxoacyl-[acyl-carrier-protein] synthase	fas2	157.76	Q10289	Fatty acid synthase subunit alpha OS=Schizosaccharomyces pombe (strain 972 / ATCC 24843) OX=284812 GN=fas2 PE=1 SV=2	561	202.17	41.8	290390	13	2903.9	1495900	38	14959	943760	27	9437.6
P78921	Probable T-complex protein 1 subunit theta	cct8	5.005	P78921	Probable T-complex protein 1 subunit theta OS=Schizosaccharomyces pombe (strain 972 / ATCC 24843) OX=284812 GN=cct8 PE=2 SV=3	470	59.955	5.7	0	0	0	17466	2	472.06	7699.4	1	208.09
O74325	PDZ domain-containing protein C1685.05	SPBC1685.05	10.57	O74325	PDZ domain-containing protein C1685.05 OS=Schizosaccharomyces pombe (strain 972 / ATCC 24843) OX=284812 GN=SPBC1685.05 PE=4 SV=1	226	111.29	10.4	0	0	0	22843	3	466.19	35397	4	722.39
Q9USI5	Heat shock protein sti1 homolog	sti1	2.4584	Q9USI5	Heat shock protein sti1 homolog OS=Schizosaccharomyces pombe (strain 972 / ATCC 24843) OX=284812 GN=sti1 PE=3 SV=1	662	65.544	2.5	0	0	0	16753	1	465.37	0	0	0
Q10179	Putative glycine--tRNA ligase	grs1	5.3379	Q10179	Putative glycine--tRNA ligase OS=Schizosaccharomyces pombe (strain 972 / ATCC 24843) OX=284812 GN=grs1 PE=3 SV=1	554	74.004	4.9	0	0	0	16118	2	460.52	0	0	0
Q09116	Septin homolog spn2	spn2	2.3824	Q09116	Septin homolog spn2 OS=Schizosaccharomyces pombe (strain 972 / ATCC 24843) OX=284812 GN=spn2 PE=1 SV=2	498	38.129	4.8	0	0	0	9159.9	1	458	7281.5	1	364.07
Q9P7V2	ATP-binding cassette transporter abc4	abc4	4.1453	Q9P7V2	ATP-binding cassette transporter abc4 OS=Schizosaccharomyces pombe (strain 972 / ATCC 24843) OX=284812 GN=abc4 PE=3 SV=1	642	164.79	2.7	0	0	0	24983	2	454.24	5807.4	1	105.59
Q09692	Tryptophan--tRNA ligase, cytoplasmic	wrs1	1.5387	Q09692	Tryptophan--tRNA ligase, cytoplasmic OS=Schizosaccharomyces pombe (strain 972 / ATCC 24843) OX=284812 GN=wrs1 PE=1 SV=1	512	44.91	3.3	0	0	0	11169	1	446.78	0	0	0
Q9UT74	Homoaconitase, mitochondrial	lys2	10.782	Q9UT74	Homoaconitase, mitochondrial OS=Schizosaccharomyces pombe (strain 972 / ATCC 24843) OX=284812 GN=lys2 PE=3 SV=1	681	78.024	4.3	3761.3	1	94.032	17255	2	431.38	7269.3	1	181.73
O74762	26S proteasome regulatory subunit rpn2	rpn2	4.7502	O74762	26S proteasome regulatory subunit rpn2 OS=Schizosaccharomyces pombe (strain 972 / ATCC 24843) OX=284812 GN=rpn2 PE=1 SV=1	261	107.28	2.7	0	0	0	21905	2	429.51	6542.9	1	128.29
O13755	Fumarate reductase	osm1	3.1474	O13755	Fumarate reductase OS=Schizosaccharomyces pombe (strain 972 / ATCC 24843) OX=284812 GN=osm1 PE=3 SV=1	79	55.483	5.3	0	0	0	11471	1	424.85	3987.5	1	147.68
Q09330	mRNA export protein mlo3	mlo3	2.32	Q09330	mRNA export protein mlo3 OS=Schizosaccharomyces pombe (strain 972 / ATCC 24843) OX=284812 GN=mlo3 PE=1 SV=1	507	21.791	8	0	0	0	5004.2	1	417.02	0	0	0
Q9P7M1	Transcriptional regulatory protein dep1	dep1	1.9845	Q9P7M1	Transcriptional regulatory protein dep1 OS=Schizosaccharomyces pombe (strain 972 / ATCC 24843) OX=284812 GN=dep1 PE=1 SV=1	631	55.627	2.2	0	0	0	9866.9	1	411.12	0	0	0
O36023	Septin homolog spn1	spn1	3.4935	O36023	Septin homolog spn1 OS=Schizosaccharomyces pombe (strain 972 / ATCC 24843) OX=284812 GN=spn1 PE=1 SV=2	152	53.737	7	0	0	0	9320.2	1	405.23	3656.8	1	158.99
Q10425	Eukaryotic translation initiation factor 3 subunit B	SPAC25G10.08	30.818	Q10425	Eukaryotic translation initiation factor 3 subunit B OS=Schizosaccharomyces pombe (strain 972 / ATCC 24843) OX=284812 GN=SPAC25G10.08 PE=1 SV=1	576	84.034	22.3	42151	3	1003.6	198800	7	4733.4	59601	6	1419.1
Q10414	CWF19-like protein mug161	mug161	3.9108	Q10414	CWF19-like protein mug161 OS=Schizosaccharomyces pombe (strain 972 / ATCC 24843) OX=284812 GN=mug161 PE=1 SV=1	574	63.216	3.9	0	0	0	10786	1	399.49	8430.9	1	312.26
O74439	Uncharacterized mitochondrial carrier C1682.09c	SPCC1682.09c	2.8036	O74439	Uncharacterized mitochondrial carrier C1682.09c OS=Schizosaccharomyces pombe (strain 972 / ATCC 24843) OX=284812 GN=SPCC1682.09c PE=3 SV=1	239	33.047	4.3	3039.4	1	189.96	6372.7	1	398.29	0	0	0
Q9UT85	Uncharacterized WD repeat-containing protein C343.04c	SPAC343.04c	4.897	Q9UT85	Uncharacterized WD repeat-containing protein C343.04c OS=Schizosaccharomyces pombe (strain 972 / ATCC 24843) OX=284812 GN=SPAC343.04c PE=4 SV=1	682	58.403	2.8	0	0	0	11105	1	396.62	5719.3	1	204.26
Q09751	Lactoylglutathione lyase	glo1	1.4747	Q09751	Lactoylglutathione lyase OS=Schizosaccharomyces pombe (strain 972 / ATCC 24843) OX=284812 GN=glo1 PE=1 SV=1	523	34.41	5	0	0	0	6732.5	1	396.03	0	0	0
Q10494	Uncharacterized oxidoreductase C26F1.07	SPAC26F1.07	29.424	Q10494	Uncharacterized oxidoreductase C26F1.07 OS=Schizosaccharomyces pombe (strain 972 / ATCC 24843) OX=284812 GN=SPAC26F1.07 PE=3 SV=1	581	36.192	27.7	26455	2	1469.7	250340	6	13908	116890	4	6494.1
O60176	Uncharacterized RNA-binding protein C23E6.01c		1.6058	O60176	Uncharacterized RNA-binding protein C23E6.01c OS=Schizosaccharomyces pombe (strain 972 / ATCC 24843) OX=284812 GN=SPBC23E6.01c PE=1 SV=2	219	51.704	2.1	0	0	0	6614.2	1	389.07	0	0	0
O14164	Eukaryotic translation initiation factor 3 subunit C	nip1	2.7324	O14164	Eukaryotic translation initiation factor 3 subunit C OS=Schizosaccharomyces pombe (strain 972 / ATCC 24843) OX=284812 GN=nip1 PE=1 SV=2	122	104.37	1.4	0	0	0	15889	1	387.54	0	0	0
O74948	Transcription initiation factor IIA subunit 2	toa2	1.3755	O74948	Transcription initiation factor IIA subunit 2 OS=Schizosaccharomyces pombe (strain 972 / ATCC 24843) OX=284812 GN=toa2 PE=3 SV=2	281	12.584	17.4	0	0	0	3451.8	1	383.53	0	0	0
P36581	Calnexin homolog	cal1	7.466	P36581	Calnexin homolog OS=Schizosaccharomyces pombe (strain 972 / ATCC 24843) OX=284812 GN=cal1 PE=1 SV=1	402	63.465	5.5	0	0	0	10957	1	377.83	13867	2	478.18
Q09893	Uncharacterized protein C24B11.05	SPAC24B11.05	1.1228	Q09893	Uncharacterized protein C24B11.05 OS=Schizosaccharomyces pombe (strain 972 / ATCC 24843) OX=284812 GN=SPAC24B11.05 PE=3 SV=1	537	26.513	13.3	0	0	0	5645.3	1	376.35	10643	1	709.55
Q8TFH1	60S ribosomal protein L18-B	rpl18b	35.453	Q8TFH1	Large ribosomal subunit protein eL18B OS=Schizosaccharomyces pombe (strain 972 / ATCC 24843) OX=284812 GN=rpl1802 PE=1 SV=1	588	21.184	33.2	177230	2	17723	444050	5	44405	149820	3	14982
O14065	Uncharacterized protein C962.01		21.115	O14065	Uncharacterized protein C962.01 OS=Schizosaccharomyces pombe (strain 972 / ATCC 24843) OX=284812 GN=SPCC962.01 PE=2 SV=3	111	156.03	5.5	0	0	0	27087	4	376.21	5323.1	1	73.933
Q92342	Uncharacterized protein C1F8.04c	SPAC1F8.04c	1.5472	Q92342	Uncharacterized protein C1F8.04c OS=Schizosaccharomyces pombe (strain 972 / ATCC 24843) OX=284812 GN=SPAC1F8.04c PE=3 SV=1	590	50.37	3	0	0	0	10808	1	372.67	0	0	0
Q92345	Probable pyruvate decarboxylase C1F8.07c	SPAC1F8.07c	270.7	Q92345	Probable pyruvate decarboxylase C1F8.07c OS=Schizosaccharomyces pombe (strain 972 / ATCC 24843) OX=284812 GN=SPAC1F8.07c PE=1 SV=3	591	61.719	56.2	2863300	17	114530	6043300	18	241730	4430400	27	177220
P36605	Histidinol-phosphate aminotransferase	his3	2.0328	P36605	Histidinol-phosphate aminotransferase OS=Schizosaccharomyces pombe (strain 972 / ATCC 24843) OX=284812 GN=his3 PE=3 SV=1	409	42.733	3.6	0	0	0	7801.9	1	371.52	0	0	0
Q92371	Nascent polypeptide-associated complex subunit beta	btf3	7.571	Q92371	Nascent polypeptide-associated complex subunit beta OS=Schizosaccharomyces pombe (strain 972 / ATCC 24843) OX=284812 GN=btf3 PE=2 SV=2	593	16.202	26.5	20995	1	2999.3	20586	2	2940.8	0	0	0
O42888	Uncharacterized oxidoreductase C8E4.04	SPBC8E4.04	1.307	O42888	Uncharacterized oxidoreductase C8E4.04 OS=Schizosaccharomyces pombe (strain 972 / ATCC 24843) OX=284812 GN=SPBC8E4.04 PE=3 SV=1	167	36.628	7.7	0	0	0	6909.2	1	363.64	3778.2	1	198.85
O74413	Chorismate synthase		2.0981	O74413	Chorismate synthase OS=Schizosaccharomyces pombe (strain 972 / ATCC 24843) OX=284812 GN=SPCC1223.14 PE=3 SV=2	236	42.324	5.6	0	0	0	7989	1	363.14	3206.2	1	145.74
P87239	DnaJ homolog 1, mitochondrial	mdj1	5.5138	P87239	DnaJ homolog 1, mitochondrial OS=Schizosaccharomyces pombe (strain 972 / ATCC 24843) OX=284812 GN=mdj1 PE=3 SV=1	490	57.188	3	0	0	0	9514.5	1	352.39	0	0	0
O42931	26S protease regulatory subunit 7 homolog	rpt1	3.3565	O42931	26S proteasome regulatory subunit 7 homolog OS=Schizosaccharomyces pombe (strain 972 / ATCC 24843) OX=284812 GN=rpt1 PE=1 SV=2	172	48.965	3.7	0	0	0	10834	1	349.48	0	0	0
Q42598	Threonine synthase	thrc	4.757	Q42598	Threonine synthase OS=Schizosaccharomyces pombe (strain 972 / ATCC 24843) OX=284812 GN=thrc PE=1 SV=1	587	57.631	9.1	0	0	0	9058.7	1	348.41	16682	2	641.62
Q9C0Y2	Putative cell agglutination protein PB2C8.01	SPAPB2C8.01	5.3903	Q9C0Y2	Putative cell agglutination protein SPAPB2C8.01 OS=Schizosaccharomyces pombe (strain 972 / ATCC 24843) OX=284812 GN=SPAPB2C8.01 PE=3 SV=1	599	124.08	2	208320	2	26041	209450	2	26182	251670	2	31459
Q9C0Z7;P05752	40S ribosomal protein S6-B;40S ribosomal protein S6-A	rps6b;rps6a	40.977	Q9C0Z7;P05752	Small ribosomal subunit protein eS6B OS=Schizosaccharomyces pombe (strain 972 / ATCC 24843) OX=284812 GN=rps602 PE=1 SV=1;Small ribosomal subunit protein eS6A OS=Schizosaccharomyces pombe (strain 972 / ATCC 24843) OX=284812 GN=rps601 PE=1 SV=2	600	27.475	51.5	199810	6	22201	780620	9	86735	310110	9	34457
Q96WV5	Putative coatomer subunit alpha	SPBPJ4664.04	11.936	Q96WV5	Putative coatomer subunit alpha OS=Schizosaccharomyces pombe (strain 972 / ATCC 24843) OX=284812 GN=SPBPJ4664.04 PE=1 SV=1	595	136.37	3.4	0	0	0	23672	3	348.12	0	0	0
Q9HEQ9	Single-stranded TG1-3 DNA-binding protein	tcg1	3.3557	Q9HEQ9	Single-stranded TG1-3 DNA-binding protein OS=Schizosaccharomyces pombe (strain 972 / ATCC 24843) OX=284812 GN=tcg1 PE=1 SV=3	602	38.002	7.2	34326	1	2145.4	39334	1	2458.3	24739	2	1546.2
O42854	SH3 domain-containing protein C23A1.17	SPAC23A1.17	1.2779	O42854	SH3 domain-containing protein C23A1.17 OS=Schizosaccharomyces pombe (strain 972 / ATCC 24843) OX=284812 GN=SPAC23A1.17 PE=1 SV=1	163	170.53	1.4	8184.2	1	124	22858	1	346.34	23130	1	350.46
Q9P778	Dipeptidyl-peptidase 5	SPBC1711.12	1.8646	Q9P778	Dipeptidyl-peptidase 5 OS=Schizosaccharomyces pombe (strain 972 / ATCC 24843) OX=284812 GN=SPBC1711.12 PE=3 SV=1	619	77.765	3.5	0	0	0	11427	2	346.28	0	0	0
Q9HGL8	60S ribosomal protein L43-A	rpl43a	12.728	Q9HGL8	Large ribosomal subunit protein eL43A OS=Schizosaccharomyces pombe (strain 972 / ATCC 24843) OX=284812 GN=rpl4301 PE=1 SV=1	605	10.422	28.7	34346	1	8586.5	79283	2	19821	83919	2	20980
O13282	Transcription initiation factor TFIID subunit 5	taf5	3.4937	O13282	Transcription initiation factor TFIID subunit 5 OS=Schizosaccharomyces pombe (strain 972 / ATCC 24843) OX=284812 GN=taf5 PE=1 SV=1	63	72.38	2.5	0	0	0	10922	1	341.3	0	0	0
O59945	Fimbrin	fim1	12.185	O59945	Fimbrin OS=Schizosaccharomyces pombe (strain 972 / ATCC 24843) OX=284812 GN=fim1 PE=1 SV=1	203	68.617	9.6	0	0	0	12893	1	339.28	28389	3	747.08
Q9P3T6;O14277	40S ribosomal protein S5-B;40S ribosomal protein S5-A	rps5b;rps5a	21.061	Q9P3T6;O14277	Small ribosomal subunit protein uS7B OS=Schizosaccharomyces pombe (strain 972 / ATCC 24843) OX=284812 GN=rps502 PE=3 SV=1;Small ribosomal subunit protein uS7A OS=Schizosaccharomyces pombe (strain 972 / ATCC 24843) OX=284812 GN=rps5 PE=3 SV=1	608	22.357	35	24563	2	2233	82410	5	7491.8	23770	3	2160.9
P08647	Ras-like protein 1	ras1	1.145	P08647	Ras-like protein 1 OS=Schizosaccharomyces pombe (strain 972 / ATCC 24843) OX=284812 GN=ras1 PE=1 SV=2	347	24.734	6.8	0	0	0	4351.6	1	334.74	0	0	0
Q9P544	Probable mitochondrial outer membrane protein porin	SPAC1635.01	29.283	Q9P544	Probable mitochondrial outer membrane protein porin OS=Schizosaccharomyces pombe (strain 972 / ATCC 24843) OX=284812 GN=SPAC1635.01 PE=3 SV=1	610	29.653	23	40352	2	2882.3	300480	3	21463	191150	3	13654
Q9P546	40S ribosomal protein S0-B	rps0b	87.292	Q9P546	Small ribosomal subunit protein uS2B OS=Schizosaccharomyces pombe (strain 972 / ATCC 24843) OX=284812 GN=rps002 PE=1 SV=1	611	31.42	34.8	199930	4	15379	798620	6	61432	420880	6	32375
Q9P780	Nuclear protein localization protein 4	npl4	2.7674	Q9P780	Nuclear protein localization protein 4 OS=Schizosaccharomyces pombe (strain 972 / ATCC 24843) OX=284812 GN=npl4 PE=3 SV=2	620	63.618	3	0	0	0	7956.1	1	331.51	0	0	0
Q9P6L9	Uncharacterized protein C688.07c	SPAC688.07c	2.887	Q9P6L9	Uncharacterized protein C688.07c OS=Schizosaccharomyces pombe (strain 972 / ATCC 24843) OX=284812 GN=SPAC688.07c PE=1 SV=1	613	113.94	1.2	125270	1	2363.5	22032	1	415.7	65018	2	1226.8
Q10335	Probable 26S proteasome regulatory subunit rpn7	rpn7	3.5501	Q10335	Probable 26S proteasome regulatory subunit rpn7 OS=Schizosaccharomyces pombe (strain 972 / ATCC 24843) OX=284812 GN=rpn7 PE=2 SV=1	570	46.68	3.9	0	0	0	8605.9	1	331	0	0	0
P78810	Vacuolar transporter chaperone 4	vtc4	3.3232	P78810	Vacuolar transporter chaperone complex subunit 4 OS=Schizosaccharomyces pombe (strain 972 / ATCC 24843) OX=284812 GN=vtc4 PE=1 SV=2	458	83.634	6.1	0	0	0	12901	1	330.8	4529.1	1	116.13
Q9P6R6	ATP synthase subunit delta, mitochondrial	atp16	1.8075	Q9P6R6	ATP synthase subunit delta, mitochondrial OS=Schizosaccharomyces pombe (strain 972 / ATCC 24843) OX=284812 GN=atp16 PE=3 SV=2	616	18.41	5.4	11337	1	1030.6	31194	1	2835.8	25956	1	2359.6
Q9P769	60S ribosomal protein L10-B	rpl10b	40.914	Q9P769	Large ribosomal subunit protein uL16B OS=Schizosaccharomyces pombe (strain 972 / ATCC 24843) OX=284812 GN=rpl1002 PE=3 SV=1	617	25.359	52	230370	6	25597	652160	10	72462	335900	8	37322
O74455	Probable 6-phosphogluconolactonase	SPCC16C4.10	2.2207	O74455	Probable 6-phosphogluconolactonase OS=Schizosaccharomyces pombe (strain 972 / ATCC 24843) OX=284812 GN=SPCC16C4.10 PE=3 SV=1	242	28.351	9.3	0	0	0	4448.1	1	317.72	3216.8	1	229.77
P41390	Amidophosphoribosyltransferase	ade4	7.5993	P41390	Amidophosphoribosyltransferase OS=Schizosaccharomyces pombe (strain 972 / ATCC 24843) OX=284812 GN=ade4 PE=1 SV=1	428	59.831	6.9	0	0	0	9044.2	2	301.47	5378.4	1	179.28
O75005	Valine--tRNA ligase	vas2	2.7444	O75005	Valine--tRNA ligase OS=Schizosaccharomyces pombe (strain 972 / ATCC 24843) OX=284812 GN=vas2 PE=3 SV=1	287	111.32	3.9	0	0	0	15636	2	300.7	5650	1	108.65
Q9P784	60S ribosomal protein L4-B	rpl4b	110.3	Q9P784	Large ribosomal subunit protein uL4B OS=Schizosaccharomyces pombe (strain 972 / ATCC 24843) OX=284812 GN=rpl401 PE=1 SV=1	621	39.91	54.8	660620	10	38860	1239500	15	72909	797000	14	46882
Q10488	Probable trans-2-enoyl-CoA reductase, mitochondrial	etr1	1.8464	Q10488	Enoyl-[acyl-carrier-protein] reductase, mitochondrial OS=Schizosaccharomyces pombe (strain 972 / ATCC 24843) OX=284812 GN=etr1 PE=3 SV=1	578	41.229	5.4	0	0	0	5852.9	1	292.65	0	0	0
Q9P7F2	Copper amine oxidase 1	cao1	49.25	Q9P7F2	Copper amine oxidase 1 OS=Schizosaccharomyces pombe (strain 972 / ATCC 24843) OX=284812 GN=cao1 PE=1 SV=1	623	81.24	27.1	119020	3	3606.7	706690	12	21415	385860	10	11693
Q9UT05	Tripeptidyl-peptidase 2 homolog	tpp2	4.9634	Q9UT05	Tripeptidyl-peptidase 2 homolog OS=Schizosaccharomyces pombe (strain 972 / ATCC 24843) OX=284812 GN=tpp2 PE=1 SV=1	674	142.92	3.3	19643	1	332.93	17153	2	290.73	17305	1	293.31
O14301	Uncharacterized WD repeat-containing protein C9G1.05	SPAC9G1.05	7.3937	O14301	Uncharacterized WD repeat-containing protein C9G1.05 OS=Schizosaccharomyces pombe (strain 972 / ATCC 24843) OX=284812 GN=SPAC9G1.05 PE=3 SV=1	138	65.266	4.9	0	0	0	9566	2	289.88	3422.5	1	103.71
O74781	Probable arginine--tRNA ligase, cytoplasmic	mrs1	1.6254	O74781	Probable arginine--tRNA ligase, cytoplasmic OS=Schizosaccharomyces pombe (strain 972 / ATCC 24843) OX=284812 GN=mrs1 PE=2 SV=1	264	70.689	2.3	0	0	0	11772	1	287.12	0	0	0
Q9Y7U7	Staphylococcal nuclease domain-containing protein 1	snd1	4.6032	Q9Y7U7	Staphylococcal nuclease domain-containing protein 1 OS=Schizosaccharomyces pombe (strain 972 / ATCC 24843) OX=284812 GN=snd1 PE=1 SV=1	718	98.16	4.2	0	0	0	11457	2	286.41	0	0	0
Q03392	Proliferating cell nuclear antigen	pcn1	1.3726	Q03392	Proliferating cell nuclear antigen OS=Schizosaccharomyces pombe (strain 972 / ATCC 24843) OX=284812 GN=pcn1 PE=1 SV=1	496	28.969	5	0	0	0	4027.2	1	268.48	0	0	0
Q9P7L1	Thioredoxin domain-containing protein C21C3.12c	SPBC21C3.12c	18.788	Q9P7L1	Thioredoxin domain-containing protein C21C3.12c OS=Schizosaccharomyces pombe (strain 972 / ATCC 24843) OX=284812 GN=SPBC21C3.12c PE=3 SV=1	629	13.932	58.9	81346	2	9038.4	179040	3	19894	105430	3	11714
Q10305	Probable secretory pathway GDP dissociation inhibitor 1	gdi1	1.422	Q10305	Probable secretory pathway GDP dissociation inhibitor 1 OS=Schizosaccharomyces pombe (strain 972 / ATCC 24843) OX=284812 GN=gdi1 PE=3 SV=1	562	49.555	6.4	0	0	0	6321.8	1	263.41	0	0	0
O43011	Histidine--tRNA ligase, mitochondrial	hts1	1.4625	O43011	Histidine--tRNA ligase, mitochondrial OS=Schizosaccharomyces pombe (strain 972 / ATCC 24843) OX=284812 GN=hts1 PE=1 SV=2	180	63.304	1.6	0	0	0	8417.6	1	263.05	0	0	0
Q8WZJ7	C-1-tetrahydrofolate synthase, cytoplasmic;Methylenetetrahydrofolate dehydrogenase;Methenyltetrahydrofolate cyclohydrolase;Formyltetrahydrofolate synthetase	SPBC839.16	5.28	Q8WZJ7	C-1-tetrahydrofolate synthase, cytoplasmic OS=Schizosaccharomyces pombe (strain 972 / ATCC 24843) OX=284812 GN=SPBC839.16 PE=3 SV=1	589	101.2	3.7	0	0	0	14075	1	260.64	4779.5	1	88.509
Q9UUE6	Lysine--tRNA ligase, cytoplasmic	krs1	4.0823	Q9UUE6	Lysine--tRNA ligase, cytoplasmic OS=Schizosaccharomyces pombe (strain 972 / ATCC 24843) OX=284812 GN=krs1 PE=3 SV=1	705	67.493	5.2	14738	2	491.26	7443.4	1	248.11	0	0	0
Q09747	ATP-dependent RNA helicase dbp5	dbp5	2.007	Q09747	ATP-dependent RNA helicase dbp5 OS=Schizosaccharomyces pombe (strain 972 / ATCC 24843) OX=284812 GN=dbp5 PE=1 SV=1	521	56.304	2.6	0	0	0	7470	1	240.97	0	0	0
Q9UT00	Uncharacterized protein PYUK71.03c	SPAPYUK71.03c	1.6914	Q9UT00	Uncharacterized protein PYUK71.03c OS=Schizosaccharomyces pombe (strain 972 / ATCC 24843) OX=284812 GN=SPAPYUK71.03c PE=1 SV=1	673	135.78	1.1	0	0	0	12576	1	237.28	0	0	0
Q09715	Transcriptional repressor tup11	tup11	14.564	Q09715	Transcriptional repressor tup11 OS=Schizosaccharomyces pombe (strain 972 / ATCC 24843) OX=284812 GN=tup11 PE=1 SV=1	515	67.33	3.6	0	0	0	7261.2	1	234.23	4546	1	146.64
Q9USX1	Aminopeptidase 1	ape1	5.5609	Q9USX1	Aminopeptidase 1 OS=Schizosaccharomyces pombe (strain 972 / ATCC 24843) OX=284812 GN=ape1 PE=3 SV=1	670	99.445	5.2	0	0	0	11891	1	233.15	21725	3	425.99
O74740	Cleavage factor two protein 2	cft2	5.3895	O74740	Cleavage factor two protein 2 OS=Schizosaccharomyces pombe (strain 972 / ATCC 24843) OX=284812 GN=cft2 PE=1 SV=1	257	89.45	2.4	0	0	0	9562.8	1	227.69	0	0	0
Q9USR1	Thioredoxin-like protein 1	txl1	2.09	Q9USR1	Thioredoxin-like protein 1 OS=Schizosaccharomyces pombe (strain 972 / ATCC 24843) OX=284812 GN=txl1 PE=4 SV=1	666	31.889	6.2	0	0	0	3630.1	1	226.88	1735.7	1	108.48
Q9C0U6	Xylulose kinase	xks1	1.6882	Q9C0U6	Xylulose kinase OS=Schizosaccharomyces pombe (strain 972 / ATCC 24843) OX=284812 GN=xks1 PE=3 SV=1	596	61.682	4.7	0	0	0	7344	2	222.54	0	0	0
Q9P7U2;G2TRN6	Putative aryl-alcohol dehydrogenase C977.14c;Putative aryl-alcohol dehydrogenase C750.01	SPAC977.14c;SPAC750.01	16.314	Q9P7U2;G2TRN6	Putative aryl-alcohol dehydrogenase C977.14c OS=Schizosaccharomyces pombe (strain 972 / ATCC 24843) OX=284812 GN=SPAC977.14c PE=1 SV=1;Putative aryl-alcohol dehydrogenase C750.01 OS=Schizosaccharomyces pombe (strain 972 / ATCC 24843) OX=284812 GN=SPAC750.0	641	39.914	12.3	53605	3	2233.5	139300	2	5804.2	85504	3	3562.7
O74970	Pre-mRNA-processing factor 39	prp39	2.9046	O74970	Pre-mRNA-processing factor 39 OS=Schizosaccharomyces pombe (strain 972 / ATCC 24843) OX=284812 GN=prp39 PE=3 SV=1	283	71.246	4.2	0	0	0	9153.4	2	217.94	0	0	0
Q9P7V8	Probable mitochondrial phosphate carrier protein	SPBC1703.13c	13.355	Q9P7V8	Probable mitochondrial phosphate carrier protein OS=Schizosaccharomyces pombe (strain 972 / ATCC 24843) OX=284812 GN=SPBC1703.13c PE=3 SV=1	643	33.843	29.3	107460	5	6716.2	190540	7	11909	188530	4	11783
O14233	mRNA 3-end-processing protein rna14	rna14	1.1816	O14233	mRNA 3-end-processing protein rna14 OS=Schizosaccharomyces pombe (strain 972 / ATCC 24843) OX=284812 GN=rna14 PE=3 SV=1	129	83.925	1.5	0	0	0	8212	1	216.11	0	0	0
O13811	Protein disulfide-isomerase C17H9.14c	SPAC17H9.14c	1.8715	O13811	Protein disulfide-isomerase C17H9.14c OS=Schizosaccharomyces pombe (strain 972 / ATCC 24843) OX=284812 GN=SPAC17H9.14c PE=3 SV=1	86	40.691	9.7	0	0	0	3858.4	1	203.08	9052.6	1	476.45
Q9Y7Y8	Probable glutamine--tRNA ligase	qrs1	2.5579	Q9Y7Y8	Probable glutamine--tRNA ligase OS=Schizosaccharomyces pombe (strain 972 / ATCC 24843) OX=284812 GN=qrs1 PE=3 SV=1	721	92.072	2.7	0	0	0	10627	2	200.52	2554.7	1	48.201
O14307	tRNA (adenine(58)-N(1))-methyltransferase catalytic subunit trm61	cpd1	2.9447	O14307	tRNA (adenine(58)-N(1))-methyltransferase catalytic subunit trm61 OS=Schizosaccharomyces pombe (strain 972 / ATCC 24843) OX=284812 GN=cpd1 PE=3 SV=1	139	41.733	4.1	0	0	0	4548.2	1	197.75	0	0	0
Q9UQX0	Superoxide dismutase [Mn], mitochondrial	sod2	2.1685	Q9UQX0	Superoxide dismutase [Mn], mitochondrial OS=Schizosaccharomyces pombe (strain 972 / ATCC 24843) OX=284812 GN=sod2 PE=1 SV=1	648	24.346	4.1	18899	1	1718.1	46707	1	4246.1	42608	1	3873.5
O43090	Probable NADH-ubiquinone oxidoreductase C947.15c, mitochondrial	SPBC947.15c	2.8294	O43090	Probable NADH-ubiquinone oxidoreductase C947.15c, mitochondrial OS=Schizosaccharomyces pombe (strain 972 / ATCC 24843) OX=284812 GN=SPBC947.15c PE=3 SV=1	188	60.78	6	9924.3	2	342.22	5630.2	1	194.15	0	0	0
Q9URM2	Probable transketolase	SPBC2G5.05	48.558	Q9URM2	Probable transketolase OS=Schizosaccharomyces pombe (strain 972 / ATCC 24843) OX=284812 GN=SPBC2G5.05 PE=2 SV=1	650	75.181	37.5	104140	5	2975.6	426450	11	12184	500130	13	14289
O74536	SNF1-like protein kinase ssp2	ssp2	3.7392	O74536	SNF1-like protein kinase ssp2 OS=Schizosaccharomyces pombe (strain 972 / ATCC 24843) OX=284812 GN=ssp2 PE=1 SV=1	250	65.995	3	0	0	0	6234.4	1	188.92	0	0	0
O13637	Protein transport protein sec31	sec31	1.3431	O13637	Protein transport protein sec31 OS=Schizosaccharomyces pombe (strain 972 / ATCC 24843) OX=284812 GN=sec31 PE=1 SV=1	67	132.5	1.4	0	0	0	12450	1	175.36	0	0	0
Q9URX6	60S ribosomal protein L31	rpl31	7.3164	Q9URX6	Large ribosomal subunit protein eL31 OS=Schizosaccharomyces pombe (strain 972 / ATCC 24843) OX=284812 GN=rpl31 PE=1 SV=1	653	13.261	37.2	131530	2	18790	130020	3	18574	124910	4	17845
O13741	Nucleolar protein 12	nop12	2.6106	O13741	Nucleolar protein 12 OS=Schizosaccharomyces pombe (strain 972 / ATCC 24843) OX=284812 GN=nop12 PE=1 SV=1	76	49.38	3.7	0	0	0	4033	1	175.35	0	0	0
Q9URY7	Putative formamidase C869.04	SPAC869.04	13.962	Q9URY7	Putative formamidase C869.04 OS=Schizosaccharomyces pombe (strain 972 / ATCC 24843) OX=284812 GN=SPAC869.04 PE=3 SV=1	655	44.792	23.9	144770	2	8042.6	415330	7	23074	246130	4	13674
Q9P7T8	Uncharacterized helicase C694.02	SPAC694.02	6.3912	Q9P7T8	Uncharacterized helicase C694.02 OS=Schizosaccharomyces pombe (strain 972 / ATCC 24843) OX=284812 GN=SPAC694.02 PE=3 SV=1	640	195.06	1.7	0	0	0	13047	2	171.68	0	0	0
Q9US22	60S ribosomal protein L15-B	rpl15b	20.043	Q9US22	Large ribosomal subunit protein eL15B OS=Schizosaccharomyces pombe (strain 972 / ATCC 24843) OX=284812 GN=rpl1502 PE=1 SV=1	657	23.822	43.8	162010	5	14728	273180	4	24834	161420	6	14675
O13923	Coronin-like protein crn1	crn1	1.392	O13923	Coronin-like protein crn1 OS=Schizosaccharomyces pombe (strain 972 / ATCC 24843) OX=284812 GN=crn1 PE=1 SV=1	95	67.015	3.3	0	0	0	5365.5	1	167.67	11061	2	345.65
Q10490	Putative leucine--tRNA ligase, cytoplasmic	lrs1	6.9578	Q10490	Putative leucine--tRNA ligase, cytoplasmic OS=Schizosaccharomyces pombe (strain 972 / ATCC 24843) OX=284812 GN=lrs1 PE=1 SV=1	580	126.45	1.5	0	0	0	10207	1	167.33	2782.5	1	45.615
O13781	Uncharacterized protein C17G6.03	SPAC17G6.03	1.4486	O13781	Uncharacterized protein C17G6.03 OS=Schizosaccharomyces pombe (strain 972 / ATCC 24843) OX=284812 GN=SPAC17G6.03 PE=3 SV=1	81	71.441	2.8	0	0	0	5429.3	1	164.52	0	0	0
Q10499	Apoptosis-inducing factor 1	aif1	3.7339	Q10499	Apoptosis-inducing factor 1 OS=Schizosaccharomyces pombe (strain 972 / ATCC 24843) OX=284812 GN=aif1 PE=3 SV=3	583	66.565	8.3	0	0	0	6568.9	1	164.22	33624	3	840.6
Q9UT61	Alpha-mannosidase	ams1	3.2845	Q9UT61	Alpha-mannosidase OS=Schizosaccharomyces pombe (strain 972 / ATCC 24843) OX=284812 GN=ams1 PE=1 SV=1	680	122.44	1.5	0	0	0	8010.7	1	143.05	0	0	0
Q1K9C2	Sulfite reductase [NADPH] subunit beta	sir1	4.04	Q1K9C2	Sulfite reductase [NADPH] subunit beta OS=Schizosaccharomyces pombe (strain 972 / ATCC 24843) OX=284812 GN=sir1 PE=3 SV=1	585	163.84	4.3	0	0	0	10160	2	141.11	10623	2	147.54
Q9UT59	Putative uncharacterized oxidoreductase C513.07	SPAC513.07	1.4669	Q9UT59	Putative uncharacterized oxidoreductase C513.07 OS=Schizosaccharomyces pombe (strain 972 / ATCC 24843) OX=284812 GN=SPAC513.07 PE=3 SV=1	679	37.461	4.2	0	0	0	2387.5	1	140.44	3348.9	1	196.99
Q9C0W7	AP-2 complex subunit alpha	apl3	1.2817	Q9C0W7	AP-2 complex subunit alpha OS=Schizosaccharomyces pombe (strain 972 / ATCC 24843) OX=284812 GN=apl3 PE=3 SV=1	597	100.08	2.8	0	0	0	5016.6	1	106.74	0	0	0
O13736	Actin cytoskeleton-regulatory complex protein sla1	sla1	1.1678	O13736	Actin cytoskeleton-regulatory complex protein sla1 OS=Schizosaccharomyces pombe (strain 972 / ATCC 24843) OX=284812 GN=sla1 PE=1 SV=1	75	154.63	0.8	0	0	0	4664	1	101.39	0	0	0
P87112	General negative regulator of transcription subunit 1	not1	2.1214	P87112	General negative regulator of transcription subunit 1 OS=Schizosaccharomyces pombe (strain 972 / ATCC 24843) OX=284812 GN=not1 PE=1 SV=1	481	237.13	0.8	0	0	0	6227	1	67.685	0	0	0
O74475	1,3-beta-glucan synthase component bgs4	bgs4	1.446	O74475	1,3-beta-glucan synthase component bgs4 OS=Schizosaccharomyces pombe (strain 972 / ATCC 24843) OX=284812 GN=bgs4 PE=1 SV=1	243	225.18	0.7	2504.4	1	33.392	3927.9	1	52.372	0	0	0
P40976	L-aminoadipate-semialdehyde dehydrogenase	lys1	1.8254	P40976	L-2-aminoadipate reductase OS=Schizosaccharomyces pombe (strain 972 / ATCC 24843) OX=284812 GN=lys1 PE=1 SV=3	426	156.89	1.1	0	0	0	3801.4	1	50.686	0	0	0
Q9USX4;Q9USG6	60S ribosomal protein L33-A;60S ribosomal protein L33-B	rpl33a;rpl33b	5.5137	Q9USX4;Q9USG6	Large ribosomal subunit protein eL33A OS=Schizosaccharomyces pombe (strain 972 / ATCC 24843) OX=284812 GN=rpl35b PE=3 SV=2;Large ribosomal subunit protein eL33B OS=Schizosaccharomyces pombe (strain 972 / ATCC 24843) OX=284812 GN=rpl35a PE=1 SV=1	671	12.187	35.2	39088	1	4343.2	32468	1	3607.5	50960	2	5662.3
O74895	60S ribosomal protein L15-A	rpl15a	2.2574	O74895	Large ribosomal subunit protein eL15A OS=Schizosaccharomyces pombe (strain 972 / ATCC 24843) OX=284812 GN=rpl15 PE=1 SV=1	276	23.806	43.8	7221.2	6	656.47	0	4	0	0	5	0
O42706	60S ribosomal protein L21-B	rpl21b	2.8842	O42706	Large ribosomal subunit protein eL21B OS=Schizosaccharomyces pombe (strain 972 / ATCC 24843) OX=284812 GN=rpl2102 PE=2 SV=2	158	18.353	30.6	0	0	0	0	1	0	15280	2	3055.9
Q9Y7Z3	Putative acyl-CoA-binding protein	SPBC1539.06	3.6041	Q9Y7Z3	Putative acyl-CoA-binding protein OS=Schizosaccharomyces pombe (strain 972 / ATCC 24843) OX=284812 GN=SPBC1539.06 PE=3 SV=1	722	9.838	56.3	0	0	0	0	0	0	80202	4	13367
Q9UT19	Probable 5-methyltetrahydropteroyltriglutamate--homocysteine methyltransferase	met26	105.39	Q9UT19	Probable 5-methyltetrahydropteroyltriglutamate--homocysteine methyltransferase OS=Schizosaccharomyces pombe (strain 972 / ATCC 24843) OX=284812 GN=met26 PE=1 SV=1	675	85.339	38.5	193380	7	3867.6	1029700	15	20595	1013800	19	20276
Q9UT36	Probable hydroxyacylglutathione hydrolase C824.07	SPAC824.07	2.1643	Q9UT36	Probable hydroxyacylglutathione hydrolase C824.07 OS=Schizosaccharomyces pombe (strain 972 / ATCC 24843) OX=284812 GN=SPAC824.07 PE=3 SV=1	676	28.483	5.9	20878	1	1739.9	0	0	0	0	0	0
O14057	Probable guanine deaminase	SPCC1672.03c	6.2854	O14057	Probable guanine deaminase OS=Schizosaccharomyces pombe (strain 972 / ATCC 24843) OX=284812 GN=SPCC1672.03c PE=3 SV=1	108	58.046	8.5	0	0	0	0	0	0	13285	2	510.97
Q9UT56	40S ribosomal protein S26-A	rps26a	1.5716	Q9UT56	Small ribosomal subunit protein eS26A OS=Schizosaccharomyces pombe (strain 972 / ATCC 24843) OX=284812 GN=rps2601 PE=3 SV=1	678	13.876	10	5947.3	1	1486.8	7946.8	1	1986.7	5022.2	1	1255.5
O74429	Inositol hexakisphosphate and diphosphoinositol-pentakisphosphate kinase	asp1	1.6947	O74429	Inositol hexakisphosphate and diphosphoinositol-pentakisphosphate kinase OS=Schizosaccharomyces pombe (strain 972 / ATCC 24843) OX=284812 GN=asp1 PE=1 SV=1	237	105.68	3.9	0	0	0	0	0	0	382420	2	7215.4
O94634	Threonine dehydratase, mitochondrial	SPBC1677.03c	3.4148	O94634	Threonine dehydratase, mitochondrial OS=Schizosaccharomyces pombe (strain 972 / ATCC 24843) OX=284812 GN=SPBC1677.03c PE=3 SV=1	328	66.543	5	0	0	0	0	0	0	10326	2	333.09
P40235	Casein kinase I homolog hhp1	hhp1	1.515	P40235	Casein kinase I homolog hhp1 OS=Schizosaccharomyces pombe (strain 972 / ATCC 24843) OX=284812 GN=hhp1 PE=2 SV=1	417	42.45	7.7	0	0	0	0	0	0	8443.9	2	444.41
Q09741	Spermidine synthase	SPBC12C2.07c	6.5664	Q09741	Spermidine synthase OS=Schizosaccharomyces pombe (strain 972 / ATCC 24843) OX=284812 GN=SPBC12C2.07c PE=3 SV=1	519	33.149	13.8	5856.8	1	366.05	0	0	0	20420	2	1276.3
Q9UT97	Probable proteasome subunit alpha type-5	pup2	6.0036	Q9UT97	Probable proteasome subunit alpha type-5 OS=Schizosaccharomyces pombe (strain 972 / ATCC 24843) OX=284812 GN=pup2 PE=1 SV=1	683	27.573	13	32547	1	2324.8	119950	2	8567.7	37921	2	2708.6
Q9UTA6	Uncharacterized hydrolase C25B8.12c	SPAC25B8.12c	28.063	Q9UTA6	Uncharacterized hydrolase C25B8.12c OS=Schizosaccharomyces pombe (strain 972 / ATCC 24843) OX=284812 GN=SPAC25B8.12c PE=1 SV=1	684	33.85	32	23357	2	1459.8	169560	4	10598	172290	5	10768
Q10057	Putative protein disulfide-isomerase C1F5.02	SPAC1F5.02	3.3001	Q10057	Putative protein disulfide-isomerase C1F5.02 OS=Schizosaccharomyces pombe (strain 972 / ATCC 24843) OX=284812 GN=SPAC1F5.02 PE=3 SV=1	545	54.88	4.5	18356	1	655.55	0	0	0	50422	2	1800.8
O13788	SWI/SNF and RSC complexes subunit ssr1	ssr1	1.2406	O13788	SWI/SNF and RSC complexes subunit ssr1 OS=Schizosaccharomyces pombe (strain 972 / ATCC 24843) OX=284812 GN=ssr1 PE=1 SV=1	83	59.638	3.2	0	0	0	0	0	0	13941	1	410.02
O14169	Phosphatidylglycerol phospholipase C	SPAC4D7.02c	1.2277	O14169	Phosphatidylglycerol phospholipase C OS=Schizosaccharomyces pombe (strain 972 / ATCC 24843) OX=284812 GN=SPAC4D7.02c PE=3 SV=2	123	35.585	6.1	0	0	0	0	0	0	12570	1	571.37
O14241	Actin-related protein 2/3 complex subunit 2	arc2	1.8196	O14241	Actin-related protein 2/3 complex subunit 2 OS=Schizosaccharomyces pombe (strain 972 / ATCC 24843) OX=284812 GN=arc2 PE=1 SV=1	130	36.974	3.2	6082.2	1	304.11	0	0	0	11513	1	575.66
O14359	Uncharacterized AIM2 family protein C30D10.14	SPBC30D10.14	2.3786	O14359	Uncharacterized AIM2 family protein C30D10.14 OS=Schizosaccharomyces pombe (strain 972 / ATCC 24843) OX=284812 GN=SPBC30D10.14 PE=3 SV=1	146	27.414	8.8	0	0	0	0	0	0	9556.2	1	637.08
Q9UTI8	60S ribosomal protein L42	rpl42	4.3104	Q9UTI8	Large ribosomal subunit protein eL42 OS=Schizosaccharomyces pombe (strain 972 / ATCC 24843) OX=284812 GN=rpl42 PE=1 SV=3	690	12.205	6.6	14577	1	4859	0	0	0	0	0	0
O42842	Adenine phosphoribosyltransferase	apt1	1.1268	O42842	Adenine phosphoribosyltransferase OS=Schizosaccharomyces pombe (strain 972 / ATCC 24843) OX=284812 GN=apt1 PE=3 SV=1	159	20.746	5.9	0	0	0	0	0	0	10618	1	1061.8
O43014	Mannose-6-phosphate isomerase	pmi40	1.1146	O43014	Mannose-6-phosphate isomerase OS=Schizosaccharomyces pombe (strain 972 / ATCC 24843) OX=284812 GN=pmi40 PE=3 SV=1	182	45.59	5.8	0	0	0	0	0	0	5017.5	1	295.14
Q9UTJ7	Probable succinate dehydrogenase [ubiquinone] flavoprotein subunit, mitochondrial	sdh1	71.456	Q9UTJ7	Probable succinate dehydrogenase [ubiquinone] flavoprotein subunit, mitochondrial OS=Schizosaccharomyces pombe (strain 972 / ATCC 24843) OX=284812 GN=sdh1 PE=2 SV=1	693	70.465	30.6	136580	4	4017	449020	12	13206	271410	12	7982.7
O43028	Vacuolar protein 8	vac8	1.4696	O43028	Vacuolar protein 8 OS=Schizosaccharomyces pombe (strain 972 / ATCC 24843) OX=284812 GN=vac8 PE=1 SV=4	184	60.232	2.7	0	0	0	0	0	0	4242.6	1	151.52
Q9UTN7	Meiotically up-regulated gene 95 protein	mug95	1.5252	Q9UTN7	Meiotically up-regulated gene 95 protein OS=Schizosaccharomyces pombe (strain 972 / ATCC 24843) OX=284812 GN=mug95 PE=1 SV=1	695	20.575	6.7	67951	1	11325	112170	1	18695	89302	1	14884
O60102	Translation initiation factor rli1	rli1	1.9707	O60102	Translation initiation factor rli1 OS=Schizosaccharomyces pombe (strain 972 / ATCC 24843) OX=284812 GN=rli1 PE=3 SV=1	209	66.589	3.5	0	0	0	0	0	0	3124.1	1	97.629
O60109	Alkaline phosphatase	SPBC14F5.13c	10.926	O60109	Alkaline phosphatase OS=Schizosaccharomyces pombe (strain 972 / ATCC 24843) OX=284812 GN=SPBC14F5.13c PE=3 SV=1	211	58.666	3	0	0	0	0	0	0	5755.2	1	230.21
O74333	Non-classical export protein 2 homolog	fhn1	1.5585	O74333	Non-classical export protein 2 homolog OS=Schizosaccharomyces pombe (strain 972 / ATCC 24843) OX=284812 GN=fhn1 PE=3 SV=1	229	20.273	5.5	0	0	0	0	0	0	17901	1	2237.6
Q9UU78	60S acidic ribosomal protein P1-alpha 5	rpa5	4.3462	Q9UU78	Large ribosomal subunit protein P1C OS=Schizosaccharomyces pombe (strain 972 / ATCC 24843) OX=284812 GN=rpp103 PE=1 SV=1	699	11.216	14.7	6196	1	2065.3	45064	1	15021	22227	1	7409
O74338	Mitosis inducer protein blt1	blt1	6.6278	O74338	Mitosis inducer protein blt1 OS=Schizosaccharomyces pombe (strain 972 / ATCC 24843) OX=284812 GN=blt1 PE=1 SV=1	230	78.116	2.9	0	0	0	0	0	0	0	1	0
Q9UUC1	60S ribosomal protein L21-A	rpl21a	16.947	Q9UUC1	Large ribosomal subunit protein eL21A OS=Schizosaccharomyces pombe (strain 972 / ATCC 24843) OX=284812 GN=rpl2101 PE=1 SV=1	701	18.38	25.6	27275	1	4545.9	134090	2	22348	96730	2	16122
O74555	Branchpoint-bridging protein	bpb1	4.6457	O74555	Branchpoint-bridging protein OS=Schizosaccharomyces pombe (strain 972 / ATCC 24843) OX=284812 GN=bpb1 PE=1 SV=1	253	63.621	3.6	0	0	0	0	0	0	16465	1	968.55
O74628	Uncharacterized oxidoreductase C162.03	SPCC162.03	1.1749	O74628	Uncharacterized oxidoreductase C162.03 OS=Schizosaccharomyces pombe (strain 972 / ATCC 24843) OX=284812 GN=SPCC162.03 PE=3 SV=1	254	32.614	4.1	0	0	0	0	0	0	2759.8	1	162.34
O74989	Uncharacterized protein C338.12	SPCC338.12	2.9785	O74989	Uncharacterized protein C338.12 OS=Schizosaccharomyces pombe (strain 972 / ATCC 24843) OX=284812 GN=SPCC338.12 PE=3 SV=1	286	8.5515	24.7	0	0	0	0	0	0	5061.3	1	1265.3
O94461	Probable phosphatase C1687.21		6.6156	O94461	Probable phosphatase C1687.21 OS=Schizosaccharomyces pombe (strain 972 / ATCC 24843) OX=284812 GN=SPAC1687.21 PE=3 SV=1	313	23.698	7.7	0	0	0	0	0	0	7446.5	1	744.65
O94550	Prohibitin-2	phb2	1.1845	O94550	Prohibitin-2 OS=Schizosaccharomyces pombe (strain 972 / ATCC 24843) OX=284812 GN=phb2 PE=1 SV=2	321	32.338	9	0	0	0	0	0	0	4323.4	1	288.23
Q9UUG0	Fatty acid synthase subunit beta;3-hydroxyacyl-[acyl-carrier-protein] dehydratase;Enoyl-[acyl-carrier-protein] reductase [NADH];[Acyl-carrier-protein] acetyltransferase;[Acyl-carrier-protein] malonyltransferase;S-acyl fatty acid synthase thioesterase	fas1	206.84	Q9UUG0	Fatty acid synthase subunit beta OS=Schizosaccharomyces pombe (strain 972 / ATCC 24843) OX=284812 GN=fas1 PE=1 SV=1	707	230.56	29.2	425470	10	4432	1460200	31	15210	989650	35	10309
O94579	Probable proteasome subunit alpha type-2	pre8	1.2334	O94579	Probable proteasome subunit alpha type-2 OS=Schizosaccharomyces pombe (strain 972 / ATCC 24843) OX=284812 GN=pre8 PE=3 SV=1	324	26.404	5.7	0	0	0	0	0	0	7003	1	500.21
P17608	GTP-binding protein ryh1	ryh1	1.6059	P17608	GTP-binding protein ryh1 OS=Schizosaccharomyces pombe (strain 972 / ATCC 24843) OX=284812 GN=ryh1 PE=1 SV=1	372	23.136	5.5	0	0	0	0	0	0	8720.1	1	872.01
P50524	26S proteasome regulatory subunit rpn12	rpn12	5.4304	P50524	26S proteasome regulatory subunit rpn12 OS=Schizosaccharomyces pombe (strain 972 / ATCC 24843) OX=284812 GN=rpn12 PE=1 SV=1	444	30.899	6.7	0	0	0	0	0	0	10704	1	713.61
P78854	Lysophospholipase 1	plb1	2.611	P78854	Lysophospholipase 1 OS=Schizosaccharomyces pombe (strain 972 / ATCC 24843) OX=284812 GN=plb1 PE=2 SV=2	466	67.118	2.1	0	0	0	0	0	0	4584.8	1	269.7
Q09785	Putative glycine dehydrogenase (decarboxylating), mitochondrial	gcv2	2.6104	Q09785	Putative glycine dehydrogenase (decarboxylating), mitochondrial OS=Schizosaccharomyces pombe (strain 972 / ATCC 24843) OX=284812 GN=gcv2 PE=3 SV=2	529	114.23	1.5	0	0	0	0	0	0	12497	1	240.33
Q10163	Small nuclear ribonucleoprotein-associated protein B	smb1	2.1835	Q10163	Small nuclear ribonucleoprotein-associated protein B OS=Schizosaccharomyces pombe (strain 972 / ATCC 24843) OX=284812 GN=smb1 PE=1 SV=1	552	15.476	9.5	0	0	0	0	0	0	5913.5	1	657.06
Q10475	Eukaryotic translation initiation factor 4 gamma	tif471	1.5265	Q10475	Eukaryotic translation initiation factor 4 gamma OS=Schizosaccharomyces pombe (strain 972 / ATCC 24843) OX=284812 GN=tif471 PE=1 SV=1	577	154.03	0.7	0	0	0	0	0	0	9160.3	1	134.71
Q1MTR1	Putative mitochondrial ATP-dependent helicase irc3	irc3	2.6277	Q1MTR1	Putative mitochondrial ATP-dependent helicase irc3 OS=Schizosaccharomyces pombe (strain 972 / ATCC 24843) OX=284812 GN=irc3 PE=3 SV=2	586	68.942	1.3	0	0	0	0	0	0	147320	1	4464.2
Q9HFF0	MICOS complex subunit mic10	mic10	2.1081	Q9HFF0	MICOS complex subunit mic10 OS=Schizosaccharomyces pombe (strain 972 / ATCC 24843) OX=284812 GN=mic10 PE=3 SV=1	604	9.3085	17.4	0	0	0	0	0	0	7461.9	1	1865.5
Q9Y7U0	Uncharacterized protein C63.14	SPCC63.14	4.9649	Q9Y7U0	Uncharacterized protein C63.14 OS=Schizosaccharomyces pombe (strain 972 / ATCC 24843) OX=284812 GN=SPCC63.14 PE=1 SV=1	717	131.06	2.1	89442	2	1397.5	52357	1	818.08	33080	1	516.88
Q9P7H0	H/ACA ribonucleoprotein complex subunit 2	nhp2	4.0061	Q9P7H0	H/ACA ribonucleoprotein complex subunit nhp2 OS=Schizosaccharomyces pombe (strain 972 / ATCC 24843) OX=284812 GN=nhp2 PE=1 SV=1	626	17.178	16.9	0	0	0	0	0	0	19959	1	3991.9
Q9P7M9	Probable GTP cyclohydrolase-2	rib1	1.1111	Q9P7M9	Probable GTP cyclohydrolase-2 OS=Schizosaccharomyces pombe (strain 972 / ATCC 24843) OX=284812 GN=rib1 PE=3 SV=1	633	36.524	3.1	0	0	0	0	0	0	36676	1	1833.8
Q9UUI5	Protein transport protein sec24	sec24	1.8317	Q9UUI5	Protein transport protein sec24 OS=Schizosaccharomyces pombe (strain 972 / ATCC 24843) OX=284812 GN=sec24 PE=2 SV=1	708	101.9	1.4	0	0	0	0	0	0	1494.9	1	42.711
Q9Y7X6	Stress response protein ish1	ish1	1.4077	Q9Y7X6	Stress response protein ish1 OS=Schizosaccharomyces pombe (strain 972 / ATCC 24843) OX=284812 GN=ish1 PE=1 SV=1	720	75.698	1.9	0	0	0	0	0	0	8671.5	1	228.2
O94280	UPF0674 endoplasmic reticulum membrane protein C2G5.01	SPBC2G5.01	1.3972	O94280	UPF0674 endoplasmic reticulum membrane protein C2G5.01 OS=Schizosaccharomyces pombe (strain 972 / ATCC 24843) OX=284812 GN=SPBC2G5.01 PE=3 SV=1	294	43.097	3.7	6655.1	1	475.37	0	0	0	0	0	0
Q10422	Uncharacterized RNA-binding protein C25G10.01		1.1164	Q10422	Uncharacterized RNA-binding protein C25G10.01 OS=Schizosaccharomyces pombe (strain 972 / ATCC 24843) OX=284812 GN=SPAC25G10.01 PE=1 SV=1	575	33.564	2.7	3935.2	1	437.24	0	0	0	0	0	0

## Sheet: 0647_proteinGroups_Raw
Intensity 0647_1_1	Peptides 0647_1_1	iBAQ 0647_1_1	Intensity 0647_2_1	Peptides 0647_2_1	iBAQ 0647_2_1	Intensity 0647_3_1	Peptides 0647_3_1	iBAQ 0647_3_1	Peptides	Razor + unique peptides	Unique peptides	Unique + razor sequence coverage [%]	Unique sequence coverage [%]	Q-value	Intensity	iBAQ peptides	MS/MS count	Peptide counts (all)	Peptide counts (razor+unique)	Peptide counts (unique)	Number of proteins	Razor + unique peptides 0647_1_1	Razor + unique peptides 0647_2_1	Razor + unique peptides 0647_3_1	Unique peptides 0647_1_1	Unique peptides 0647_2_1	Unique peptides 0647_3_1	Sequence length	Sequence lengths	Sequence coverage 0647_1_1 [%]	Sequence coverage 0647_2_1 [%]	Sequence coverage 0647_3_1 [%]	iBAQ	Peptide IDs	Peptide is razor	Mod. peptide IDs	Evidence IDs	MS/MS IDs	Best MS/MS	Deamidation (N) site IDs	Oxidation (M) site IDs	Deamidation (N) site positions	Oxidation (M) site positions	Taxonomy IDs	Majority protein IDs	Protein names	Gene names	Score	Protein IDs
44517	3	967.75	106170	5	2308	112070	6	2436.4	8	8	7	13	11.9	0	262760	46	15	8	8	7	1	3	5	6	3	5	6	756	756	4.9	8.7	9.8	5712.1	NaN	NaN	NaN	NaN	NaN	NaN	NaN	NaN	NaN	NaN	284812	A9ZLL8	Protein lsd90	lsd90	15.891	A9ZLL8
0	0	0	3686	1	737.19	4854.1	1	970.82	1	1	1	22.1	22.1	0	8540.1	5	2	1	1	1	1	0	1	1	0	1	1	95	95	0	22.1	22.1	1708	3308	NaN	3521	NaN	NaN	9344	NaN	NaN	NaN	NaN	284812	G2TRQ0	Uncharacterized protein tam13	tam13	18.175	G2TRQ0
15000	1	2500	0	0	0	0	0	0	1	1	1	7.7	7.7	0	15000	6	1	1	1	1	1	1	0	0	1	0	0	168	168	7.7	0	0	2500	2378	NaN	2519	6517	6517	6517	NaN	NaN	NaN	NaN	284812	G2TRQ9	Uncharacterized protein tam10	tam10	1.7487	G2TRQ9
0	0	0	90781	5	3242.2	64783	4	2313.7	7	7	7	18.8	18.8	0	155560	28	10	7	7	7	1	0	5	4	0	5	4	500	500	0	14.4	11	5555.8	NaN	NaN	NaN	NaN	NaN	NaN	NaN	NaN	NaN	NaN	284812	O00091	Glucose-6-phosphate 1-dehydrogenase	zwf1	16.736	O00091
0	0	0	10922	1	341.3	0	0	0	1	1	1	2.5	2.5	0	10922	32	1	1	1	1	1	0	1	0	0	1	0	643	643	0	2.5	0	341.3	1065	NaN	1110	2688	2688	2688	NaN	NaN	NaN	NaN	284812	O13282	Transcription initiation factor TFIID subunit 5	taf5	3.4937	O13282
17164	1	817.33	74081	2	3527.7	40188	2	1913.7	2	2	2	9.8	9.8	0	131430	21	5	2	2	2	1	1	2	2	1	2	2	429	429	3	9.8	9.8	6258.7	NaN	NaN	NaN	NaN	NaN	NaN	NaN	NaN	NaN	NaN	284812	O13326	O-acetylhomoserine (thiol)-lyase	SPBC428.11	7.2099	O13326
0	0	0	60130	3	1582.4	50531	4	1329.8	5	5	5	11.2	11.2	0	110660	38	7	5	5	5	1	0	3	4	0	3	4	636	636	0	5.5	9.1	2912.1	NaN	NaN	NaN	NaN	NaN	NaN	NaN	NaN	NaN	NaN	284812	O13370	ATP-dependent RNA helicase ded1	ded1	23.584	O13370
25154	2	3593.4	103480	4	14783	43772	4	6253.1	4	2	2	20.4	20.4	0	172410	7	10	4	2	2	1	1	2	2	1	2	2	147	147	19	39.5	39.5	24629	NaN	NaN	NaN	NaN	NaN	NaN	NaN	NaN	NaN	NaN	284812	O13614	40S ribosomal protein S10-B	rps10b	6.3273	O13614
0	0	0	12450	1	175.36	0	0	0	1	1	1	1.4	1.4	0.0072674	12450	71	1	1	1	1	1	0	1	0	0	1	0	1224	1224	0	1.4	0	175.36	249	NaN	262	636	636	636	NaN	NaN	NaN	NaN	284812	O13637	Protein transport protein sec31	sec31	1.3431	O13637
317080	7	15854	773340	12	38667	426980	9	21349	14	14	14	39.5	39.5	0	1517400	20	32	14	14	14	1	7	12	9	7	12	9	433	433	19.9	31.6	29.8	75870	NaN	NaN	NaN	NaN	NaN	NaN	NaN	NaN	NaN	NaN	284812	O13639	Adenosylhomocysteinase		78.229	O13639
0	0	0	38398	5	767.96	10901	2	218.02	6	6	5	8.3	6.8	0	49299	50	7	6	6	5	1	0	5	2	0	5	2	1064	1064	0	6.8	3	985.98	NaN	NaN	NaN	NaN	NaN	NaN	NaN	NaN	NaN	NaN	284812	O13651	Isoleucine--tRNA ligase, cytoplasmic	irs1	9.8837	O13651
0	0	0	748100	1	17398	0	0	0	1	1	1	2.1	2.1	0.0098039	748100	43	1	1	1	1	1	0	1	0	0	1	0	840	840	0	2.1	0	17398	2789	NaN	2956	7807	7807	7807	NaN	72	NaN	176	284812	O13652	Protein sfi1	sfi1	1.1111	O13652
0	0	0	8927.1	1	525.12	12529	2	736.97	2	2	2	10.2	10.2	0	21456	17	3	2	2	2	1	0	1	2	0	1	2	344	344	0	4.9	10.2	1262.1	NaN	NaN	NaN	NaN	NaN	NaN	NaN	NaN	NaN	NaN	284812	O13656	Probable mitochondrial import receptor subunit tom40	tom40	7.3154	O13656
222500	3	13088	1120900	8	65932	606240	7	35661	9	9	9	37.1	37.1	0	1949600	17	26	9	9	9	1	3	8	7	3	8	7	259	259	11.6	33.2	32.8	114680	NaN	NaN	NaN	NaN	NaN	NaN	NaN	NaN	NaN	NaN	284812	O13672	60S ribosomal protein L8	rpl8	33.526	O13672
0	0	0	50409	3	2520.5	30355	2	1517.7	3	3	3	11.8	11.8	0	80764	20	6	3	3	3	1	0	3	2	0	3	2	356	356	0	11.8	9.3	4038.2	NaN	NaN	NaN	NaN	NaN	NaN	NaN	NaN	NaN	NaN	284812	O13696	Isocitrate dehydrogenase [NAD] subunit 1, mitochondrial	idh1	7.1749	O13696
3970.7	1	96.846	79426	5	1937.2	29169	3	711.45	5	5	5	9.1	9.1	0	112570	41	9	5	5	5	1	1	5	3	1	5	3	734	734	2.2	9.1	5.3	2745.5	NaN	NaN	NaN	NaN	NaN	NaN	NaN	NaN	NaN	NaN	284812	O13718	Vacuolar transporter chaperone 2	vtc2	9.0577	O13718
0	0	0	4664	1	101.39	0	0	0	1	1	1	0.8	0.8	0.009901	4664	46	1	1	1	1	1	0	1	0	0	1	0	1420	1420	0	0.8	0	101.39	1437	NaN	1504	3704	3704	3704	NaN	NaN	NaN	NaN	284812	O13736	Actin cytoskeleton-regulatory complex protein sla1	sla1	1.1678	O13736
0	0	0	4033	1	175.35	0	0	0	1	1	1	3.7	3.7	0	4033	23	1	1	1	1	1	0	1	0	0	1	0	438	438	0	3.7	0	175.35	120	NaN	127	337	337	337	NaN	NaN	NaN	NaN	284812	O13741	Nucleolar protein 12	nop12	2.6106	O13741
4098.8	1	256.18	9171.1	1	573.19	6702	1	418.88	2	2	2	7.9	7.9	0.0085837	19972	16	3	2	2	2	1	1	1	1	1	1	1	331	331	5.1	2.7	2.7	1248.2	NaN	NaN	NaN	NaN	NaN	NaN	NaN	NaN	NaN	NaN	284812	O13750	Probable succinyl-CoA ligase [ADP-forming] subunit alpha, mitochondrial	SPAC16E8.17c	1.2225	O13750
0	0	0	16854	2	936.32	0	0	0	2	2	2	8.5	8.5	0	16854	18	2	2	2	2	1	0	2	0	0	2	0	343	343	0	8.5	0	936.32	NaN	NaN	NaN	NaN	NaN	NaN	NaN	NaN	NaN	NaN	284812	O13753	V-type proton ATPase subunit d	vma6	4.9655	O13753
0	0	0	11471	1	424.85	3987.5	1	147.68	1	1	1	5.3	5.3	0	15458	27	2	1	1	1	1	0	1	1	0	1	1	513	513	0	5.3	5.3	572.54	3328	NaN	3542	NaN	NaN	9395	NaN	NaN	NaN	NaN	284812	O13755	Fumarate reductase	osm1	3.1474	O13755
0	0	0	23373	1	570.08	10488	1	255.81	1	1	1	3.2	3.2	0	33861	41	2	1	1	1	1	0	1	1	0	1	1	716	716	0	3.2	3.2	825.88	374	NaN	387	NaN	NaN	925	NaN	NaN	NaN	NaN	284812	O13775	Probable glutamate--tRNA ligase, cytoplasmic	gus1	3.7567	O13775
0	0	0	5429.3	1	164.52	0	0	0	1	1	1	2.8	2.8	0.004451	5429.3	33	1	1	1	1	1	0	1	0	0	1	0	635	635	0	2.8	0	164.52	1347	NaN	1406	3450	3450	3450	NaN	NaN	NaN	NaN	284812	O13781	Uncharacterized protein C17G6.03	SPAC17G6.03	1.4486	O13781
55780	4	9296.6	195120	6	32521	89842	4	14974	6	6	4	36.6	27.6	0	340750	6	16	6	6	4	1	4	6	4	3	4	3	134	134	36.6	36.6	36.6	56791	NaN	NaN	NaN	NaN	NaN	NaN	NaN	NaN	NaN	NaN	284812	O13784	40S ribosomal protein S24-A	rps24a	21.427	O13784
0	0	0	0	0	0	13941	1	410.02	1	1	1	3.2	3.2	0.0071839	13941	34	1	1	1	1	1	0	0	1	0	0	1	527	527	0	0	3.2	410.02	1298	NaN	1347	3258	3258	3258	NaN	NaN	NaN	NaN	284812	O13788	SWI/SNF and RSC complexes subunit ssr1	ssr1	1.2406	O13788
0	0	0	478480	7	26582	224960	7	12498	8	8	8	37.1	37.1	0	703440	18	15	8	8	8	1	0	7	7	0	7	7	434	434	0	32.9	32.7	39080	NaN	NaN	NaN	NaN	NaN	NaN	NaN	73	NaN	372	284812	O13792	ATP-dependent RNA helicase uap56	uap56	31.341	O13792
1793	1	119.54	20628	3	1375.2	8114.3	1	540.95	4	4	4	32	32	0	30536	15	5	4	4	4	1	1	3	1	1	3	1	266	266	7.9	26.7	5.3	2035.7	NaN	NaN	NaN	NaN	NaN	NaN	NaN	NaN	NaN	NaN	284812	O13809	Uncharacterized FAD-binding protein C17H9.12c	SPAC17H9.12c	6.2218	O13809
0	0	0	3858.4	1	203.08	9052.6	1	476.45	2	2	2	9.7	9.7	0	12911	19	2	2	2	2	1	0	1	1	0	1	1	359	359	0	6.4	3.3	679.53	NaN	NaN	NaN	NaN	NaN	NaN	NaN	NaN	NaN	NaN	284812	O13811	Protein disulfide-isomerase C17H9.14c	SPAC17H9.14c	1.8715	O13811
3182.9	1	93.615	76308	8	2244.3	17119	2	503.49	8	8	8	16.9	16.9	0	96609	34	11	8	8	8	1	1	8	2	1	8	2	697	697	2.3	16.9	4.7	2841.4	NaN	NaN	NaN	NaN	NaN	NaN	NaN	NaN	NaN	NaN	284812	O13831	Tryptophan synthase	trp2	14.956	O13831
81785	3	4543.6	301410	6	16745	233210	8	12956	9	9	9	35.2	35.2	0	616410	18	23	9	9	9	1	3	6	8	3	6	8	284	284	14.4	28.9	34.9	34245	NaN	NaN	NaN	NaN	NaN	NaN	NaN	NaN	NaN	NaN	284812	O13848	NAD/NADP-dependent indole-3-acetaldehyde reductase	SPAC19G12.09	35.843	O13848
12616	1	382.31	72677	4	2202.3	43698	4	1324.2	4	4	4	5.7	5.7	0	128990	33	9	4	4	4	1	1	4	4	1	4	4	1002	1002	1.3	5.7	5.7	3908.8	NaN	NaN	NaN	NaN	NaN	NaN	NaN	NaN	NaN	NaN	284812	O13849	Carboxypeptidase Y	cpy1	24.456	O13849
0	0	0	13980	1	1271	6156.3	1	559.66	1	1	1	7.3	7.3	0	20137	11	3	1	1	1	1	0	1	1	0	1	1	219	219	0	7.3	7.3	1830.6	1822	NaN	1898	NaN	NaN	4710	NaN	NaN	NaN	NaN	284812	O13867	Uracil phosphoribosyltransferase 1	SPAC1B3.01c	3.3767	O13867
0	0	0	11325	1	514.75	0	0	0	1	1	1	3.9	3.9	0	11325	22	1	NaN	NaN	NaN	2	0	1	0	0	1	0	389	NaN	0	3.9	0	514.75	1782	NaN	1858	4618	4618	4618	NaN	NaN	NaN	NaN	NaN	O13899-2;O13899	Uncharacterized CDP-alcohol phosphatidyltransferase class-I family protein C22A12.08c	SPAC22A12.08c	2.0851	O13899-2;O13899
0	0	0	29168	3	857.89	43317	3	1274	5	5	5	17.4	17.4	0	72485	34	6	5	5	5	1	0	3	3	0	3	3	580	580	0	9.7	10.2	2131.9	NaN	NaN	NaN	NaN	NaN	NaN	NaN	NaN	NaN	NaN	284812	O13902	Dihydroxyacetone kinase 1	dak1	16.037	O13902
0	0	0	88064	2	4403.2	72740	4	3637	4	4	4	13.4	13.4	0	160800	20	6	4	4	4	1	0	2	4	0	2	4	492	492	0	5.7	13.4	8040.2	NaN	NaN	NaN	NaN	NaN	NaN	NaN	NaN	NaN	NaN	284812	O13907	Probable ATP-citrate synthase subunit 2	SPAC22A12.16	10.495	O13907
8616.8	1	957.42	73656	5	8184	59235	3	6581.7	5	5	5	34	34	0	141510	9	9	5	5	5	1	1	5	3	1	5	3	206	206	3.9	34	19.9	15723	NaN	NaN	NaN	NaN	NaN	NaN	NaN	NaN	NaN	NaN	284812	O13917	Hypoxanthine-guanine phosphoribosyltransferase	hpt1	10.817	O13917
0	0	0	5365.5	1	167.67	11061	2	345.65	2	2	2	3.3	3.3	0.0058651	16426	32	3	2	2	2	1	0	1	2	0	1	2	601	601	0	1.8	3.3	513.32	NaN	NaN	NaN	NaN	NaN	NaN	NaN	NaN	NaN	NaN	284812	O13923	Coronin-like protein crn1	crn1	1.392	O13923
0	0	0	13935	1	1071.9	5943.9	1	457.22	1	1	1	4.4	4.4	0	19879	13	2	1	1	1	1	0	1	1	0	1	1	205	205	0	4.4	4.4	1529.2	3091	NaN	3282	NaN	NaN	8703	NaN	NaN	NaN	NaN	284812	O13928	GTP-binding protein rho3	rho3	1.8479	O13928
104110	5	3154.8	229320	6	6949.1	175680	6	5323.6	9	9	9	17.1	17.1	0	509110	33	18	9	9	9	1	5	6	6	5	6	6	789	789	9.3	11.8	11.9	15428	NaN	NaN	NaN	NaN	NaN	NaN	NaN	NaN	NaN	NaN	284812	O13966	Aconitate hydratase, mitochondrial	SPAC24C9.06c	24.01	O13966
240450	7	8905.4	577700	11	21396	328460	9	12165	13	13	13	38.5	38.5	0	1146600	27	32	13	13	13	1	7	11	9	7	11	9	467	467	19.7	31	29.1	42467	NaN	NaN	NaN	NaN	NaN	NaN	NaN	NaN	NaN	NaN	284812	O13972	Probable serine hydroxymethyltransferase, cytosolic	SPAC24C9.12c	37.326	O13972
0	0	0	212630	7	11191	185670	6	9772.2	7	7	7	26.3	26.3	0	398300	19	17	7	7	7	1	0	7	6	0	7	6	369	369	0	26.3	23	20963	NaN	NaN	NaN	NaN	NaN	NaN	NaN	NaN	NaN	NaN	284812	O13991	Uncharacterized oxidoreductase C26H5.09c	SPAC26H5.09c	25.188	O13991
0	0	0	100610	4	4791.2	57532	3	2739.6	4	4	4	12.2	12.2	0	158150	21	9	4	4	4	1	0	4	3	0	4	3	392	392	0	12.2	8.7	7530.8	NaN	NaN	NaN	NaN	NaN	NaN	NaN	NaN	NaN	NaN	284812	O13998	Obg-like ATPase 1	SPAC27E2.03c	11.539	O13998
0	0	0	243080	1	12794	0	0	0	1	1	1	2.3	2.3	0.0071942	243080	19	1	1	1	1	1	0	1	0	0	1	0	342	342	0	2.3	0	12794	2663	NaN	2825	7327	7327	7327	NaN	NaN	NaN	NaN	284812	O14003	Replication factor C subunit 3	rfc3	1.2777	O14003
0	0	0	75363	3	2691.5	14690	1	524.65	3	3	3	9.1	9.1	0	90053	28	5	3	3	3	1	0	3	1	0	3	1	474	474	0	9.1	5.1	3216.2	NaN	NaN	NaN	NaN	NaN	NaN	NaN	NaN	NaN	NaN	284812	O14007	H/ACA ribonucleoprotein complex subunit 4	cbf5	7.6952	O14007
1640100	1	28277	1694100	1	29208	2765400	2	47679	2	2	2	2.9	2.9	0	6099600	58	11	2	2	2	1	1	1	2	1	1	2	969	969	1.5	1.5	2.9	105160	NaN	NaN	NaN	NaN	NaN	NaN	NaN	NaN	NaN	NaN	284812	O14014	Probable Rho-type GTPase-activating protein 3	rga3	2.7549	O14014
0	0	0	299340	7	16630	5112.1	1	284.01	7	7	7	19.7	19.7	0	304460	18	9	7	7	7	1	0	7	1	0	7	1	431	431	0	19.7	3	16914	NaN	NaN	NaN	NaN	NaN	NaN	NaN	NaN	NaN	NaN	284812	O14021	RbAp48-related WD40 repeat-containing protein prw1	prw1	21.388	O14021
20343	1	1196.7	47476	2	2792.7	44207	2	2600.4	3	3	3	12.8	12.8	0	112030	17	5	3	3	3	1	1	2	2	1	2	2	296	296	4.7	9.8	7.8	6589.8	NaN	NaN	NaN	NaN	NaN	NaN	NaN	NaN	NaN	NaN	284812	O14027	Probable pyridoxal 5-phosphate synthase subunit PDX1	snz1	8.109	O14027
0	0	0	43430	2	3340.7	9903.3	1	761.8	2	2	2	4.4	4.4	0	53333	13	4	2	2	2	1	0	2	1	0	2	1	689	689	0	4.4	1.9	4102.5	NaN	NaN	NaN	NaN	NaN	NaN	NaN	NaN	NaN	NaN	284812	O14030	Uncharacterized protein C29B12.08	SPAC29B12.08	5.7747	O14030
265950	5	33243	567290	7	70911	272020	5	34002	7	7	7	45.5	45.5	0	1105300	8	25	NaN	NaN	NaN	2	5	7	5	5	7	5	200	NaN	30.5	45.5	37	138160	NaN	NaN	NaN	NaN	NaN	NaN	NaN	NaN	NaN	NaN	NaN	Q9P7B2;O14049	40S ribosomal protein S8-B;40S ribosomal protein S8-A	rps8b;rps8a	32.473	Q9P7B2;O14049
0	0	0	0	0	0	13285	2	510.97	2	2	2	8.5	8.5	0	13285	26	2	2	2	2	1	0	0	2	0	0	2	527	527	0	0	8.5	510.97	NaN	NaN	NaN	NaN	NaN	NaN	NaN	NaN	NaN	NaN	284812	O14057	Probable guanine deaminase	SPCC1672.03c	6.2854	O14057
72384	3	12064	227340	6	37891	150160	6	25027	6	6	6	56.6	56.6	0	449890	6	17	NaN	NaN	NaN	2	3	6	6	3	6	6	145	NaN	30.3	56.6	56.6	74981	NaN	NaN	NaN	NaN	NaN	NaN	NaN	NaN	NaN	NaN	NaN	O14062	40S ribosomal protein S12-A	rps12a	25.777	O14062;O74322
0	0	0	14044	1	702.21	0	0	0	1	1	1	2.6	2.6	0	14044	20	1	1	1	1	1	0	1	0	0	1	0	542	542	0	2.6	0	702.21	1327	NaN	1377	3323	3323	3323	NaN	NaN	NaN	NaN	284812	O14063	Importin subunit alpha-1	cut15	3.0134	O14063
0	0	0	27087	4	376.21	5323.1	1	73.933	4	4	4	5.5	5.5	0	32410	72	5	4	4	4	1	0	4	1	0	4	1	1429	1429	0	5.5	1.2	450.14	NaN	NaN	NaN	NaN	NaN	NaN	NaN	NaN	NaN	NaN	284812	O14065	Uncharacterized protein C962.01		21.115	O14065
156680	4	19585	472170	5	59021	101240	3	12656	7	7	6	48.5	45.5	0	730090	8	16	7	7	6	1	4	5	3	4	5	3	134	134	31.3	38.8	30.6	91261	NaN	NaN	NaN	NaN	NaN	NaN	NaN	NaN	NaN	NaN	284812	O14069	Probable 60S ribosomal protein L28e	rpl28e	16.2	O14069
30770	2	1538.5	230650	7	11533	139250	5	6962.4	7	7	7	29.9	29.9	0	400670	20	19	7	7	7	1	2	7	5	2	7	5	334	334	8.1	29.9	21	20034	NaN	NaN	NaN	NaN	NaN	NaN	NaN	NaN	NaN	NaN	284812	O14075	Putative 2-hydroxyacid dehydrogenase UNK4.10		14.643	O14075
9054.3	1	1006	0	0	0	7153.4	1	794.83	1	1	1	8	8	0	16208	9	2	1	1	1	1	1	0	1	1	0	1	188	188	8	0	8	1800.9	3342	NaN	3558	NaN	NaN	9452	NaN	NaN	NaN	NaN	284812	O14076	Uncharacterized protein UNK4.11c		2.9943	O14076
11031	1	1225.7	26665	2	2962.8	8944.3	1	993.81	2	2	2	9.6	9.6	0	46641	9	4	2	2	2	1	1	2	1	1	2	1	208	208	5.3	9.6	5.3	5182.3	NaN	NaN	NaN	NaN	NaN	NaN	NaN	NaN	NaN	NaN	284812	O14080	Uncharacterized protein UNK4,15		2.5797	O14080
0	0	0	34313	1	1906.3	31832	2	1768.5	2	2	2	13.1	13.1	0	66145	18	4	2	2	2	1	0	1	2	0	1	2	275	275	0	5.5	13.1	3674.7	NaN	NaN	NaN	NaN	NaN	NaN	NaN	NaN	NaN	NaN	284812	O14088	Uncharacterized oxidoreductase C2F3.05c	SPAC2F3.05c	4.3207	O14088
0	0	0	17854	1	850.21	0	0	0	1	1	1	6.7	6.7	0	17854	21	1	1	1	1	1	0	1	0	0	1	0	387	387	0	6.7	0	850.21	1130	NaN	1178	2853	2853	2853	NaN	NaN	NaN	NaN	284812	O14110	Probable aminomethyltransferase, mitochondrial	gcv1	1.6417	O14110
127290	2	18184	220890	4	31555	133260	3	19038	5	5	3	41	21.5	0	481440	7	12	5	5	3	1	2	4	3	1	2	1	144	144	19.4	30.6	29.9	68777	NaN	NaN	NaN	NaN	NaN	NaN	NaN	NaN	NaN	NaN	284812	O14112	40S ribosomal protein S10-A	rps10a	29.643	O14112
34494	3	1231.9	242800	11	8671.4	223030	8	7965.2	12	12	12	27.4	27.4	0	500320	28	25	12	12	12	1	3	11	8	3	11	8	551	551	7.8	25.8	21.1	17868	NaN	NaN	NaN	NaN	NaN	NaN	NaN	NaN	NaN	NaN	284812	O14121	Probable NADH-ubiquinone oxidoreductase C3A11.07, mitochondrial	SPAC3A11.07	46.298	O14121
0	0	0	21133	2	1056.6	2465.5	1	123.28	2	2	2	6.6	6.6	0	23598	20	3	2	2	2	1	0	2	1	0	2	1	409	409	0	6.6	3.2	1179.9	NaN	NaN	NaN	NaN	NaN	NaN	NaN	NaN	NaN	NaN	284812	O14124	Uncharacterized dipeptidase C3A11.10c	SPAC3A11.10c	3.5141	O14124
0	0	0	344870	4	17243	29474	2	1473.7	4	4	4	10	10	0	374340	20	6	4	4	4	1	0	4	2	0	4	2	438	438	0	10	8	18717	NaN	NaN	NaN	NaN	NaN	NaN	NaN	NaN	NaN	NaN	284812	O14126	26S protease regulatory subunit 6A	tbp1	7.8953	O14126
0	0	0	15889	1	387.54	0	0	0	1	1	1	1.4	1.4	0	15889	41	2	1	1	1	1	0	1	0	0	1	0	918	918	0	1.4	0	387.54	1825	NaN	1901	NaN	NaN	4715	NaN	NaN	NaN	NaN	284812	O14164	Eukaryotic translation initiation factor 3 subunit C	nip1	2.7324	O14164
0	0	0	0	0	0	12570	1	571.37	1	1	1	6.1	6.1	0.0071633	12570	22	1	1	1	1	1	0	0	1	0	0	1	311	311	0	0	6.1	571.37	3504	NaN	3732	9881	9881	9881	NaN	NaN	NaN	NaN	284812	O14169	Phosphatidylglycerol phospholipase C	SPAC4D7.02c	1.2277	O14169
10666	2	507.9	88568	2	4217.5	43659	2	2079	3	3	3	10.1	10.1	0	142890	21	7	3	3	3	1	2	2	2	2	2	2	474	474	5.5	7.4	5.5	6804.4	NaN	NaN	NaN	NaN	NaN	NaN	NaN	NaN	NaN	NaN	284812	O14192	Aromatic amino acid aminotransferase C56E4.03	SPAC56E4.03	31.624	O14192
5797.8	1	276.08	24465	3	1165	6717.6	1	319.89	3	3	3	7.6	7.6	0	36981	21	5	3	3	3	1	1	3	1	1	3	1	421	421	3.3	7.6	3.3	1761	NaN	NaN	NaN	NaN	NaN	NaN	NaN	NaN	NaN	NaN	284812	O14209	Uncharacterized aminotransferase C6B12.04c	SPAC6B12.04c	8.8787	O14209
0	0	0	45202	2	1291.5	11454	1	327.25	2	2	2	3.7	3.7	0	56656	35	3	2	2	2	1	0	2	1	0	2	1	625	625	0	3.7	2.4	1618.7	NaN	NaN	NaN	NaN	NaN	NaN	NaN	NaN	NaN	NaN	284812	O14217	Probable mitochondrial import receptor subunit tom70	tom70	2.5122	O14217
0	0	0	80744	6	1242.2	262020	3	4031.1	7	7	7	10.1	10.1	0	342760	65	9	7	7	7	1	0	6	3	0	6	3	1323	1323	0	7.9	6.7	5273.3	NaN	NaN	NaN	NaN	NaN	NaN	NaN	NaN	NaN	NaN	284812	O14228	Probable phosphoribosylformylglycinamidine synthase	ade3	19.393	O14228
24023	2	1501.4	4783.6	1	298.97	11064	1	691.51	2	2	2	5.2	5.2	0	39870	16	4	2	2	2	1	2	1	1	2	1	1	347	347	5.2	2.6	2.6	2491.9	NaN	NaN	NaN	NaN	NaN	NaN	NaN	NaN	NaN	NaN	284812	O14230	Farnesyl pyrophosphate synthase	fps1	2.0224	O14230
0	0	0	8212	1	216.11	0	0	0	1	1	1	1.5	1.5	0.0085227	8212	38	1	1	1	1	1	0	1	0	0	1	0	733	733	0	1.5	0	216.11	3513	NaN	3742	9896	9896	9896	NaN	NaN	NaN	NaN	284812	O14233	mRNA 3-end-processing protein rna14	rna14	1.1816	O14233
6082.2	1	304.11	0	0	0	11513	1	575.66	1	1	1	3.2	3.2	0	17595	20	2	1	1	1	1	1	0	1	1	0	1	317	317	3.2	0	3.2	879.77	3218	NaN	3423	NaN	NaN	9097	NaN	NaN	NaN	NaN	284812	O14241	Actin-related protein 2/3 complex subunit 2	arc2	1.8196	O14241
3025.4	1	216.1	70741	3	5052.9	52303	3	3735.9	3	3	3	17.6	17.6	0	126070	14	8	3	3	3	1	1	3	3	1	3	3	272	272	4.4	17.6	17.6	9005	NaN	NaN	NaN	NaN	NaN	NaN	NaN	NaN	NaN	NaN	284812	O14250	Probable proteasome subunit alpha type-6	SPAC6G10.04c	5.8132	O14250
27535	3	1101.4	125930	6	5037.1	34838	3	1393.5	7	7	7	21	21	0	188300	25	13	7	7	7	1	3	6	3	3	6	3	439	439	10.5	18	10.3	7532	NaN	NaN	NaN	NaN	NaN	NaN	NaN	NaN	NaN	NaN	284812	O14254	Probable isocitrate dehydrogenase [NADP], mitochondrial	idp1	28.828	O14254
143000	1	5958.3	6468.8	1	269.53	0	0	0	1	1	1	2.6	2.6	0	149470	24	3	1	1	1	1	1	1	0	1	1	0	647	647	2.6	2.6	0	6227.8	1584	NaN	1651	NaN	NaN	4012	NaN	NaN	NaN	NaN	284812	O14273	Meiotically up-regulated protein C8C9.04	SPAC8C9.04	5.7909	O14273
0	0	0	43091	5	1231.2	11212	1	320.36	5	5	5	11.2	11.2	0	54304	35	6	5	5	5	1	0	5	1	0	5	1	758	758	0	11.2	1.7	1551.5	NaN	NaN	NaN	NaN	NaN	NaN	NaN	NaN	NaN	NaN	284812	O14289	3-isopropylmalate dehydratase	leu2	12.709	O14289
388980	10	14407	1329600	14	49244	945630	13	35023	16	16	16	50.9	50.9	0	2664200	27	50	16	16	16	1	10	14	13	10	14	13	503	503	27.4	46.1	46.3	98674	NaN	NaN	NaN	NaN	NaN	NaN	NaN	NaN	NaN	NaN	284812	O14293	Putative aldehyde dehydrogenase-like protein C9E9.09c	SPAC9E9.09c	81.418	O14293
5387.9	1	283.57	50914	3	2679.7	59621	3	3138	3	3	3	13.5	13.5	0	115920	19	9	3	3	3	1	1	3	3	1	3	3	333	333	4.8	13.5	13.5	6101.2	NaN	NaN	NaN	NaN	NaN	NaN	NaN	NaN	NaN	NaN	284812	O14295	Pyridoxal reductase	plr1	11.387	O14295
0	0	0	10143	1	724.48	7540.3	1	538.6	1	1	1	8.2	8.2	0	17683	14	2	1	1	1	1	0	1	1	0	1	1	219	219	0	8.2	8.2	1263.1	2612	NaN	2774	NaN	NaN	7215	NaN	NaN	NaN	NaN	284812	O14297	Uncharacterized protein C9E9.15	SPAC9E9.15	4.7603	O14297
0	0	0	9566	2	289.88	3422.5	1	103.71	2	2	2	4.9	4.9	0	12989	33	3	2	2	2	1	0	2	1	0	2	1	595	595	0	4.9	1.7	393.59	NaN	NaN	NaN	NaN	NaN	NaN	NaN	NaN	NaN	NaN	284812	O14301	Uncharacterized WD repeat-containing protein C9G1.05	SPAC9G1.05	7.3937	O14301
0	0	0	4548.2	1	197.75	0	0	0	1	1	1	4.1	4.1	0	4548.2	23	1	1	1	1	1	0	1	0	0	1	0	364	364	0	4.1	0	197.75	3074	NaN	3265	8675	8675	8675	NaN	NaN	NaN	NaN	284812	O14307	tRNA (adenine(58)-N(1))-methyltransferase catalytic subunit trm61	cpd1	2.9447	O14307
336250	2	37361	998610	6	110960	832070	6	92452	7	7	7	78.2	78.2	0	2166900	9	17	7	7	7	1	2	6	6	2	6	6	156	156	21.2	66	61.5	240770	NaN	NaN	NaN	NaN	NaN	NaN	NaN	NaN	NaN	NaN	284812	O14313	Putative peroxiredoxin pmp20	pmp20	160.95	O14313
0	0	0	12500	2	694.45	0	0	0	2	2	2	10.1	10.1	0.0015198	12500	18	2	2	2	2	1	0	2	0	0	2	0	378	378	0	10.1	0	694.45	NaN	NaN	NaN	NaN	NaN	NaN	NaN	NaN	NaN	NaN	284812	O14321	Sterol 24-C-methyltransferase erg6	erg6	1.5551	O14321
4287.1	1	194.87	12832	1	583.27	13098	1	595.37	2	2	2	6.8	6.8	0	30217	22	3	2	2	2	1	1	1	1	1	1	1	474	474	2.3	4.4	4.4	1373.5	NaN	NaN	NaN	NaN	NaN	NaN	NaN	NaN	NaN	NaN	284812	O14328	Serine/threonine-protein kinase ksp1	ksp1	7.8678	O14328
226030	4	22603	1159300	8	115930	467160	6	46716	9	9	3	46.5	17.1	0	1852400	10	23	9	9	3	1	4	8	6	1	2	2	187	187	29.4	40.1	40.1	185240	NaN	NaN	NaN	NaN	NaN	NaN	NaN	NaN	NaN	NaN	284812	O14339	60S ribosomal protein L17-A	rpl17a	36.165	O14339
0	0	0	11430	1	601.6	0	0	0	1	1	1	4.2	4.2	0	11430	19	1	1	1	1	1	0	1	0	0	1	0	405	405	0	4.2	0	601.6	981	NaN	1021	2456	2456	2456	NaN	NaN	NaN	NaN	284812	O14349	IMP-specific 5-nucleotidase 1	isn1	4.7612	O14349
0	0	0	55167	2	3064.8	21741	3	1207.9	4	4	4	23.9	23.9	0	76909	18	6	4	4	4	1	0	2	3	0	2	3	247	247	0	14.2	18.2	4272.7	NaN	NaN	NaN	NaN	NaN	NaN	NaN	NaN	NaN	NaN	284812	O14351	Uncharacterized oxidoreductase C30D10.05c	SPBC30D10.05c	5.8392	O14351
0	0	0	0	0	0	9556.2	1	637.08	1	1	1	8.8	8.8	0	9556.2	15	1	1	1	1	1	0	0	1	0	0	1	249	249	0	0	8.8	637.08	960	NaN	1000	2405	2405	2405	NaN	NaN	NaN	NaN	284812	O14359	Uncharacterized AIM2 family protein C30D10.14	SPBC30D10.14	2.3786	O14359
0	0	0	101940	3	4432	35328	1	1536	3	3	3	8	8	0	137260	23	4	3	3	3	1	0	3	1	0	3	1	427	427	0	8	4	5968	NaN	NaN	NaN	NaN	NaN	NaN	NaN	NaN	NaN	NaN	284812	O14370	Branched-chain-amino-acid aminotransferase, mitochondrial	eca39	8.909	O14370
238090	3	39681	789820	6	131640	405100	5	67516	7	7	3	52.2	27.9	0	1433000	6	23	7	7	3	1	3	6	5	2	3	2	136	136	26.5	41.9	37.5	238830	NaN	NaN	NaN	NaN	NaN	NaN	NaN	74	NaN	81	284812	O14388	60S ribosomal protein L27-A	rpl27a	29.535	O14388
138820	4	3017.9	1018400	18	22139	491130	13	10677	19	19	19	32.5	32.5	0	1648400	46	41	19	19	19	1	4	18	13	4	18	13	842	842	7.6	31.1	22.9	35834	NaN	NaN	NaN	NaN	NaN	NaN	NaN	NaN	NaN	NaN	284812	O14460	Elongation factor 2	eft201	119	O14460
0	1	0	184380	6	30730	152800	5	25467	7	7	7	67	67	0	337180	6	9	7	7	7	1	1	6	5	1	6	5	103	103	14.6	67	60.2	56196	NaN	NaN	NaN	NaN	NaN	NaN	79	NaN	80	NaN	284812	O14463	Thioredoxin-1	trx1	37.117	O14463
6813.2	1	486.66	22691	1	1620.8	24404	2	1743.1	2	2	2	14.4	14.4	0	53908	14	4	2	2	2	1	1	1	2	1	1	2	236	236	9.3	9.3	14.4	3850.6	NaN	NaN	NaN	NaN	NaN	NaN	NaN	NaN	NaN	NaN	284812	O14466	Dolichol-phosphate mannosyltransferase	dpm1	18.741	O14466
0	0	0	9320.2	1	405.23	3656.8	1	158.99	2	2	2	7	7	0	12977	23	2	2	2	2	1	0	1	1	0	1	1	469	469	0	4.1	3	564.22	NaN	NaN	NaN	NaN	NaN	NaN	NaN	NaN	NaN	NaN	284812	O36023	Septin homolog spn1	spn1	3.4935	O36023
79742	2	13290	308440	5	51406	316880	5	52813	5	5	5	66.3	66.3	0	705050	6	13	5	5	5	1	2	5	5	2	5	5	101	101	34.7	66.3	66.3	117510	NaN	NaN	NaN	NaN	NaN	NaN	NaN	NaN	NaN	NaN	284812	O36032	Glutaredoxin-1	grx1	15.041	O36032
0	0	0	25480	1	1061.7	24526	2	1021.9	2	2	2	10.5	10.5	0	50005	24	3	2	2	2	1	0	1	2	0	1	2	409	409	0	4.9	10.5	2083.6	NaN	NaN	NaN	NaN	NaN	NaN	NaN	NaN	NaN	NaN	284812	O42652	Aspartate aminotransferase, cytoplasmic	aat2	21.155	O42652
0	0	0	19823	1	4955.6	7074.9	2	1768.7	2	2	2	36.8	36.8	0	26898	4	3	2	2	2	1	0	1	2	0	1	2	117	117	0	18.8	36.8	6724.4	NaN	NaN	NaN	NaN	NaN	NaN	NaN	NaN	NaN	NaN	284812	O42661	Small nuclear ribonucleoprotein Sm D1	smd1	8.1836	O42661
109750	4	13718	318740	4	39843	172810	4	21601	5	5	1	23.8	4.7	0	601300	8	13	5	5	1	1	4	4	4	0	1	1	193	193	19.2	18.1	23.8	75162	NaN	NaN	NaN	NaN	NaN	NaN	NaN	NaN	NaN	NaN	284812	O42699	60S ribosomal protein L19-B	rpl19b	26.388	O42699
27581	2	1532.3	231470	4	12859	263670	7	14648	8	8	8	41.3	41.3	0	522720	18	16	8	8	8	1	2	4	7	2	4	7	322	322	11.2	15.8	38.5	29040	NaN	NaN	NaN	NaN	NaN	NaN	NaN	NaN	NaN	NaN	284812	O42700	Transaldolase	tal1	20.633	O42700
0	0	0	0	1	0	15280	2	3055.9	2	1	1	19.4	19.4	0	15280	5	1	2	1	1	1	0	0	1	0	0	1	160	160	0	11.2	30.6	3055.9	NaN	NaN	NaN	NaN	NaN	NaN	NaN	NaN	NaN	NaN	284812	O42706	60S ribosomal protein L21-B	rpl21b	2.8842	O42706
0	0	0	0	0	0	10618	1	1061.8	1	1	1	5.9	5.9	0.0098592	10618	10	1	1	1	1	1	0	0	1	0	0	1	188	188	0	0	5.9	1061.8	884	NaN	923	2191	2191	2191	NaN	NaN	NaN	NaN	284812	O42842	Adenine phosphoribosyltransferase	apt1	1.1268	O42842
85055	2	21264	231080	2	57771	66155	3	16539	3	3	3	35.1	35.1	0	382290	4	8	NaN	NaN	NaN	2	2	2	3	2	2	3	111	NaN	27.9	27.9	35.1	95573	NaN	NaN	NaN	NaN	NaN	NaN	NaN	NaN	NaN	NaN	NaN	Q9URT8;O42846	60S ribosomal protein L34-B;60S ribosomal protein L34-A	rpl34b;rpl34a	33.139	Q9URT8;O42846
175110	3	17511	664230	4	66423	350060	3	35006	4	4	4	25.4	25.4	0	1189400	10	13	NaN	NaN	NaN	3	3	4	3	3	4	3	197	NaN	19.8	25.4	19.8	118940	NaN	NaN	NaN	NaN	NaN	NaN	NaN	NaN	NaN	NaN	NaN	O42848;O42991;O43004	60S ribosomal protein L16-A;60S ribosomal protein L16-B;60S ribosomal protein L16-C	rpl16a;rpl16b;rpl16c	15.496	O42848;O42991;O43004
0	0	0	24594	1	723.36	0	0	0	1	1	1	4.6	4.6	0	24594	34	1	1	1	1	1	0	1	0	0	1	0	589	589	0	4.6	0	723.36	1872	NaN	1949	4848	4848	4848	NaN	NaN	NaN	NaN	284812	O42849	Phenylalanine--tRNA ligase beta subunit	frs1	3.9997	O42849
8184.2	1	124	22858	1	346.34	23130	1	350.46	1	1	1	1.4	1.4	0.0072046	54173	66	3	1	1	1	1	1	1	1	1	1	1	1611	1611	1.4	1.4	1.4	820.8	2309	NaN	2439	NaN	NaN	6248	NaN	NaN	NaN	NaN	284812	O42854	SH3 domain-containing protein C23A1.17	SPAC23A1.17	1.2779	O42854
0	0	0	112990	7	2456.4	32578	4	708.23	7	7	7	8.8	8.8	0	145570	46	12	7	7	7	1	0	7	4	0	7	4	922	922	0	8.8	4.8	3164.6	NaN	NaN	NaN	NaN	NaN	NaN	NaN	NaN	NaN	NaN	284812	O42861	ATP-dependent helicase fft3	fft3	10.457	O42861
3744.8	1	110.14	69893	4	2055.7	88668	7	2607.9	7	7	7	21.4	21.4	0	162310	34	12	7	7	7	1	1	4	7	1	4	7	570	570	2.6	13.2	21.4	4773.7	NaN	NaN	NaN	NaN	NaN	NaN	NaN	NaN	NaN	NaN	284812	O42873	Putative pyruvate decarboxylase C3G9.11c	SPAC3G9.11c	27.445	O42873
0	0	0	29737	1	1565.1	19985	1	1051.9	1	1	1	3.9	3.9	0	49722	19	3	1	1	1	1	0	1	1	0	1	1	413	413	0	3.9	3.9	2616.9	1821	NaN	1897	NaN	NaN	4705	NaN	NaN	NaN	NaN	284812	O42887	Putative agmatinase 2	SPBC8E4.03	4.8294	O42887
0	0	0	6909.2	1	363.64	3778.2	1	198.85	1	1	1	7.7	7.7	0.0072464	10687	19	2	1	1	1	1	0	1	1	0	1	1	325	325	0	7.7	7.7	562.5	1464	NaN	1530	NaN	NaN	3761	NaN	NaN	NaN	NaN	284812	O42888	Uncharacterized oxidoreductase C8E4.04	SPBC8E4.04	1.307	O42888
0	0	0	28356	2	644.44	0	0	0	2	2	2	3.4	3.4	0	28356	44	2	2	2	2	1	0	2	0	0	2	0	735	735	0	3.4	0	644.44	NaN	NaN	NaN	NaN	NaN	NaN	NaN	NaN	NaN	NaN	284812	O42893	Neutral trehalase	ntp1	7.1033	O42893
0	0	0	14881	2	572.35	5107	1	196.42	2	2	2	6.2	6.2	0	19988	26	3	2	2	2	1	0	2	1	0	2	1	497	497	0	6.2	3.6	768.77	NaN	NaN	NaN	NaN	NaN	NaN	NaN	NaN	NaN	NaN	284812	O42897	Probable 26S proteasome regulatory subunit rpn3	rpn3	5.1727	O42897
9541.4	1	530.08	83505	3	4639.2	77473	4	4304	5	5	5	24.2	24.2	0	170520	18	8	5	5	5	1	1	3	4	1	3	4	347	347	5.2	16.4	17.6	9473.3	NaN	NaN	NaN	NaN	NaN	NaN	NaN	NaN	NaN	NaN	284812	O42909	Zinc-type alcohol dehydrogenase-like protein C16A3.02c	SPBC16A3.02c	26.286	O42909
164530	6	14957	291760	5	26524	170520	6	15502	7	7	7	22.9	22.9	0	626810	11	20	7	7	7	1	6	5	6	6	5	6	284	284	21.8	16.5	22.9	56983	NaN	NaN	NaN	NaN	NaN	NaN	NaN	NaN	NaN	NaN	284812	O42914	Uncharacterized protein C16A3.08c	SPBC16A3.08c	22.983	O42914
0	0	0	10834	1	349.48	0	0	0	1	1	1	3.7	3.7	0	10834	31	1	1	1	1	1	0	1	0	0	1	0	438	438	0	3.7	0	349.48	37	NaN	37	85	85	85	NaN	NaN	NaN	NaN	284812	O42931	26S protease regulatory subunit 7 homolog	rpt1	3.3565	O42931
102320	1	11369	244410	2	27157	140780	3	15642	3	3	3	22.8	22.8	0	487510	9	11	NaN	NaN	NaN	2	1	2	3	1	2	3	127	NaN	10.2	16.5	22.8	54168	NaN	NaN	NaN	NaN	NaN	NaN	NaN	79	NaN	84	NaN	O42935;P79015	60S ribosomal protein L32-B;60S ribosomal protein L32-A	rpl32b;rpl32a	7.112	O42935;P79015
0	0	0	33829	3	735.4	25600	2	556.53	3	3	3	6.2	6.2	0	59429	46	6	3	3	3	1	0	3	2	0	3	2	796	796	0	6.2	4.9	1291.9	NaN	NaN	NaN	NaN	NaN	NaN	NaN	NaN	NaN	NaN	284812	O42937	Probable coatomer subunit beta	sec27	9.9365	O42937
535360	11	11638	1612700	22	35059	1467100	23	31893	25	25	25	45.5	45.5	0	3615100	46	72	25	25	25	1	11	22	23	11	22	23	942	942	17.9	36.9	41.6	78589	NaN	NaN	NaN	NaN	NaN	NaN	NaN	NaN	NaN	NaN	284812	O42938	ATP-dependent 6-phosphofructokinase	pfk1	258.45	O42938
9361.8	2	322.82	45588	3	1572	41508	3	1431.3	4	4	4	8.9	8.9	0	96458	29	10	4	4	4	1	2	3	3	2	3	3	618	618	4.2	6.8	6.8	3326.1	NaN	NaN	NaN	NaN	NaN	NaN	NaN	NaN	NaN	NaN	284812	O42943	Uncharacterized ABC transporter ATP-binding protein C16H5.08c	SPBC16H5.08c	6.7193	O42943
121540	3	17363	77330	3	11047	53775	2	7682.2	4	4	4	32.1	32.1	0	252650	7	10	NaN	NaN	NaN	2	3	3	2	3	3	2	131	NaN	24.4	24.4	16.8	36093	NaN	NaN	NaN	NaN	NaN	NaN	NaN	82	NaN	58	NaN	O42984;Q9P7J6	40S ribosomal protein S17-A;40S ribosomal protein S17-B	rps17a;rps17b	5.8963	O42984;Q9P7J6
0	0	0	97734	2	13962	71605	2	10229	2	2	2	25.9	25.9	0	169340	7	4	2	2	2	1	0	2	2	0	2	2	112	112	0	25.9	25.9	24191	NaN	NaN	NaN	NaN	NaN	NaN	NaN	NaN	NaN	NaN	284812	O42993	Peptidyl-prolyl cis-trans isomerase	fkh1	15.75	O42993
0	0	0	17128	1	1712.8	24846	1	2484.6	2	2	2	17.9	17.9	0	41973	10	2	2	2	2	1	0	1	1	0	1	1	162	162	0	9.9	8	4197.3	NaN	NaN	NaN	NaN	NaN	NaN	NaN	NaN	NaN	NaN	284812	O43003	Protein mmf1, mitochondrial	mmf1	7.4712	O43003
0	0	0	8417.6	1	263.05	0	0	0	1	1	1	1.6	1.6	0.0044577	8417.6	32	1	1	1	1	1	0	1	0	0	1	0	563	563	0	1.6	0	263.05	3517	NaN	3746	9910	9910	9910	NaN	NaN	NaN	NaN	284812	O43011	Histidine--tRNA ligase, mitochondrial	hts1	1.4625	O43011
0	0	0	19528	1	929.89	4458.8	1	212.32	2	2	2	11.5	11.5	0	23986	21	2	2	2	2	1	0	1	1	0	1	1	322	322	0	7.1	4.3	1142.2	NaN	NaN	NaN	NaN	NaN	NaN	NaN	NaN	NaN	NaN	284812	O43012	Deoxycytidylate deaminase	SPBC2G2.13c	4.0381	O43012
0	0	0	0	0	0	5017.5	1	295.14	1	1	1	5.8	5.8	0.0098177	5017.5	17	1	1	1	1	1	0	0	1	0	0	1	412	412	0	0	5.8	295.14	197	NaN	206	493	493	493	NaN	NaN	NaN	NaN	284812	O43014	Mannose-6-phosphate isomerase	pmi40	1.1146	O43014
189190	8	9009.3	547480	11	26071	719840	12	34278	13	7	7	30.4	30.4	0	1456500	21	19	13	7	7	1	3	5	6	3	5	6	335	335	35.2	46.3	49.9	69358	NaN	NaN	NaN	NaN	NaN	NaN	82	NaN	165	NaN	284812	O43026	Glyceraldehyde-3-phosphate dehydrogenase 2	gpd3	63.187	O43026
0	0	0	0	0	0	4242.6	1	151.52	1	1	1	2.7	2.7	0.0044709	4242.6	28	1	1	1	1	1	0	0	1	0	0	1	550	550	0	0	2.7	151.52	2544	NaN	2701	7036	7036	7036	NaN	NaN	NaN	NaN	284812	O43028	Vacuolar protein 8	vac8	1.4696	O43028
0	0	0	11257	2	489.43	0	0	0	2	2	2	5.1	5.1	0	11257	23	2	2	2	2	1	0	2	0	0	2	0	473	473	0	5.1	0	489.43	NaN	NaN	NaN	NaN	NaN	NaN	NaN	NaN	NaN	NaN	284812	O43049	Serine/threonine-protein phosphatase T	ppt1	2.2929	O43049
0	0	0	34813	3	2677.9	19315	2	1485.8	3	3	3	13.9	13.9	0	54128	13	5	3	3	3	1	0	3	2	0	3	2	302	302	0	13.9	9.9	4163.7	NaN	NaN	NaN	NaN	NaN	NaN	NaN	NaN	NaN	NaN	284812	O43060	Eukaryotic translation initiation factor 3 subunit F	eif3f	7.7021	O43060
14137	1	942.48	103220	5	6881.3	24033	1	1602.2	5	5	5	27.9	27.9	0	141390	15	7	5	5	5	1	1	5	1	1	5	1	226	226	7.1	27.9	7.1	9425.9	NaN	NaN	NaN	NaN	NaN	NaN	NaN	NaN	NaN	NaN	284812	O43063	Probable proteasome subunit beta type-1	pre3	18.096	O43063
9924.3	2	342.22	5630.2	1	194.15	0	0	0	3	3	3	6	6	0	15554	29	3	3	3	3	1	2	1	0	2	1	0	551	551	4.4	1.6	0	536.36	NaN	NaN	NaN	NaN	NaN	NaN	NaN	NaN	NaN	NaN	284812	O43090	Probable NADH-ubiquinone oxidoreductase C947.15c, mitochondrial	SPBC947.15c	2.8294	O43090
0	0	0	83292	3	5205.8	4524.7	1	282.8	4	4	4	20.8	20.8	0	87817	16	5	4	4	4	1	0	3	1	0	3	1	342	342	0	16.7	4.1	5488.6	NaN	NaN	NaN	NaN	NaN	NaN	NaN	NaN	NaN	NaN	284812	O59681	Uncharacterized protein C18E5.01		7.4956	O59681
0	0	0	366970	8	15955	0	0	0	8	8	8	24.4	24.4	0	366970	23	9	8	8	8	1	0	8	0	0	8	0	405	405	0	24.4	0	15955	NaN	NaN	NaN	NaN	NaN	NaN	NaN	NaN	NaN	NaN	284812	O59702	Histone deacetylase clr6	clr6	29.111	O59702
109390	4	4557.8	577260	7	24053	416130	7	17339	8	8	8	28.7	28.7	0	1102800	24	20	8	8	8	1	4	7	7	4	7	7	450	450	13.1	25.8	25.6	45949	NaN	NaN	NaN	NaN	NaN	NaN	NaN	NaN	NaN	NaN	284812	O59711	Saccharopine dehydrogenase [NADP(+), L-glutamate-forming]	lys9	51.366	O59711
0	0	0	41619	1	1981.9	28790	1	1370.9	1	1	1	5.3	5.3	0	70409	21	2	1	1	1	1	0	1	1	0	1	1	379	379	0	5.3	5.3	3352.8	139	NaN	146	NaN	NaN	376	NaN	NaN	NaN	NaN	284812	O59730	Methionine aminopeptidase 1	fma1	2.1038	O59730
7562.2	1	260.77	37628	3	1297.5	15576	2	537.1	3	3	3	8.6	8.6	0	60766	29	6	3	3	3	1	1	3	2	1	3	2	584	584	2.6	8.6	5.7	2095.4	NaN	NaN	NaN	NaN	NaN	NaN	NaN	NaN	NaN	NaN	284812	O59736	2-isopropylmalate synthase	leu3	11.487	O59736
0	0	0	14936	1	995.73	5755.5	1	383.7	2	2	2	10.7	10.7	0	20692	15	3	2	2	2	1	0	1	1	0	1	1	242	242	0	7	3.7	1379.4	NaN	NaN	NaN	NaN	NaN	NaN	NaN	NaN	NaN	NaN	284812	O59743	Uncharacterized protein C530.07c	SPBC530.07c	3.6135	O59743
0	0	0	14271	1	951.4	0	0	0	1	1	1	3.3	3.3	0	14271	15	1	1	1	1	1	0	1	0	0	1	0	363	363	0	3.3	0	951.4	1476	NaN	1542	3789	3789	3789	NaN	NaN	NaN	NaN	284812	O59778	Biotin synthase	bio2	1.7745	O59778
0	4	0	108880	8	10888	45171	5	4517.1	8	2	2	12.3	12.3	0	154050	10	2	8	2	2	1	1	2	1	1	2	1	187	187	29.9	41.7	34.8	15405	NaN	NaN	NaN	NaN	NaN	NaN	83	NaN	37	NaN	284812	O59794	60S ribosomal protein L17-B	rpl17b	4.0641	O59794
59485	3	2586.3	323340	6	14058	257650	8	11202	10	10	10	45.3	45.3	0	640480	23	21	10	10	10	1	3	6	8	3	6	8	344	344	14.2	29.9	39.8	27847	NaN	NaN	NaN	NaN	NaN	NaN	NaN	NaN	NaN	NaN	284812	O59826	Putative voltage-gated potassium channel subunit beta	SPCC965.06	62.167	O59826
27712	1	675.91	141310	7	3446.6	101710	7	2480.7	10	10	10	19	19	0	270730	41	16	10	10	10	1	1	7	7	1	7	7	720	720	2.1	17.1	14	6603.1	NaN	NaN	NaN	NaN	NaN	NaN	NaN	NaN	NaN	NaN	284812	O59838	Heat shock protein homolog pss1	pss1	28.41	O59838
453440	12	13336	1539100	21	45269	1490100	22	43828	26	26	26	45.9	45.9	0	3482700	34	69	NaN	NaN	NaN	2	12	21	22	12	21	22	647	NaN	26.1	41.1	42.7	102430	NaN	NaN	NaN	NaN	NaN	NaN	84	NaN	353	NaN	NaN	O59855;Q10265	Probable heat shock protein ssa2;Probable heat shock protein ssa1	ssa2;ssa1	145.77	O59855;Q10265
0	0	0	283060	4	28306	179670	3	17967	4	4	4	32.3	32.3	0	462740	10	8	4	4	4	1	0	4	3	0	4	3	158	158	0	32.3	26.6	46274	NaN	NaN	NaN	NaN	NaN	NaN	NaN	NaN	NaN	NaN	284812	O59858	Glutathione peroxidase	gpx1	12.467	O59858
34096	3	5682.7	68203	5	11367	23206	4	3867.7	6	4	4	25.4	25.4	0	125510	6	8	6	4	4	1	2	3	3	2	3	3	134	134	20.9	34.3	34.3	20918	NaN	NaN	NaN	NaN	NaN	NaN	NaN	NaN	NaN	NaN	284812	O59865	40S ribosomal protein S24-B	rps24b	9.184	O59865
0	0	0	13748	2	624.89	23415	3	1064.3	3	3	3	11.4	11.4	0	37163	22	5	3	3	3	1	0	2	3	0	2	3	437	437	0	5.9	11.4	1689.2	NaN	NaN	NaN	NaN	NaN	NaN	NaN	NaN	NaN	NaN	284812	O59866	Dolichyl-diphosphooligosaccharide--protein glycosyltransferase subunit wbp1	wbp1	6.7198	O59866
0	0	0	12893	1	339.28	28389	3	747.08	3	3	3	9.6	9.6	0	41282	38	4	3	3	3	1	0	1	3	0	1	3	614	614	0	3.1	9.6	1086.4	NaN	NaN	NaN	NaN	NaN	NaN	NaN	NaN	NaN	NaN	284812	O59945	Fimbrin	fim1	12.185	O59945
0	0	0	14035	1	825.59	38527	2	2266.3	3	3	3	15.9	15.9	0	52562	17	3	3	3	3	1	0	1	2	0	1	2	415	415	0	3.6	12.3	3091.9	NaN	NaN	NaN	NaN	NaN	NaN	NaN	NaN	NaN	NaN	284812	O60060	Carbamoyl-phosphate synthase arginine-specific small chain	arg5	6.9312	O60060
0	0	0	50798	3	2309	18622	3	846.44	6	6	6	28.5	28.5	0	69419	22	6	6	6	6	1	0	3	3	0	3	3	414	414	0	12.1	16.4	3155.4	NaN	NaN	NaN	NaN	NaN	NaN	NaN	NaN	NaN	NaN	284812	O60064	Probable mannose-1-phosphate guanyltransferase	SPBC13G1.02	19.362	O60064
6627.2	1	315.58	32906	1	1567	4517.2	1	215.11	2	2	2	8.2	8.2	0	44050	21	3	2	2	2	1	1	1	1	1	1	1	426	426	4	4	4.2	2097.6	NaN	NaN	NaN	NaN	NaN	NaN	NaN	NaN	NaN	NaN	284812	O60085	Methionine aminopeptidase 2	fma2	7.807	O60085
30843	1	1814.3	109960	4	6468.3	54831	2	3225.3	5	5	5	27.7	27.7	0	195630	17	7	5	5	5	1	1	4	2	1	4	2	289	289	5.9	22.5	11.1	11508	NaN	NaN	NaN	NaN	NaN	NaN	NaN	NaN	NaN	NaN	284812	O60086	Probable acetolactate synthase small subunit	SPBC14C8.04	19.52	O60086
1243100	14	44396	4002300	22	142940	3065100	26	109470	27	27	27	67.4	67.4	0	8310500	28	83	27	27	27	1	14	22	26	14	22	26	414	414	40.6	63	67.4	296800	NaN	NaN	NaN	NaN	NaN	NaN	85	NaN	161	NaN	284812	O60101	Phosphoglycerate kinase	pgk1	213.37	O60101
0	0	0	0	0	0	3124.1	1	97.629	1	1	1	3.5	3.5	0	3124.1	32	1	1	1	1	1	0	0	1	0	0	1	593	593	0	0	3.5	97.629	262	NaN	276	665	665	665	NaN	NaN	NaN	NaN	284812	O60102	Translation initiation factor rli1	rli1	1.9707	O60102
0	0	0	23523	3	904.74	18286	1	703.32	3	3	3	12.2	12.2	0	41809	26	4	3	3	3	1	0	3	1	0	3	1	482	482	0	12.2	3.9	1608.1	NaN	NaN	NaN	NaN	NaN	NaN	NaN	NaN	NaN	NaN	284812	O60105	Adenylosuccinate lyase	ade8	7.2217	O60105
0	0	0	0	0	0	5755.2	1	230.21	1	1	1	3	3	0	5755.2	25	1	1	1	1	1	0	0	1	0	0	1	532	532	0	0	3	230.21	3403	NaN	3623	9601	9601	9601	NaN	NaN	NaN	NaN	284812	O60109	Alkaline phosphatase	SPBC14F5.13c	10.926	O60109
0	0	0	14501	1	1035.8	0	0	0	2	2	1	9	4.8	0	14501	14	1	2	2	1	1	0	1	0	0	1	0	354	354	0	4.8	0	1035.8	NaN	NaN	319	754	754	754	NaN	NaN	NaN	NaN	284812	O60122	Anthranilate phosphoribosyltransferase	trp4	3.9574	O60122
108550	2	6385.5	463920	5	27289	196720	4	11572	6	6	6	28.1	28.1	0	769180	17	13	6	6	6	1	2	5	4	2	5	4	249	249	12.4	24.5	19.3	45246	NaN	NaN	NaN	NaN	NaN	NaN	NaN	85	NaN	159	284812	O60128	40S ribosomal protein S3	rps3	49.227	O60128
16749	2	620.35	143780	5	5325.2	52205	3	1933.5	5	5	5	10.8	10.8	0	212730	27	10	5	5	5	1	2	5	3	2	5	3	676	676	3.6	10.8	7.2	7879	NaN	NaN	NaN	NaN	NaN	NaN	NaN	NaN	NaN	NaN	284812	O60135	Long-chain-fatty-acid--CoA ligase 1	lcf1	21.471	O60135
193710	5	13836	620520	9	44323	247730	7	17695	9	9	9	43.8	43.8	0	1062000	14	25	9	9	9	1	5	9	7	5	9	7	251	251	28.7	43.8	36.7	75854	NaN	NaN	NaN	NaN	NaN	NaN	NaN	NaN	NaN	NaN	284812	O60143	60S ribosomal protein L7-C	rpl7c	64.225	O60143
30373	3	723.16	140850	9	3353.6	150270	10	3577.8	12	12	12	27.5	27.5	0	321490	42	23	12	12	12	1	3	9	10	3	9	10	716	716	6.1	20.5	22.8	7654.6	NaN	NaN	NaN	NaN	NaN	NaN	NaN	NaN	NaN	NaN	284812	O60155	Putative proline--tRNA ligase C19C7.06	prs1	37.782	O60155
0	0	0	16868	1	544.13	11214	1	361.74	1	1	1	1.3	1.3	0.0072569	28082	31	2	1	1	1	1	0	1	1	0	1	1	598	598	0	1.3	1.3	905.87	1871	NaN	1948	NaN	NaN	4847	NaN	NaN	NaN	NaN	284812	O60162	Uncharacterized protein C19F5.03	SPBC19F5.03	1.3339	O60162
0	0	0	6608.7	1	1101.5	0	0	0	1	1	1	6.5	6.5	0	6608.7	6	1	1	1	1	1	0	1	0	0	1	0	215	215	0	6.5	0	1101.5	734	NaN	770	1809	1809	1809	NaN	NaN	NaN	NaN	284812	O60171	Transcription initiation factor TFIID subunit 10	taf10	2.288	O60171
0	0	0	6614.2	1	389.07	0	0	0	1	1	1	2.1	2.1	0	6614.2	17	1	1	1	1	1	0	1	0	0	1	0	473	473	0	2.1	0	389.07	853	NaN	890	2109	2109	2109	NaN	NaN	NaN	NaN	284812	O60176	Uncharacterized RNA-binding protein C23E6.01c		1.6058	O60176
66561	3	3025.5	713250	12	32420	729280	15	33149	18	18	18	63.6	63.6	0	1509100	22	34	18	18	18	1	3	12	15	3	12	15	382	382	9.4	42.1	58.9	68595	NaN	NaN	NaN	NaN	NaN	NaN	NaN	NaN	NaN	NaN	284812	O60198	S-adenosylmethionine synthase	sam1	81.226	O60198
83253	2	27751	165530	3	55177	83059	2	27686	3	3	3	31.8	31.8	0	331840	3	7	NaN	NaN	NaN	2	2	3	2	2	3	2	88	NaN	21.6	31.8	21.6	110610	NaN	NaN	NaN	NaN	NaN	NaN	NaN	NaN	NaN	NaN	NaN	O74172;P79009	40S ribosomal protein S25-B;40S ribosomal protein S25-A	rps25b;rps25a	3.9408	O74172;P79009
0	0	0	41599	4	3781.7	37178	2	3379.8	5	5	5	34.6	34.6	0	78776	11	6	5	5	5	1	0	4	2	0	4	2	214	214	0	30.4	22	7161.5	NaN	NaN	NaN	NaN	NaN	NaN	NaN	NaN	NaN	NaN	284812	O74173	Elongation factor 1-beta	tef5	15.377	O74173
0	0	0	16228	1	3245.6	207500	2	41501	2	2	2	32.4	32.4	0.0044843	223730	5	3	2	2	2	1	0	1	2	0	1	2	108	108	0	15.7	32.4	44747	NaN	NaN	NaN	NaN	NaN	NaN	NaN	NaN	NaN	NaN	284812	O74174	V-type proton ATPase subunit G	vma10	1.4771	O74174
0	0	0	121630	4	12163	89072	4	8907.2	5	5	5	39.9	39.9	0	210700	10	9	5	5	5	1	0	4	4	0	4	4	208	208	0	33.2	34.1	21070	NaN	NaN	NaN	NaN	NaN	NaN	NaN	NaN	NaN	NaN	284812	O74175	60S ribosomal protein L13	rpl13	9.0834	O74175
30299	1	2754.4	262440	3	23858	170920	5	15538	5	5	5	28.6	28.6	0	463660	11	12	NaN	NaN	NaN	2	1	3	5	1	3	5	294	NaN	3.1	12.2	28.6	42150	NaN	NaN	NaN	NaN	NaN	NaN	NaN	NaN	NaN	NaN	NaN	P52822;O74306	60S ribosomal protein L5-A;60S ribosomal protein L5-B	rpl5a;rpl5b	25.217	P52822;O74306
0	0	0	22843	3	466.19	35397	4	722.39	6	6	6	10.4	10.4	0	58241	49	7	6	6	6	1	0	3	4	0	3	4	997	997	0	3.5	7.8	1188.6	NaN	NaN	NaN	NaN	NaN	NaN	NaN	NaN	NaN	NaN	284812	O74325	PDZ domain-containing protein C1685.05	SPBC1685.05	10.57	O74325
138840	3	34710	64958	2	16239	89372	2	22343	3	3	3	51.8	51.8	0	293170	4	8	3	3	3	1	3	2	2	3	2	2	56	56	51.8	33.9	37.5	73292	NaN	NaN	NaN	NaN	NaN	NaN	NaN	NaN	NaN	NaN	284812	O74329	40S ribosomal protein S29	rps29	5.2103	O74329
5516.6	1	1379.2	178930	2	44731	111760	2	27939	2	2	2	20.5	20.5	0	296200	4	8	2	2	2	1	1	2	2	1	2	2	83	83	19.3	20.5	20.5	74049	NaN	NaN	NaN	NaN	NaN	NaN	NaN	86	NaN	16	284812	O74330	40S ribosomal protein S27	rps27	6.0433	O74330
0	0	0	0	0	0	17901	1	2237.6	1	1	1	5.5	5.5	0.0015221	17901	8	1	1	1	1	1	0	0	1	0	0	1	183	183	0	0	5.5	2237.6	2463	NaN	2616	6794	6794	6794	NaN	NaN	NaN	NaN	284812	O74333	Non-classical export protein 2 homolog	fhn1	1.5585	O74333
0	0	0	0	0	0	0	1	0	1	1	1	2.9	2.9	0	0	40	0	1	1	1	1	0	0	1	0	0	1	700	700	0	0	2.9	0	3363	NaN	3583	NaN	NaN	9508	NaN	NaN	NaN	NaN	284812	O74338	Mitosis inducer protein blt1	blt1	6.6278	O74338
0	0	0	19378	2	569.95	8476.9	1	249.32	2	2	2	6.1	6.1	0	27855	34	3	2	2	2	1	0	2	1	0	2	1	528	528	0	6.1	2.3	819.27	NaN	NaN	NaN	NaN	NaN	NaN	NaN	NaN	NaN	NaN	284812	O74341	T-complex protein 1 subunit gamma	cct3	3.2767	O74341
0	0	0	41224	5	858.83	0	0	0	5	5	5	8.1	8.1	0	41224	48	5	5	5	5	1	0	5	0	0	5	0	1009	1009	0	8.1	0	858.83	NaN	NaN	NaN	NaN	NaN	NaN	NaN	NaN	NaN	NaN	284812	O74378	2-oxoglutarate dehydrogenase, mitochondrial	kgd1	10.58	O74378
26267	2	5253.4	86154	4	17231	120820	2	24164	5	5	5	34	34	0	233240	5	8	NaN	NaN	NaN	2	2	4	2	2	4	2	141	NaN	17	26.2	19.9	46648	NaN	NaN	NaN	NaN	NaN	NaN	89	NaN	116	NaN	NaN	O74391;Q10330	60S ribosomal protein L25-B;60S ribosomal protein L25-A	rpl25b;rpl25a	7.2538	O74391;Q10330
0	0	0	33164	2	1036.4	34828	2	1088.4	2	2	2	5.3	5.3	0	67992	32	4	2	2	2	1	0	2	2	0	2	2	580	580	0	5.3	5.3	2124.8	NaN	NaN	NaN	NaN	NaN	NaN	NaN	NaN	NaN	NaN	284812	O74407	Aspartate--tRNA ligase, cytoplasmic	dps1	8.6531	O74407
286970	3	19132	1270800	12	84720	772360	8	51491	12	12	12	51.7	51.7	0	2330100	15	30	12	12	12	1	3	12	8	3	12	8	296	296	13.9	51.7	44.9	155340	NaN	NaN	NaN	NaN	NaN	NaN	NaN	87	NaN	113	284812	O74409	Uricase	SPCC1223.09	83.14	O74409
0	0	0	7989	1	363.14	3206.2	1	145.74	2	2	2	5.6	5.6	0	11195	22	2	2	2	2	1	0	1	1	0	1	1	395	395	0	3	2.5	508.87	NaN	NaN	NaN	NaN	NaN	NaN	NaN	NaN	NaN	NaN	284812	O74413	Chorismate synthase		2.0981	O74413
0	0	0	0	0	0	382420	2	7215.4	2	2	2	3.9	3.9	0	382420	53	2	2	2	2	1	0	0	2	0	0	2	920	920	0	0	3.9	7215.4	NaN	NaN	NaN	NaN	NaN	NaN	NaN	NaN	NaN	NaN	284812	O74429	Inositol hexakisphosphate and diphosphoinositol-pentakisphosphate kinase	asp1	1.6947	O74429
25996	2	5199.2	99002	4	19800	75835	4	15167	4	4	4	55.2	55.2	0	200830	5	11	4	4	4	1	2	4	4	2	4	4	67	67	37.3	55.2	55.2	40166	NaN	NaN	NaN	NaN	NaN	NaN	NaN	NaN	NaN	NaN	284812	O74433	Cytochrome b-c1 complex subunit 9	qcr9	6.5331	O74433
3039.4	1	189.96	6372.7	1	398.29	0	0	0	1	1	1	4.3	4.3	0	9412.1	16	2	1	1	1	1	1	1	0	1	1	0	300	300	4.3	4.3	0	588.26	1447	NaN	1514	NaN	NaN	3723	NaN	NaN	NaN	NaN	284812	O74439	Uncharacterized mitochondrial carrier C1682.09c	SPCC1682.09c	2.8036	O74439
0	0	0	36644	2	2617.4	21535	2	1538.2	2	2	2	9.6	9.6	0	58179	14	6	2	2	2	1	0	2	2	0	2	2	324	324	0	9.6	9.6	4155.6	NaN	NaN	NaN	NaN	NaN	NaN	NaN	NaN	NaN	NaN	284812	O74440	26S proteasome regulatory subunit rpn8	rpn8	7.8134	O74440
6502.4	1	282.71	35795	3	1556.3	16716	2	726.8	3	2	2	7	7	0	59014	23	5	NaN	NaN	NaN	2	1	2	2	1	2	2	388	NaN	3.4	10.1	7	2565.8	NaN	NaN	NaN	NaN	NaN	NaN	NaN	NaN	NaN	NaN	NaN	O74445	Probable 26S protease subunit rpt4	rpt4	4.8514	O74445;O60058
0	0	0	4448.1	1	317.72	3216.8	1	229.77	1	1	1	9.3	9.3	0	7665	14	2	1	1	1	1	0	1	1	0	1	1	257	257	0	9.3	9.3	547.5	1441	NaN	1508	NaN	NaN	3710	NaN	NaN	NaN	NaN	284812	O74455	Probable 6-phosphogluconolactonase	SPCC16C4.10	2.2207	O74455
2504.4	1	33.392	3927.9	1	52.372	0	0	0	1	1	1	0.7	0.7	0.0044444	6432.3	75	2	1	1	1	1	1	1	0	1	1	0	1955	1955	0.7	0.7	0	85.764	449	NaN	466	NaN	NaN	1108	NaN	NaN	NaN	NaN	284812	O74475	1,3-beta-glucan synthase component bgs4	bgs4	1.446	O74475
0	0	0	5021.8	1	557.98	0	0	0	1	1	1	5.1	5.1	0	5021.8	9	1	1	1	1	1	0	1	0	0	1	0	216	216	0	5.1	0	557.98	2170	NaN	2280	5706	5706	5706	NaN	NaN	NaN	NaN	284812	O74479	ATP synthase subunit 5, mitochondrial	atp5	1.9896	O74479
39931	3	2101.6	109600	4	5768.2	63459	4	3340	4	4	4	16.3	16.3	0	212990	19	12	4	4	4	1	3	4	4	3	4	4	363	363	12.1	16.3	16.3	11210	NaN	NaN	NaN	NaN	NaN	NaN	NaN	NaN	NaN	NaN	284812	O74484	Mannose-1-phosphate guanyltransferase	mpg1	13.13	O74484
6292.7	1	349.59	98091	4	5449.5	59398	2	3299.9	4	4	4	20.4	20.4	0	163780	18	8	4	4	4	1	1	4	2	1	4	2	329	329	5.5	20.4	12.5	9099	NaN	NaN	NaN	NaN	NaN	NaN	NaN	NaN	NaN	NaN	284812	O74489	Probable quinone oxidoreductase	zta1	33.084	O74489
0	0	0	14541	1	1817.6	7967.9	1	995.99	1	1	1	7.1	7.1	0	22509	8	2	1	1	1	1	0	1	1	0	1	1	240	240	0	7.1	7.1	2813.6	3389	NaN	3609	NaN	NaN	9575	NaN	NaN	NaN	NaN	284812	O74496	Coatomer subunit delta	ret2	3.147	O74496
0	0	0	148020	5	9251.3	48160	3	3010	6	6	6	30.9	30.9	0	196180	16	8	6	6	6	1	0	5	3	0	5	3	233	233	0	26.2	18.5	12261	NaN	NaN	NaN	NaN	NaN	NaN	NaN	NaN	NaN	NaN	284812	O74503	Upstream activation factor subunit spp27	spp27	12.443	O74503
24418	1	842.02	38221	3	1318	23199	2	799.98	3	3	3	9.8	9.8	0	85839	29	6	3	3	3	1	1	3	2	1	3	2	492	492	2.4	9.8	6.5	2960	NaN	NaN	NaN	NaN	NaN	NaN	NaN	NaN	NaN	NaN	284812	O74524	Probable proline dehydrogenase, mitochondrial	SPCC70.03c	10.554	O74524
0	0	0	6234.4	1	188.92	0	0	0	1	1	1	3	3	0	6234.4	33	1	1	1	1	1	0	1	0	0	1	0	576	576	0	3	0	188.92	1209	NaN	1257	3054	3054	3054	NaN	NaN	NaN	NaN	284812	O74536	SNF1-like protein kinase ssp2	ssp2	3.7392	O74536
54855	3	9142.5	106200	5	17701	23548	5	3924.6	6	2	2	18.4	18.4	0	184610	6	8	6	2	2	1	2	2	2	2	2	2	136	136	25	32.4	36	30768	NaN	NaN	NaN	NaN	NaN	NaN	NaN	NaN	NaN	NaN	284812	O74538	60S ribosomal protein L27-B	rpl27b	4.0316	O74538
69584	4	2577.2	255140	8	9449.6	109210	6	4044.8	9	9	9	28.8	28.8	0	433930	27	19	9	9	9	1	4	8	6	4	8	6	441	441	12.7	25.9	19.7	16072	NaN	NaN	NaN	NaN	NaN	NaN	NaN	NaN	NaN	NaN	284812	O74548	Probable acetylornithine aminotransferase, mitochondrial	arg1	31.315	O74548
0	0	0	0	0	0	16465	1	968.55	1	1	1	3.6	3.6	0	16465	17	1	1	1	1	1	0	0	1	0	0	1	587	587	0	0	3.6	968.55	1800	NaN	1876	4663	4663	4663	NaN	NaN	NaN	NaN	284812	O74555	Branchpoint-bridging protein	bpb1	4.6457	O74555
0	0	0	0	0	0	2759.8	1	162.34	1	1	1	4.1	4.1	0.009915	2759.8	17	1	1	1	1	1	0	0	1	0	0	1	292	292	0	0	4.1	162.34	2037	NaN	2121	5317	5317	5317	NaN	NaN	NaN	NaN	284812	O74628	Uncharacterized oxidoreductase C162.03	SPCC162.03	1.1749	O74628
27772	1	5554.4	202580	2	40517	99594	2	19919	2	2	2	42.4	42.4	0	329950	5	6	2	2	2	1	1	2	2	1	2	2	125	125	23.2	42.4	42.4	65990	NaN	NaN	NaN	NaN	NaN	NaN	NaN	NaN	NaN	NaN	284812	O74690	13 kDa ribonucleoprotein-associated protein	snu13	48.446	O74690
0	0	0	51135	3	2840.9	0	0	0	3	3	3	16.4	16.4	0	51135	18	3	3	3	3	1	0	3	0	0	3	0	305	305	0	16.4	0	2840.9	NaN	NaN	NaN	NaN	NaN	NaN	NaN	NaN	NaN	NaN	284812	O74736	Chromatin modification-related protein png2	png2	7.5325	O74736
0	0	0	9562.8	1	227.69	0	0	0	1	1	1	2.4	2.4	0	9562.8	42	1	1	1	1	1	0	1	0	0	1	0	797	797	0	2.4	0	227.69	2203	NaN	2325	5887	5887	5887	NaN	NaN	NaN	NaN	284812	O74740	Cleavage factor two protein 2	cft2	5.3895	O74740
0	0	0	91132	3	5360.7	82369	3	4845.3	3	3	3	12	12	0	173500	17	6	3	3	3	1	0	3	3	0	3	3	407	407	0	12	12	10206	NaN	NaN	NaN	NaN	NaN	NaN	NaN	NaN	NaN	NaN	284812	O74752	Mitochondrial protein import protein mas5	mas5	18.728	O74752
0	0	0	334550	11	6195.4	0	0	0	11	11	11	16.6	16.6	0	334550	54	12	11	11	11	1	0	11	0	0	11	0	1154	1154	0	16.6	0	6195.4	NaN	NaN	NaN	NaN	NaN	NaN	NaN	NaN	NaN	NaN	284812	O74755	Paired amphipathic helix protein pst3	pst3	53.419	O74755
11754	1	213.7	108540	6	1973.5	34519	3	627.62	6	6	6	10.1	10.1	0	154810	55	11	6	6	6	1	1	6	3	1	6	3	932	932	1	10.1	5.6	2814.8	NaN	NaN	NaN	NaN	NaN	NaN	NaN	NaN	NaN	NaN	284812	O74760	Eukaryotic translation initiation factor 3 subunit A	tif32	24.746	O74760
0	0	0	21905	2	429.51	6542.9	1	128.29	2	2	2	2.7	2.7	0	28448	51	3	2	2	2	1	0	2	1	0	2	1	965	965	0	2.7	1.1	557.81	NaN	NaN	NaN	NaN	NaN	NaN	NaN	NaN	NaN	NaN	284812	O74762	26S proteasome regulatory subunit rpn2	rpn2	4.7502	O74762
70719	1	2619.2	343570	3	12725	205620	3	7615.7	5	5	5	16.8	16.8	0	619910	27	7	5	5	5	1	1	3	3	1	3	3	548	548	4.2	9.3	11.7	22960	NaN	NaN	NaN	NaN	NaN	NaN	NaN	NaN	NaN	NaN	284812	O74766	Probable delta-1-pyrroline-5-carboxylate dehydrogenase	SPBC24C6.04	33.85	O74766
0	0	0	6953.8	1	534.9	3229.3	1	248.4	1	1	1	5.9	5.9	0	10183	13	2	1	1	1	1	0	1	1	0	1	1	288	288	0	5.9	5.9	783.31	1678	NaN	1748	NaN	NaN	4276	NaN	NaN	NaN	NaN	284812	O74767	Probable coatomer subunit epsilon	sec28	10.473	O74767
0	0	0	11772	1	287.12	0	0	0	1	1	1	2.3	2.3	0	11772	41	1	1	1	1	1	0	1	0	0	1	0	618	618	0	2.3	0	287.12	2746	NaN	2910	7686	7686	7686	NaN	NaN	NaN	NaN	284812	O74781	Probable arginine--tRNA ligase, cytoplasmic	mrs1	1.6254	O74781
6696.8	1	608.8	178600	3	16236	67571	2	6142.8	3	3	3	27.4	27.4	0	252870	11	8	3	3	3	1	1	3	2	1	3	2	175	175	9.1	27.4	17.1	22988	NaN	NaN	NaN	NaN	NaN	NaN	NaN	NaN	NaN	NaN	284812	O74793	Uncharacterized protein C26H8.11c	SPBC26H8.11c	4.8241	O74793
0	0	0	16565	1	720.23	0	0	0	1	1	1	3.2	3.2	0	16565	23	1	1	1	1	1	0	1	0	0	1	0	464	464	0	3.2	0	720.23	1398	NaN	1463	3588	3588	3588	NaN	NaN	NaN	NaN	284812	O74799	Glucan 1,3-beta-glucosidase 3	exg3	1.7601	O74799
0	0	0	17740	1	933.66	0	0	0	1	1	1	4.1	4.1	0	17740	19	1	1	1	1	1	0	1	0	0	1	0	387	387	0	4.1	0	933.66	2851	NaN	3018	7956	7956	7956	NaN	NaN	NaN	NaN	284812	O74814	UPF0400 protein C337.03	SPBC337.03	9.6742	O74814
88497	1	9833	339960	3	37774	172380	2	19154	3	3	3	22.7	22.7	0	600850	9	10	NaN	NaN	NaN	2	1	3	2	1	3	2	216	NaN	6.5	22.7	12.5	66761	NaN	NaN	NaN	NaN	NaN	NaN	NaN	NaN	NaN	NaN	NaN	O74836;O14363	60S ribosomal protein L1-B;60S ribosomal protein L1-A	rpl1b;rpl1a	9.5925	O74836;O14363
21889	1	2432.1	121820	6	13536	81725	6	9080.6	6	6	6	31.4	31.4	0	225440	9	12	6	6	6	1	1	6	6	1	6	6	312	312	4.5	31.4	31.4	25048	NaN	NaN	NaN	NaN	NaN	NaN	90	NaN	29	NaN	284812	O74864	60S acidic ribosomal protein P0	rpp0	30.589	O74864
22657	1	2832.1	174540	3	21818	119710	5	14964	5	5	5	27.5	27.5	0	316910	8	11	NaN	NaN	NaN	2	1	3	5	1	3	5	149	NaN	8.7	14.1	27.5	39614	NaN	NaN	NaN	NaN	NaN	NaN	NaN	NaN	NaN	NaN	NaN	Q92354;O74884	60S ribosomal protein L24-A;60S ribosomal protein L24-B	rpl24a;rpl24b	5.4972	Q92354;O74884
16048	1	891.53	149420	7	8301.2	44881	4	2493.4	7	7	7	26.4	26.4	0	210350	18	14	7	7	7	1	1	7	4	1	7	4	413	413	2.9	26.4	14	11686	NaN	NaN	NaN	NaN	NaN	NaN	NaN	NaN	NaN	NaN	284812	O74885	Putative dioxygenase C576.01c		18.824	O74885
813680	7	73971	2959500	12	269040	2019200	10	183560	14	14	14	72.9	72.9	0	5792300	11	36	14	14	14	1	7	12	10	7	12	10	192	192	51	68.8	68.8	526570	NaN	NaN	NaN	NaN	NaN	NaN	91	NaN	19	NaN	284812	O74887	Peroxiredoxin tpx1	tpx1	148.9	O74887
371780	5	23236	949970	6	59373	464200	5	29012	6	6	6	37.9	37.9	0	1785900	16	22	6	6	6	1	5	6	5	5	6	5	253	253	28.5	37.9	28.5	111620	NaN	NaN	NaN	NaN	NaN	NaN	NaN	NaN	NaN	NaN	284812	O74892	40S ribosomal protein S2	rps2	36.304	O74892
208360	2	34727	365970	3	60995	153200	1	25534	3	3	3	22	22	0	727530	6	10	3	3	3	1	2	3	1	2	3	1	118	118	21.2	22	10.2	121250	NaN	NaN	NaN	NaN	NaN	NaN	NaN	NaN	NaN	NaN	284812	O74893	40S ribosomal protein S20	rps20	5.52	O74893
0	0	0	42284	4	1838.4	8258.2	1	359.05	4	4	3	11.6	8.5	0	50542	23	5	4	4	3	1	0	4	1	0	3	1	389	389	0	11.6	3.6	2197.5	NaN	NaN	NaN	NaN	NaN	NaN	NaN	NaN	NaN	NaN	284812	O74894	26S protease regulatory subunit 6B homolog	rpt3	10.415	O74894
7221.2	6	656.47	0	4	0	0	5	0	8	1	1	6	6	0	7221.2	11	1	8	1	1	1	1	0	0	1	0	0	201	201	28.9	22.9	30.8	656.47	NaN	NaN	NaN	NaN	NaN	NaN	NaN	NaN	NaN	NaN	284812	O74895	60S ribosomal protein L15-A	rpl15a	2.2574	O74895
72689	1	12115	141570	3	23595	46709	1	7784.8	3	3	3	23.8	23.8	0	260970	6	5	3	3	3	1	1	3	1	1	3	1	122	122	5.7	23.8	17.2	43495	NaN	NaN	NaN	NaN	NaN	NaN	NaN	NaN	NaN	NaN	284812	O74904	60S ribosomal protein L35	rpl35	8.247	O74904
58974	1	7371.7	153950	4	19244	110120	5	13765	5	5	2	38.1	20.6	0	323040	8	12	5	5	2	1	1	4	5	0	1	2	189	189	5.3	27	38.1	40381	NaN	NaN	NaN	NaN	NaN	NaN	92	NaN	106	NaN	284812	O74905	60S ribosomal protein L9-B	rpl9b	30.163	O74905
0	0	0	10820	1	601.11	7419.9	1	412.22	2	2	2	7	7	0	18240	18	2	2	2	2	1	0	1	1	0	1	1	398	398	0	2	5	1013.3	NaN	NaN	NaN	NaN	NaN	NaN	NaN	NaN	NaN	NaN	284812	O74919	RNA-binding protein rnc1	rnc1	1.9798	O74919
32683	1	933.79	220020	7	6286.4	78512	5	2243.2	9	9	9	26.5	26.5	0	331220	35	15	9	9	9	1	1	7	5	1	7	5	585	585	2.4	20.7	14.7	9463.4	NaN	NaN	NaN	NaN	NaN	NaN	NaN	NaN	NaN	NaN	284812	O74928	Bifunctional purine biosynthesis protein ade10;Phosphoribosylaminoimidazolecarboxamide formyltransferase;IMP cyclohydrolase	ade10	45.018	O74928
0	0	0	3451.8	1	383.53	0	0	0	1	1	1	17.4	17.4	0.005848	3451.8	9	1	1	1	1	1	0	1	0	0	1	0	109	109	0	17.4	0	383.53	2816	NaN	2984	7890	7890	7890	NaN	NaN	NaN	NaN	284812	O74948	Transcription initiation factor IIA subunit 2	toa2	1.3755	O74948
16823	1	989.56	224030	4	13178	255820	5	15048	5	5	5	23.4	23.4	0	496680	17	14	5	5	5	1	1	4	5	1	4	5	351	351	2.6	15.7	23.4	29217	NaN	NaN	NaN	NaN	NaN	NaN	NaN	NaN	NaN	NaN	284812	O74960	Probable sphingolipid long chain base-responsive protein pil1	pil1	14.926	O74960
0	0	0	9153.4	2	217.94	0	0	0	2	2	2	4.2	4.2	0	9153.4	42	2	2	2	2	1	0	2	0	0	2	0	612	612	0	4.2	0	217.94	NaN	NaN	NaN	NaN	NaN	NaN	NaN	NaN	NaN	NaN	284812	O74970	Pre-mRNA-processing factor 39	prp39	2.9046	O74970
36346	3	1397.9	94560	5	3636.9	41729	5	1605	6	6	6	17.4	17.4	0	172640	26	13	6	6	6	1	3	5	5	3	5	5	512	512	7	15.4	14.6	6639.8	NaN	NaN	NaN	NaN	NaN	NaN	NaN	NaN	NaN	NaN	284812	O74976	Putative peroxisomal-coenzyme A synthetase	SPCC1827.03c	16.623	O74976
0	0	0	8545.6	1	1424.3	0	0	0	1	1	1	9.4	9.4	0.0030257	8545.6	6	2	1	1	1	1	0	1	0	0	1	0	139	139	0	9.4	0	1424.3	667	NaN	701	NaN	NaN	1653	NaN	NaN	NaN	NaN	284812	O74983	Ubiquitin-conjugating enzyme spm2	spm2	1.5447	O74983
0	0	0	0	0	0	5061.3	1	1265.3	1	1	1	24.7	24.7	0	5061.3	4	1	1	1	1	1	0	0	1	0	0	1	77	77	0	0	24.7	1265.3	2892	NaN	3064	8063	8063	8063	NaN	NaN	NaN	NaN	284812	O74989	Uncharacterized protein C338.12	SPCC338.12	2.9785	O74989
0	0	0	15636	2	300.7	5650	1	108.65	2	2	2	3.9	3.9	0	21286	52	3	2	2	2	1	0	2	1	0	2	1	980	980	0	3.9	2.3	409.35	NaN	NaN	NaN	NaN	NaN	NaN	NaN	NaN	NaN	NaN	284812	O75005	Valine--tRNA ligase	vas2	2.7444	O75005
2689.3	1	89.642	16704	3	556.79	11507	1	383.58	4	4	4	10.2	10.2	0	30900	30	5	4	4	4	1	1	3	1	1	3	1	567	567	2.6	7.6	2.6	1030	NaN	NaN	NaN	NaN	NaN	NaN	NaN	NaN	NaN	NaN	284812	O94236	Eukaryotic translation initiation factor 3 subunit D	moe1	6.7753	O94236
159330	4	22762	397080	6	56725	238430	4	34061	6	6	6	44	44	0	794830	7	16	6	6	6	1	4	6	4	4	6	4	134	134	34.3	44	35.1	113550	NaN	NaN	NaN	NaN	NaN	NaN	NaN	NaN	NaN	NaN	284812	O94238	60S ribosomal protein L14	rpl14	13.832	O94238
0	0	0	9439.8	1	629.32	0	0	0	1	1	1	5.6	5.6	0	9439.8	15	1	1	1	1	1	0	1	0	0	1	0	287	287	0	5.6	0	629.32	1301	NaN	1350	3263	3263	3263	NaN	NaN	NaN	NaN	284812	O94246	Putative glutamate--cysteine ligase regulatory subunit	SPCC737.06c	2.8794	O94246
10761	1	512.41	254860	2	12136	156550	2	7454.9	2	2	2	9.5	9.5	0	422180	21	8	2	2	2	1	1	2	2	1	2	2	328	328	5.5	9.5	9.5	20104	NaN	NaN	NaN	NaN	NaN	NaN	NaN	NaN	NaN	NaN	284812	O94255	Carbonic anhydrase	SPBP8B7.05c	12.291	O94255
0	0	0	34007	1	1360.3	20854	1	834.17	1	1	1	3.4	3.4	0	54862	25	2	1	1	1	1	0	1	1	0	1	1	551	551	0	3.4	3.4	2194.5	327	NaN	340	NaN	NaN	804	NaN	NaN	NaN	NaN	284812	O94266	Putative hydroxymethylpyrimidine/phosphomethylpyrimidine kinase 2	SPBP8B7.18c	1.8206	O94266
0	0	0	6206.8	1	564.25	14425	2	1311.4	2	2	2	14.4	14.4	0	20632	11	3	2	2	2	1	0	1	2	0	1	2	201	201	0	9	14.4	1875.6	NaN	NaN	NaN	NaN	NaN	NaN	NaN	NaN	NaN	NaN	284812	O94273	Peptidyl-prolyl cis-trans isomerase B	cyp4	7.351	O94273
6655.1	1	475.37	0	0	0	0	0	0	1	1	1	3.7	3.7	0.0058824	6655.1	14	1	1	1	1	1	1	0	0	1	0	0	374	374	3.7	0	0	475.37	2807	NaN	2975	7867	7867	7867	NaN	NaN	NaN	NaN	284812	O94280	UPF0674 endoplasmic reticulum membrane protein C2G5.01	SPBC2G5.01	1.3972	O94280
0	0	0	24759	2	825.31	17557	2	585.24	3	3	3	11.3	11.3	0	42316	30	4	3	3	3	1	0	2	2	0	2	2	459	459	0	7	8.7	1410.5	NaN	NaN	NaN	NaN	NaN	NaN	NaN	NaN	NaN	NaN	284812	O94284	Sulfide:quinone oxidoreductase, mitochondrial	hmt2	8.7504	O94284
20162	2	1260.1	32222	2	2013.9	42310	3	2644.4	3	3	3	4	4	0	94694	16	7	3	3	3	1	2	2	3	2	2	3	625	625	3.7	3.7	4	5918.4	NaN	NaN	NaN	NaN	NaN	NaN	NaN	NaN	NaN	NaN	284812	O94300	Putative xanthine/uracil permease C887.17	SPBC887.17	7.7314	O94300
0	0	0	19608	2	576.71	0	0	0	2	2	2	5.2	5.2	0	19608	34	2	2	2	2	1	0	2	0	0	2	0	541	541	0	5.2	0	576.71	NaN	NaN	NaN	NaN	NaN	NaN	NaN	NaN	NaN	NaN	284812	O94303	Imidazole glycerol phosphate synthase hisHF;Glutamine amidotransferase;Cyclase	his4	3.6714	O94303
25756	2	396.24	136270	4	2096.5	112850	5	1736.1	5	5	5	6.1	6.1	0	274880	65	16	5	5	5	1	2	4	5	2	4	5	1160	1160	3.5	5.4	6.1	4228.9	NaN	NaN	NaN	NaN	NaN	NaN	NaN	NaN	NaN	NaN	284812	O94313	Carbamoyl-phosphate synthase arginine-specific large chain	arg4	11.694	O94313
0	0	0	62167	3	3656.9	41229	3	2425.2	4	4	4	20.2	20.2	0	103400	17	6	4	4	4	1	0	3	3	0	3	3	297	297	0	14.5	15.5	6082.1	NaN	NaN	NaN	NaN	NaN	NaN	NaN	NaN	NaN	NaN	284812	O94319	Protein transport protein sec13	sec13	6.6596	O94319
0	0	0	45412	3	1892.2	24965	2	1040.2	3	3	3	12.1	12.1	0	70377	24	6	3	3	3	1	0	3	2	0	3	2	437	437	0	12.1	6.6	2932.4	NaN	NaN	NaN	NaN	NaN	NaN	NaN	NaN	NaN	NaN	284812	O94320	Aspartate aminotransferase, mitochondrial	SPBC725.01	7.0483	O94320
0	0	0	11101	1	528.61	8599.1	1	409.48	1	1	1	4.3	4.3	0.0044379	19700	21	2	1	1	1	1	0	1	1	0	1	1	350	350	0	4.3	4.3	938.09	333	NaN	346	NaN	NaN	822	NaN	NaN	NaN	NaN	284812	O94337	Probable deoxyhypusine synthase	SPBC1271.04c	1.422	O94337
24957	2	1313.5	55430	2	2917.4	29266	2	1540.3	3	3	3	11	11	0	109650	19	6	3	3	3	1	2	2	2	2	2	2	390	390	6.9	8.5	8.5	5771.2	NaN	NaN	NaN	NaN	NaN	NaN	NaN	NaN	NaN	NaN	284812	O94350	Cystathionine beta-lyase	str3	6.4571	O94350
88482	3	4213.4	794860	13	37851	422380	9	20113	13	13	13	42.4	42.4	0	1305700	21	22	13	13	13	1	3	13	9	3	13	9	410	410	8	42.4	29.3	62177	NaN	NaN	NaN	NaN	NaN	NaN	NaN	NaN	NaN	NaN	284812	O94354	Argininosuccinate synthase	arg12	86.436	O94354
0	0	0	35944	3	2764.9	26805	3	2061.9	3	3	3	29.7	29.7	0	62749	13	6	3	3	3	1	0	3	3	0	3	3	185	185	0	29.7	29.7	4826.8	NaN	NaN	NaN	NaN	NaN	NaN	NaN	NaN	NaN	NaN	284812	O94363	GTP-binding protein rhb1	rhb1	7.7995	O94363
0	0	0	66238	3	4731.3	42997	2	3071.2	3	3	3	21.7	21.7	0	109230	14	5	3	3	3	1	0	3	2	0	3	2	244	244	0	21.7	14.8	7802.5	NaN	NaN	NaN	NaN	NaN	NaN	NaN	NaN	NaN	NaN	284812	O94373	ATP synthase subunit 4, mitochondrial	atp4	19.175	O94373
0	0	0	13378	1	1029.1	0	0	0	1	1	1	8.6	8.6	0	13378	13	1	1	1	1	1	0	1	0	0	1	0	175	175	0	8.6	0	1029.1	1833	NaN	1909	4737	4737	4737	NaN	NaN	NaN	NaN	284812	O94390	ATP synthase subunit d, mitochondrial	atp7	2.0296	O94390
5190.6	1	305.33	46610	2	2741.8	18542	1	1090.7	3	3	3	13.7	13.7	0	70342	17	4	3	3	3	1	1	2	1	1	2	1	321	321	4	9.7	4.4	4137.8	NaN	NaN	NaN	NaN	NaN	NaN	NaN	NaN	NaN	NaN	284812	O94413	Ribose-phosphate pyrophosphokinase 2	SPCC1620.06c	7.7912	O94413
0	0	0	7605.6	1	475.35	5523.6	1	345.22	1	1	1	7.7	7.7	0	13129	16	2	1	1	1	1	0	1	1	0	1	1	234	234	0	7.7	7.7	820.57	2088	NaN	2180	NaN	NaN	5433	NaN	NaN	NaN	NaN	284812	O94435	Meiotically up-regulated gene 35 protein	mug35	2.6565	O94435
0	0	0	13074	2	1188.5	0	0	0	2	2	2	22	22	0	13074	11	2	2	2	2	1	0	2	0	0	2	0	241	241	0	22	0	1188.5	NaN	NaN	NaN	NaN	NaN	NaN	NaN	NaN	NaN	NaN	284812	O94436	Transcription initiation factor TFIID subunit 14	tfg3	1.756	O94436
318820	9	19926	680020	8	42501	355900	9	22244	14	14	8	57.1	39.7	0	1354700	16	28	14	14	8	1	9	8	9	5	6	8	252	252	37.7	40.9	43.3	84671	NaN	NaN	NaN	NaN	NaN	NaN	96	NaN	101	NaN	284812	O94438	40S ribosomal protein S1-B	rps102	48.263	O94438
6429.4	1	803.68	11536	1	1442	6427.4	1	803.43	2	2	2	12.8	12.8	0	24393	8	3	2	2	2	1	1	1	1	1	1	1	243	243	5.3	5.3	7.4	3049.1	NaN	NaN	NaN	NaN	NaN	NaN	NaN	NaN	NaN	NaN	284812	O94444	26S proteasome regulatory subunit rpn10	rpn10	5.1263	O94444
0	0	0	0	0	0	7446.5	1	744.65	1	1	1	7.7	7.7	0	7446.5	10	1	1	1	1	1	0	0	1	0	0	1	209	209	0	0	7.7	744.65	944	NaN	984	2362	2362	2362	NaN	NaN	NaN	NaN	284812	O94461	Probable phosphatase C1687.21		6.6156	O94461
0	0	0	72704	2	9088.1	14469	1	1808.6	2	2	2	17.2	17.2	0	87173	8	3	2	2	2	1	0	2	1	0	2	1	244	244	0	17.2	7	10897	NaN	NaN	NaN	NaN	NaN	NaN	NaN	NaN	NaN	NaN	284812	O94476	Eukaryotic translation initiation factor 6	tif6	16.082	O94476
270650	8	5306.9	798130	12	15650	668340	15	13105	17	17	17	25.5	25.5	0	1737100	51	39	17	17	17	1	8	12	15	8	12	15	1047	1047	10.8	20.5	24.5	34061	NaN	NaN	NaN	NaN	NaN	NaN	97	88	482	859	284812	O94489	Elongation factor 3	tef3	90.754	O94489
51451	2	1905.6	179290	5	6640.3	111670	5	4136.1	6	6	6	14.9	14.9	0	342410	27	16	6	6	6	1	2	5	5	2	5	5	497	497	5.8	11.5	13.1	12682	NaN	NaN	NaN	NaN	NaN	NaN	NaN	NaN	NaN	NaN	284812	O94514	Nucleolar protein 56	nop56	21.882	O94514
0	0	0	23354	3	834.09	9424.7	1	336.59	3	3	3	11.8	11.8	0	32779	28	4	3	3	3	1	0	3	1	0	3	1	535	535	0	11.8	4.1	1170.7	NaN	NaN	NaN	NaN	NaN	NaN	NaN	NaN	NaN	NaN	284812	O94515	T-complex protein 1 subunit zeta	cct6	10.268	O94515
0	0	0	114980	3	6763.6	69529	3	4090	3	3	3	19.7	19.7	0	184510	17	10	3	3	3	1	0	3	3	0	3	3	244	244	0	19.7	19.7	10854	NaN	NaN	NaN	NaN	NaN	NaN	NaN	NaN	NaN	NaN	284812	O94517	Probable proteasome subunit alpha type-1	SPBC646.16	13.425	O94517
0	0	0	16498	2	785.61	13943	1	663.93	2	2	2	8.8	8.8	0	30440	21	3	2	2	2	1	0	2	1	0	2	1	479	479	0	8.8	5.2	1449.5	NaN	NaN	NaN	NaN	NaN	NaN	NaN	NaN	NaN	NaN	284812	O94523	Probable acyl-CoA desaturase	SPCC1281.06c	12.928	O94523
0	0	0	39407	4	1094.6	21307	3	591.87	4	4	4	11.6	11.6	0	60714	36	7	4	4	4	1	0	4	3	0	4	3	612	612	0	11.6	8.7	1686.5	NaN	NaN	NaN	NaN	NaN	NaN	NaN	NaN	NaN	NaN	284812	O94544	Leukotriene A-4 hydrolase homolog	SPCC1322.05c	6.7619	O94544
0	0	0	0	0	0	4323.4	1	288.23	1	1	1	9	9	0.0085349	4323.4	15	1	1	1	1	1	0	0	1	0	0	1	288	288	0	0	9	288.23	773	NaN	810	1913	1913	1913	NaN	NaN	NaN	NaN	284812	O94550	Prohibitin-2	phb2	1.1845	O94550
0	0	0	31169	2	1298.7	15903	1	662.62	3	3	3	9.8	9.8	0	47072	24	3	3	3	3	1	0	2	1	0	2	1	520	520	0	4.4	5.4	1961.3	NaN	NaN	NaN	NaN	NaN	NaN	NaN	NaN	NaN	NaN	284812	O94552	Fumarate hydratase, mitochondrial	fum1	4.5889	O94552
0	0	0	37625	2	1297.4	18087	1	623.68	2	2	2	7	7	0	55711	29	4	2	2	2	1	0	2	1	0	2	1	568	568	0	7	2.3	1921.1	NaN	NaN	NaN	NaN	NaN	NaN	NaN	NaN	NaN	NaN	284812	O94567	Probable asparagine--tRNA ligase, cytoplasmic	nrs1	3.7466	O94567
0	0	0	0	0	0	7003	1	500.21	1	1	1	5.7	5.7	0.0071736	7003	14	1	1	1	1	1	0	0	1	0	0	1	245	245	0	0	5.7	500.21	1585	NaN	1652	4015	4015	4015	NaN	NaN	NaN	NaN	284812	O94579	Probable proteasome subunit alpha type-2	pre8	1.2334	O94579
0	0	0	20033	1	715.48	0	0	0	1	1	1	3.3	3.3	0	20033	28	1	1	1	1	1	0	1	0	0	1	0	489	489	0	3.3	0	715.48	3613	NaN	3847	10154	10154	10154	NaN	NaN	NaN	NaN	284812	O94582	Probable anthranilate synthase component 1	trp3	2.3255	O94582
0	0	0	9476.2	1	1052.9	0	0	0	1	1	1	13.5	13.5	0	9476.2	9	1	1	1	1	1	0	1	0	0	1	0	133	133	0	13.5	0	1052.9	1660	NaN	1730	4204	4204	4204	NaN	NaN	NaN	NaN	284812	O94586	Hit family protein 1	hnt1	1.9074	O94586
3519.9	1	63.998	46047	3	837.21	12836	2	233.38	3	3	3	4.9	4.9	0	62402	55	6	3	3	3	1	1	3	2	1	3	2	1012	1012	1.4	4.9	3.4	1134.6	NaN	NaN	NaN	NaN	NaN	NaN	NaN	NaN	NaN	NaN	284812	O94609	Ubiquitin-activating enzyme E1 1	ptr3	10.758	O94609
0	0	0	0	0	0	10326	2	333.09	2	2	2	5	5	0	10326	31	2	2	2	2	1	0	0	2	0	0	2	600	600	0	0	5	333.09	NaN	NaN	NaN	NaN	NaN	NaN	NaN	NaN	NaN	NaN	284812	O94634	Threonine dehydratase, mitochondrial	SPBC1677.03c	3.4148	O94634
18932	2	440.28	407350	11	9473.4	168860	8	3927	12	12	12	24.1	24.1	0	595150	43	22	12	12	12	1	2	11	8	2	11	8	905	905	2.2	22.3	16.5	13841	NaN	NaN	NaN	NaN	NaN	NaN	NaN	NaN	NaN	NaN	284812	O94641	Heat shock protein 104	hsp104	36.755	O94641
71036	2	23679	120970	3	40324	67102	1	22367	3	3	3	26.3	26.3	0	259110	3	8	NaN	NaN	NaN	2	2	3	1	2	3	1	99	NaN	24.2	26.3	14.1	86370	NaN	NaN	NaN	NaN	NaN	NaN	NaN	NaN	NaN	NaN	NaN	Q92365;O94658	60S ribosomal protein L36-A;60S ribosomal protein L36-B	rpl36a;rpl36b	7.3944	Q92365;O94658
0	0	0	14768	2	738.38	6183	1	309.15	2	2	2	9.8	9.8	0	20951	20	3	2	2	2	1	0	2	1	0	2	1	376	376	0	9.8	5.9	1047.5	NaN	NaN	NaN	NaN	NaN	NaN	NaN	NaN	NaN	NaN	284812	O94671	Probable homoserine dehydrogenase	SPBC776.03	4.6954	O94671
0	0	0	34683	2	8670.8	0	1	0	2	1	1	19.1	19.1	0	34683	4	1	2	1	1	1	0	1	0	0	1	0	94	94	0	28.7	9.6	8670.8	NaN	NaN	NaN	NaN	NaN	NaN	NaN	NaN	NaN	NaN	284812	O94686	60S ribosomal protein L43-B	rpl43b	4.9778	O94686
0	0	0	63830	2	2455	71819	4	2762.3	4	4	4	14.6	14.6	0	135650	26	6	4	4	4	1	0	2	4	0	2	4	465	465	0	7.7	14.6	5217.3	NaN	NaN	NaN	NaN	NaN	NaN	NaN	NaN	NaN	NaN	284812	O94692	RuvB-like helicase 2	rvb2	16.09	O94692
10117	1	1124.2	5458.2	1	606.47	15008	1	1667.5	1	1	1	10.1	10.1	0	30584	9	5	1	1	1	1	1	1	1	1	1	1	148	148	10.1	10.1	10.1	3398.2	1386	NaN	1451	NaN	NaN	3564	NaN	NaN	NaN	NaN	284812	O94700	Multiprotein-bridging factor 1	mbf1	3.2275	O94700
0	0	0	179910	2	11994	0	0	0	2	2	2	7.1	7.1	0	179910	15	4	2	2	2	1	0	2	0	0	2	0	351	351	0	7.1	0	11994	NaN	NaN	NaN	NaN	NaN	NaN	NaN	NaN	NaN	NaN	284812	O94707	Transcriptional regulatory protein rxt3	rxt3	6.3593	O94707
0	0	0	41463	1	5182.9	19584	2	2447.9	2	2	2	22.2	22.2	0	61047	8	3	NaN	NaN	NaN	2	0	1	2	0	1	2	153	NaN	0	12.4	22.2	7630.8	NaN	NaN	NaN	NaN	NaN	NaN	NaN	NaN	NaN	NaN	NaN	O94715;Q9UTQ6	40S ribosomal protein S15-A;40S ribosomal protein S15-B	rps15a;rps15b	5.3022	O94715;Q9UTQ6
7326.9	1	1046.7	16913	1	2416.2	27624	1	3946.3	1	1	1	10.1	10.1	0.0099291	51865	7	3	1	1	1	1	1	1	1	1	1	1	109	109	10.1	10.1	10.1	7409.2	3240	NaN	3445	NaN	NaN	9157	NaN	NaN	NaN	NaN	284812	P00046	Cytochrome c	cyc1	1.1756	P00046
1775600	11	98644	3857100	13	214280	3712200	14	206240	15	15	15	52	52	0	9345000	18	64	15	15	15	1	11	13	14	11	13	14	350	350	46.6	48.6	50	519160	NaN	NaN	NaN	NaN	NaN	NaN	98	NaN	239	NaN	284812	P00332	Alcohol dehydrogenase	adh1	197	P00332
0	0	0	6694600	29	159400	4764000	30	113430	34	34	34	50.6	50.6	0	11459000	42	91	34	34	34	1	0	29	30	0	29	30	767	767	0	41.2	47.2	272820	NaN	NaN	NaN	NaN	NaN	NaN	99	NaN	212	NaN	284812	P01129	Start control protein cdc10	cdc10	226.87	P01129
32277	3	1537	201170	7	9579.5	152390	6	7256.5	8	8	8	25.9	25.9	0	385830	21	17	NaN	NaN	NaN	2	3	7	6	3	7	6	455	NaN	9.2	22.9	22.9	18373	NaN	NaN	NaN	NaN	NaN	NaN	NaN	NaN	NaN	NaN	NaN	P04688;P04689	Tubulin alpha-1 chain;Tubulin alpha-2 chain	nda2;tub1	26.488	P04688;P04689
64790	2	9255.8	0	0	0	51911	2	7415.9	4	4	3	38.9	27.8	0	116700	7	4	4	4	3	1	2	0	2	2	0	2	126	126	16.7	0	20.6	16672	NaN	NaN	NaN	NaN	NaN	NaN	NaN	NaN	NaN	NaN	284812	P04913	Histone H2B-alpha	htb1	7.5176	P04913
31566	2	2254.7	200450	9	14318	131010	6	9358	9	9	9	31.5	31.5	0	363020	14	20	NaN	NaN	NaN	2	2	9	6	2	9	6	448	NaN	5.4	31.5	23.7	25930	NaN	NaN	NaN	NaN	NaN	NaN	NaN	NaN	NaN	NaN	NaN	P05219	Tubulin beta chain	nda3	34.603	P05219;CON__ENSEMBL:ENSBTAP00000025008
0	4	0	44279	4	5534.9	15802	4	1975.3	5	1	1	4.7	4.7	0	60081	8	2	5	1	1	1	0	1	1	0	1	1	193	193	19.2	18.1	23.8	7510.1	NaN	NaN	NaN	NaN	NaN	NaN	NaN	NaN	NaN	NaN	284812	P05734	60S ribosomal protein L19-A	rpl19a	1.8075	P05734
82252	2	16450	205420	2	41084	61184	2	12237	2	2	2	37.9	37.9	0	348850	5	7	2	2	2	1	2	2	2	2	2	2	87	87	37.9	37.9	37.9	69771	NaN	NaN	NaN	NaN	NaN	NaN	NaN	NaN	NaN	NaN	284812	P05764	40S ribosomal protein S21	rps21	15.833	P05764
38062	1	19031	0	0	0	32264	1	16132	1	1	1	19.6	19.6	0	70326	2	2	1	1	1	1	1	0	1	1	0	1	51	51	19.6	0	19.6	35163	2971	NaN	NaN	NaN	NaN	8257	NaN	95	NaN	39	284812	P05767	60S ribosomal protein L39	rpl39	2.2471	P05767
338980	6	21186	1161400	11	72585	870730	10	54421	12	12	12	60.6	60.6	0	2371100	16	42	12	12	12	1	6	11	10	6	11	10	249	249	26.5	60.2	50.6	148190	NaN	NaN	NaN	NaN	NaN	NaN	100	NaN	71	NaN	284812	P07669	Triosephosphate isomerase	tpi1	153.32	P07669
0	0	0	4351.6	1	334.74	0	0	0	1	1	1	6.8	6.8	0.009887	4351.6	13	1	1	1	1	1	0	1	0	0	1	0	219	219	0	6.8	0	334.74	2804	NaN	2972	7863	7863	7863	NaN	NaN	NaN	NaN	284812	P08647	Ras-like protein 1	ras1	1.145	P08647
22290	1	3715.1	218740	5	36457	170150	5	28359	6	6	6	52.4	52.4	0	411190	6	13	6	6	6	1	1	5	5	1	5	5	103	103	12.6	40.8	42.7	68531	NaN	NaN	NaN	NaN	NaN	NaN	NaN	NaN	NaN	NaN	284812	P09322	Histone H4	hhf1	22.915	P09322
351830	10	10995	566260	12	17696	554710	15	17335	21	21	21	33.1	33.1	0	1472800	32	41	NaN	NaN	NaN	2	10	12	15	10	12	15	919	NaN	11.4	18.2	27.3	46025	NaN	NaN	NaN	NaN	NaN	NaN	NaN	NaN	NaN	NaN	NaN	P09627	Plasma membrane ATPase 1	pma1	75.577	P09627;P28876
283770	6	40538	620760	5	88679	486580	6	69511	8	8	4	44.7	13.3	0	1391100	7	26	NaN	NaN	NaN	3	6	5	6	3	2	3	150	NaN	38	38.7	34	198730	NaN	NaN	NaN	NaN	NaN	NaN	NaN	NaN	NaN	NaN	NaN	P0C016;P0C8R3;P0CG72	Ubiquitin-40S ribosomal protein S27a;Ubiquitin;40S ribosomal protein S27a;Ubiquitin-40S ribosomal protein S27b;Ubiquitin;40S ribosomal protein S27b;Polyubiquitin;Ubiquitin	ubi3;ubi5;ubi4	23.35	P0C016;P0C8R3;P0CG72
36408	4	6067.9	0	3	0	156740	4	26124	5	1	1	7.8	7.8	0	193150	6	3	NaN	NaN	NaN	2	1	0	1	1	0	1	128	NaN	37.5	29.7	32	32191	NaN	NaN	NaN	NaN	NaN	NaN	NaN	NaN	NaN	NaN	NaN	P0CH07;P0CH06	Ubiquitin-60S ribosomal protein L40;Ubiquitin;60S ribosomal protein L40	ubi2;ubi1	2.2455	P0CH07;P0CH06
2419000	11	100790	5182900	17	215950	4420600	19	184190	20	20	20	50.7	50.7	0	12022000	24	85	NaN	NaN	NaN	3	11	17	19	11	17	19	460	NaN	29.3	40.4	49.6	500940	NaN	NaN	NaN	NaN	NaN	NaN	NaN	NaN	NaN	NaN	NaN	P0CT54;P0CT55;P0CT53			160.2	P0CT54;P0CT55;P0CT53
37029	1	5289.8	63947	2	9135.3	19494	1	2784.8	2	2	2	26.6	26.6	0	120470	7	4	NaN	NaN	NaN	2	1	2	1	1	2	1	139	NaN	11.5	26.6	15.1	17210	NaN	NaN	NaN	NaN	NaN	NaN	NaN	NaN	NaN	NaN	NaN	P0CT57;P0CT56			9.8978	P0CT57;P0CT56
142880	3	17860	493330	6	61666	254610	6	31826	8	8	8	56.2	56.2	0	890820	8	15	NaN	NaN	NaN	2	3	6	6	3	6	6	130	NaN	27.7	44.6	42.3	111350	NaN	NaN	NaN	NaN	NaN	NaN	NaN	NaN	NaN	NaN	NaN	P0CT59;P0CT58			44.001	P0CT59;P0CT58
273280	3	30365	317120	6	35235	223020	4	24780	7	7	7	43.2	43.2	0	813420	9	14	NaN	NaN	NaN	2	3	6	4	3	6	4	139	NaN	26.6	43.2	42.4	90380	NaN	NaN	NaN	NaN	NaN	NaN	NaN	NaN	NaN	NaN	NaN	P0CT61;P0CT60			23.925	P0CT61;P0CT60
76843	1	38421	45482	2	22741	98380	2	49190	2	2	2	29.5	29.5	0	220700	2	5	NaN	NaN	NaN	2	1	2	2	1	2	2	61	NaN	18	29.5	29.5	110350	NaN	NaN	NaN	NaN	NaN	NaN	NaN	NaN	NaN	NaN	NaN	P0CT63;P0CT62			4.7986	P0CT63;P0CT62
0	1	0	169330	3	15393	115070	2	10461	3	3	3	31.4	31.4	0	284390	11	5	NaN	NaN	NaN	2	1	3	2	1	3	2	140	NaN	10.7	31.4	20.7	25854	NaN	NaN	NaN	NaN	NaN	NaN	101	NaN	29	NaN	NaN	P0CT65;P0CT64			10.756	P0CT65;P0CT64
413160	6	45906	627520	6	69724	218560	4	24284	7	7	7	46.1	46.1	0	1259200	9	17	NaN	NaN	NaN	2	6	6	4	6	6	4	152	NaN	40.1	41.4	27.6	139910	NaN	NaN	NaN	NaN	NaN	NaN	NaN	NaN	NaN	NaN	NaN	P0CT67;P0CT66			16.401	P0CT67;P0CT66
134260	5	14918	533630	5	59292	255630	5	28403	6	6	6	33	33	0	923520	9	17	NaN	NaN	NaN	2	5	5	5	5	5	5	176	NaN	32.4	28.4	28.4	102610	NaN	NaN	NaN	NaN	NaN	NaN	NaN	NaN	NaN	NaN	NaN	P0CT69;P0CT68			27.369	P0CT69;P0CT68
111840	1	9320.3	156290	2	13024	114660	1	9555.3	2	2	2	7.5	7.5	0	382800	12	7	NaN	NaN	NaN	3	1	2	1	1	2	1	253	NaN	6.7	7.5	6.7	31900	NaN	NaN	NaN	NaN	NaN	NaN	NaN	NaN	NaN	NaN	NaN	P0CT72;P0CT71;P0CT70			11.699	P0CT72;P0CT71;P0CT70
229590	2	25510	505320	4	56146	284330	4	31592	4	4	4	32.2	32.2	0	1019200	9	16	NaN	NaN	NaN	2	2	4	4	2	4	4	152	NaN	20.4	32.2	32.2	113250	NaN	NaN	NaN	NaN	NaN	NaN	NaN	NaN	NaN	NaN	NaN	P0CT74;P0CT73			28.734	P0CT74;P0CT73
289900	4	36237	456040	3	57004	250900	3	31362	5	5	5	40.6	40.6	0	996830	8	14	NaN	NaN	NaN	2	4	3	3	4	3	3	143	NaN	21.7	28.7	28.7	124600	NaN	NaN	NaN	NaN	NaN	NaN	NaN	NaN	NaN	NaN	NaN	P0CT76;P0CT75			25.649	P0CT76;P0CT75
166460	4	20807	223210	5	27901	140280	5	17535	6	6	6	33.9	33.9	0	529940	8	14	NaN	NaN	NaN	2	4	5	5	4	5	5	174	NaN	24.7	29.3	29.3	66243	NaN	NaN	NaN	NaN	NaN	NaN	NaN	NaN	NaN	NaN	NaN	P0CT78;P0CT77			16.971	P0CT78;P0CT77
0	0	0	98760	1	32920	31152	1	10384	1	1	1	23.5	23.5	0	129910	3	2	NaN	NaN	NaN	2	0	1	1	0	1	1	68	NaN	0	23.5	23.5	43304	1010	NaN	1051	NaN	NaN	2521	NaN	NaN	NaN	NaN	NaN	P0CT80;P0CT79			2.8426	P0CT80;P0CT79
30552	2	3055.2	353930	3	35393	110720	4	11072	4	4	4	26.1	26.1	0	495200	10	13	NaN	NaN	NaN	2	2	3	4	2	3	4	165	NaN	20.6	24.8	26.1	49520	NaN	NaN	NaN	NaN	NaN	NaN	NaN	NaN	NaN	NaN	NaN	P0CT84;P0CT83			33.729	P0CT84;P0CT83
453380	1	34875	323480	1	24883	219140	1	16857	1	1	1	4.1	4.1	0	996010	13	3	NaN	NaN	NaN	4	1	1	1	1	1	1	316	NaN	4.1	4.1	4.1	76616	2356	NaN	2494	NaN	NaN	6461	NaN	NaN	NaN	NaN	NaN	P0CU16;P0CU15;P0CU14;Q9P3E6	Uncharacterized membrane protein C750.05c	SPAC750.05c	1.6729	P0CU16;P0CU15;P0CU14;Q9P3E6
0	0	0	14172	2	524.89	16771	3	621.15	3	3	3	12.9	12.9	0	30943	27	5	NaN	NaN	NaN	2	0	2	3	0	2	3	443	NaN	0	7.4	12.9	1146	NaN	NaN	NaN	NaN	NaN	NaN	NaN	NaN	NaN	NaN	NaN	P0CU18;P0CU17			6.6587	P0CU18;P0CU17
611710	10	30586	2282500	13	114120	2191700	17	109580	19	19	19	64.3	64.3	0	5085800	20	51	19	19	19	1	10	13	17	10	13	17	375	375	39.2	53.3	61.3	254290	NaN	NaN	NaN	NaN	NaN	NaN	NaN	99	NaN	176	284812	P10989	Actin	act1	154.26	P10989
12967	1	926.23	33968	1	2426.3	30783	2	2198.8	2	2	2	15.8	15.8	0	77718	14	4	NaN	NaN	NaN	2	1	1	2	1	1	2	203	NaN	5.4	5.4	15.8	5551.3	NaN	NaN	NaN	NaN	NaN	NaN	NaN	NaN	NaN	NaN	NaN	P11620;P17609	GTP-binding protein ypt1;GTP-binding protein ypt2	ypt1;ypt2	3.4874	P11620;P17609
0	0	0	20141	2	719.32	0	0	0	2	2	2	5.8	5.8	0	20141	28	2	2	2	2	1	0	2	0	0	2	0	552	552	0	5.8	0	719.32	NaN	NaN	NaN	NaN	NaN	NaN	NaN	NaN	NaN	NaN	284812	P15567	Phosphoribosylaminoimidazole carboxylase	ade6	6.1664	P15567
20113	1	6704.4	109470	1	36489	54785	1	18262	1	1	1	14.7	14.7	0	184360	3	3	NaN	NaN	NaN	2	1	1	1	1	1	1	109	NaN	14.7	14.7	14.7	61455	23	NaN	22	NaN	NaN	44	NaN	NaN	NaN	NaN	NaN	P17476;P17477	60S acidic ribosomal protein P1-alpha 1;60S acidic ribosomal protein P1-alpha 3	rpa1;rpa3	6.8307	P17476;P17477
0	0	0	0	0	0	8720.1	1	872.01	1	1	1	5.5	5.5	0	8720.1	10	1	1	1	1	1	0	0	1	0	0	1	201	201	0	0	5.5	872.01	1944	NaN	2024	5069	5069	5069	NaN	NaN	NaN	NaN	284812	P17608	GTP-binding protein ryh1	ryh1	1.6059	P17608
0	0	0	15143	1	1261.9	14616	1	1218	1	1	1	6.1	6.1	0.0030303	29759	12	2	1	1	1	1	0	1	1	0	1	1	214	214	0	6.1	6.1	2479.9	851	NaN	888	NaN	NaN	2106	NaN	NaN	NaN	NaN	284812	P17610	GTP-binding protein ypt3	ypt3	1.5459	P17610
491910	4	54656	1495400	7	166150	769380	5	85486	7	7	7	49.4	49.4	0	2756700	9	21	7	7	7	1	4	7	5	4	7	5	162	162	29.6	49.4	38.9	306290	NaN	NaN	NaN	NaN	NaN	NaN	NaN	100	NaN	59	284812	P18253	Peptidyl-prolyl cis-trans isomerase	ppi1	35.175	P18253
0	0	0	96236	4	4582.7	102630	6	4887.3	7	7	7	34.5	34.5	0	198870	21	10	7	7	7	1	0	4	6	0	4	6	371	371	0	17	34.5	9470	NaN	NaN	NaN	NaN	NaN	NaN	NaN	NaN	NaN	NaN	284812	P18869	3-isopropylmalate dehydrogenase	leu1	29.39	P18869
53203	3	3129.6	165940	5	9761.3	122790	4	7222.7	7	7	6	42.6	28.4	0	341930	17	13	7	7	6	1	3	5	4	3	5	4	289	289	10.7	25.6	20.1	20114	NaN	NaN	NaN	NaN	NaN	NaN	NaN	NaN	NaN	NaN	284812	P19117	Inorganic pyrophosphatase	ppa1	13.888	P19117
0	0	0	9255.4	1	1156.9	24204	1	3025.5	1	1	1	8.1	8.1	0	33460	8	2	1	1	1	1	0	1	1	0	1	1	248	248	0	8.1	8.1	4182.5	1813	NaN	1889	NaN	NaN	4688	NaN	NaN	NaN	NaN	284812	P21534	Cytochrome c oxidase subunit 2	cox2	1.8221	P21534
333270	7	12818	1278700	14	49181	1024800	12	39415	17	17	16	62.9	57.9	0	2636800	26	44	17	17	16	1	7	14	12	7	14	12	385	385	29.4	55.1	53	101410	NaN	NaN	NaN	NaN	NaN	NaN	NaN	101	NaN	278	284812	P21696	Glycerol-3-phosphate dehydrogenase [NAD(+)] 1	gpd1	157.24	P21696
162680	4	6257	874130	12	33620	692020	13	26616	14	14	14	47.2	47.2	0	1728800	26	34	14	14	14	1	4	12	13	4	12	13	525	525	11.4	41.3	44.4	66493	NaN	NaN	NaN	NaN	NaN	NaN	NaN	NaN	NaN	NaN	284812	P22068	ATP synthase subunit beta, mitochondrial	atp2	95.671	P22068
87188	5	2491.1	222160	9	6347.5	122380	6	3496.6	10	10	9	28.2	26.1	0	431730	35	22	NaN	NaN	NaN	2	5	9	6	5	9	6	641	NaN	13.1	26.1	15.9	12335	NaN	NaN	NaN	NaN	NaN	NaN	NaN	NaN	NaN	NaN	NaN	P22774-2;P22774	Heat shock 70 kDa protein, mitochondrial	ssp1	29.573	P22774-2;P22774
0	0	0	13855	1	4618.5	6062.3	1	2020.8	1	1	1	11.3	11.3	0	19918	3	2	1	1	1	1	0	1	1	0	1	1	151	151	0	11.3	11.3	6639.2	2041	NaN	2125	NaN	NaN	5324	NaN	NaN	NaN	NaN	284812	P23566	Ubiquitin-conjugating enzyme E2 2	rhp6	2.131	P23566
263650	6	9091.4	494500	9	17052	407850	10	14064	13	13	13	27.8	27.8	0	1166000	29	31	13	13	13	1	6	9	10	6	9	10	536	536	13.6	18.7	24.1	40207	NaN	NaN	NaN	NaN	NaN	NaN	NaN	NaN	NaN	NaN	284812	P24487	ATP synthase subunit alpha, mitochondrial	atp1	52.482	P24487
0	0	0	31539	2	1051.3	6221.7	1	207.39	2	2	2	6.4	6.4	0	37760	30	3	2	2	2	1	0	2	1	0	2	1	550	550	0	6.4	2.2	1258.7	NaN	NaN	NaN	NaN	NaN	NaN	NaN	NaN	NaN	NaN	284812	P24782	ATP-dependent RNA helicase dbp2	dbp2	5.6809	P24782
80883	4	5777.4	327200	7	23372	70440	3	5031.4	7	7	7	30.4	30.4	0	478530	14	15	7	7	7	1	4	7	3	4	7	3	250	250	20.4	30.4	12	34180	NaN	NaN	NaN	NaN	NaN	NaN	NaN	NaN	NaN	NaN	284812	P25457	60S ribosomal protein L7-B	rpl7b	14.836	P25457
120440	5	13382	109080	4	12120	58229	3	6469.9	6	6	6	40.4	40.4	0	287750	9	9	6	6	6	1	5	4	3	5	4	3	151	151	40.4	27.2	27.2	31972	NaN	NaN	NaN	NaN	NaN	NaN	102	NaN	78	NaN	284812	P28189	40S ribosomal protein S13	rps13	14.063	P28189
27884	2	3098.2	226370	3	25153	158740	3	17638	4	4	4	18.5	18.5	0	413000	9	12	4	4	4	1	2	3	3	2	3	3	216	216	12	18.5	10.6	45889	NaN	NaN	NaN	NaN	NaN	NaN	NaN	NaN	NaN	NaN	284812	P28748	GTP-binding nuclear protein spi1	spi1	10.468	P28748
0	0	0	193610	1	24202	107430	2	13429	2	2	2	23.4	23.4	0	301040	8	5	2	2	2	1	0	1	2	0	1	2	154	154	0	12.3	23.4	37630	NaN	NaN	NaN	NaN	NaN	NaN	NaN	NaN	NaN	NaN	284812	P28758	Superoxide dismutase [Cu-Zn]	sod1	23.793	P28758
0	0	0	19778	2	1236.1	5190	1	324.37	2	2	2	10.3	10.3	0	24968	16	3	2	2	2	1	0	2	1	0	2	1	272	272	0	10.3	5.1	1560.5	NaN	NaN	NaN	NaN	NaN	NaN	NaN	NaN	NaN	NaN	284812	P30655	Probable proteasome subunit beta type-5	pts1	3.8963	P30655
0	0	0	15377	2	1922.1	15188	1	1898.5	2	2	2	14.9	14.9	0	30565	8	3	2	2	2	1	0	2	1	0	2	1	202	202	0	14.9	9.4	3820.6	NaN	NaN	NaN	NaN	NaN	NaN	NaN	NaN	NaN	NaN	284812	P30821	P25 protein	obr1	15.756	P30821
12439	1	428.93	70294	4	2423.9	36480	4	1257.9	6	6	6	12.1	12.1	0	119210	29	12	6	6	6	1	1	4	4	1	4	4	653	653	2.3	9	7.7	4110.8	NaN	NaN	NaN	NaN	NaN	NaN	NaN	NaN	NaN	NaN	284812	P31209	Polyadenylate-binding protein, cytoplasmic and nuclear	pab1	15.079	P31209
15068	1	367.5	85720	4	2090.7	82719	4	2017.5	6	6	6	13.9	13.9	0	183510	41	10	6	6	6	1	1	4	4	1	4	4	885	885	1.4	9.4	8.1	4475.8	NaN	NaN	NaN	NaN	NaN	NaN	NaN	NaN	NaN	NaN	284812	P31318	Protein arg11, mitochondrial;N-acetyl-gamma-glutamyl-phosphate reductase;Acetylglutamate kinase	arg11	14.873	P31318
23361	2	648.92	83758	4	2326.6	91606	4	2544.6	6	6	6	18.9	18.9	0	198730	36	10	6	6	6	1	2	4	4	2	4	4	619	619	6	11.8	12.8	5520.2	NaN	NaN	NaN	NaN	NaN	NaN	NaN	NaN	NaN	NaN	284812	P31406	V-type proton ATPase catalytic subunit A	vma1	15.324	P31406
21039	1	779.23	93756	5	3472.4	52561	2	1946.7	5	5	5	17.5	17.5	0	167360	27	8	5	5	5	1	1	5	2	1	5	2	503	503	3	17.5	6.6	6198.4	NaN	NaN	NaN	NaN	NaN	NaN	NaN	NaN	NaN	NaN	284812	P31411	V-type proton ATPase subunit B	vma2	25.243	P31411
22461	1	1021	142890	4	6495.2	133170	6	6053	6	6	6	25.1	25.1	0	298520	22	14	6	6	6	1	1	4	6	1	4	6	427	427	2.6	18.7	25.1	13569	NaN	NaN	NaN	NaN	NaN	NaN	NaN	NaN	NaN	NaN	284812	P32390	Actin-related protein 3	act2	26.969	P32390
0	0	0	13018	1	813.63	22070	2	1379.3	2	2	2	13.2	13.2	0.0072359	35088	16	3	2	2	2	1	0	1	2	0	1	2	220	220	0	5.9	13.2	2193	NaN	NaN	NaN	NaN	NaN	NaN	NaN	NaN	NaN	NaN	284812	P33075	Adenylate kinase	adk1	1.3059	P33075
0	0	0	1486700	15	59469	421820	6	16873	15	15	15	30.1	30.1	0	1908500	25	25	15	15	15	1	0	15	6	0	15	6	637	637	0	30.1	12.9	76342	NaN	NaN	NaN	NaN	NaN	NaN	103	NaN	22	NaN	284812	P33520	Cell division cycle-related protein res1/sct1	res1	97.125	P33520
61607	2	3422.6	208280	3	11571	118370	4	6576.3	5	5	5	27.9	27.9	0	388260	18	11	5	5	5	1	2	3	4	2	3	4	305	305	9.8	12.5	25.2	21570	NaN	NaN	NaN	NaN	NaN	NaN	NaN	NaN	NaN	NaN	284812	P35551	rRNA 2-O-methyltransferase fibrillarin	fib1	14.129	P35551
0	0	0	15321	1	478.77	0	0	0	1	1	1	5.6	5.6	0	15321	32	1	1	1	1	1	0	1	0	0	1	0	498	498	0	5.6	0	478.77	2197	NaN	2319	5879	5879	5879	NaN	NaN	NaN	NaN	284812	P35669	Glutathione synthetase large chain	gsa1	1.7323	P35669
273220	11	16072	707020	13	41589	291160	12	17127	14	5	5	17.4	17.4	0	1271400	17	15	14	5	5	1	4	5	4	4	5	4	363	363	36.6	44.6	44.1	74788	NaN	NaN	NaN	NaN	NaN	NaN	NaN	NaN	NaN	NaN	284812	P35679	60S ribosomal protein L4-A	rpl4a	58.843	P35679
133220	3	11102	193380	5	16115	173860	4	14489	6	6	6	47.8	47.8	0	500470	12	15	6	6	6	1	3	5	4	3	5	4	180	180	19.4	36.7	35.6	41706	NaN	NaN	NaN	NaN	NaN	NaN	NaN	NaN	NaN	NaN	284812	P36579	ADP-ribosylation factor 1	arf1	25.443	P36579
2536600	10	158540	6679500	14	417470	6150000	15	384380	17	17	16	68.4	63.7	0	15366000	16	52	17	17	16	1	10	14	15	10	14	15	358	358	43.9	61.2	63.7	960380	NaN	NaN	NaN	NaN	NaN	NaN	NaN	NaN	NaN	NaN	284812	P36580	Fructose-bisphosphate aldolase	fba1	323.31	P36580
0	0	0	10957	1	377.83	13867	2	478.18	2	2	2	5.5	5.5	0	24824	29	3	2	2	2	1	0	1	2	0	1	2	560	560	0	2.5	5.5	856.01	NaN	NaN	NaN	NaN	NaN	NaN	NaN	NaN	NaN	NaN	284812	P36581	Calnexin homolog	cal1	7.466	P36581
662220	10	31534	1722900	15	82041	1044200	14	49724	15	15	15	40.2	40.2	0	3429300	21	46	NaN	NaN	NaN	2	10	15	14	10	15	14	388	NaN	28.4	40.2	37.6	163300	NaN	NaN	NaN	NaN	NaN	NaN	106	102	325	323	NaN	P40372;P36584	60S ribosomal protein L3-A;60S ribosomal protein L3-B	rpl3a;rpl3b	70.422	P40372;P36584
1186.1	1	47.444	44883	3	1795.3	36317	3	1452.7	4	4	4	11.7	11.7	0	82386	25	7	4	4	4	1	1	3	3	1	3	3	461	461	2	9.8	9.8	3295.4	NaN	NaN	NaN	NaN	NaN	NaN	NaN	NaN	NaN	NaN	284812	P36591	Dihydrofolate reductase	dfr1	8.6524	P36591
36458	2	1822.9	357010	12	17851	244130	7	12206	12	12	12	49.1	49.1	0	637600	20	22	12	12	12	1	2	12	7	2	12	7	346	346	6.1	49.1	30.9	31880	NaN	NaN	NaN	NaN	NaN	NaN	NaN	NaN	NaN	NaN	284812	P36597	4-amino-5-hydroxymethyl-2-methylpyrimidine phosphate synthase	nmt1	65.349	P36597
6990.3	1	166.44	73441	4	1748.6	54046	3	1286.8	5	5	5	8.6	8.6	0	134480	42	8	5	5	5	1	1	4	3	1	4	3	811	811	1	7.6	5.8	3201.8	NaN	NaN	NaN	NaN	NaN	NaN	NaN	NaN	NaN	NaN	284812	P36602	Ribonucleoside-diphosphate reductase large chain	cdc22	15.479	P36602
0	0	0	34241	2	1426.7	17950	2	747.93	2	2	2	6.1	6.1	0	52191	24	4	2	2	2	1	0	2	2	0	2	2	391	391	0	6.1	6.1	2174.6	NaN	NaN	NaN	NaN	NaN	NaN	NaN	NaN	NaN	NaN	284812	P36603	Ribonucleoside-diphosphate reductase small chain	suc22	2.511	P36603
10627	1	342.82	91475	7	2950.8	104160	6	3360.1	8	8	8	19.9	19.9	0	206270	31	16	8	8	8	1	1	7	6	1	7	6	663	663	2.4	16.3	14.8	6653.8	NaN	NaN	NaN	NaN	NaN	NaN	NaN	NaN	NaN	NaN	284812	P36604	78 kDa glucose-regulated protein homolog	bip1	26.406	P36604
0	0	0	7801.9	1	371.52	0	0	0	1	1	1	3.6	3.6	0	7801.9	21	1	1	1	1	1	0	1	0	0	1	0	384	384	0	3.6	0	371.52	1448	NaN	1515	3724	3724	3724	NaN	NaN	NaN	NaN	284812	P36605	Histidinol-phosphate aminotransferase	his3	2.0328	P36605
0	0	0	54834	2	2193.4	20694	2	827.78	2	2	2	6.7	6.7	0	75528	25	4	2	2	2	1	0	2	2	0	2	2	448	448	0	6.7	6.7	3021.1	NaN	NaN	NaN	NaN	NaN	NaN	NaN	NaN	NaN	NaN	284812	P36612	26S protease regulatory subunit 4 homolog	mts2	8.5928	P36612
0	0	0	35831	3	942.93	5763.8	1	151.68	3	3	3	4.6	4.6	0	41595	38	5	3	3	3	1	0	3	1	0	3	1	669	669	0	4.6	2.1	1094.6	NaN	NaN	NaN	NaN	NaN	NaN	NaN	NaN	NaN	NaN	284812	P36620	Acetolactate synthase, mitochondrial	ilv1	5.5244	P36620
20024	1	667.46	49726	1	1657.5	10819	1	360.64	1	1	1	2.9	2.9	0	80569	30	3	1	1	1	1	1	1	1	1	1	1	551	551	2.9	2.9	2.9	2685.6	3101	NaN	3297	NaN	NaN	8756	NaN	NaN	NaN	NaN	284812	P36621	Adenylyl cyclase-associated protein	cap1	6.8477	P36621
539240	9	41480	1809800	12	139220	1581600	16	121660	18	18	18	73.5	73.5	0	3930700	13	59	18	18	18	1	9	12	16	9	12	16	211	211	48.8	65.4	72	302360	NaN	NaN	NaN	NaN	NaN	NaN	107	103	129	172	284812	P36623	Phosphoglycerate mutase	gpm1	107.43	P36623
0	0	0	22516	1	833.93	0	0	0	1	1	1	2.7	2.7	0.0058309	22516	27	2	1	1	1	1	0	1	0	0	1	0	517	517	0	2.7	0	833.93	32	NaN	32	NaN	NaN	74	NaN	NaN	NaN	NaN	284812	P36629	Splicing factor U2AF 59 kDa subunit	prp2	1.3629	P36629
3758.6	1	939.65	23669	1	5917.2	32203	1	8050.7	1	1	1	15	15	0	59630	4	3	1	1	1	1	1	1	1	1	1	1	127	127	15	15	15	14907	1701	NaN	1773	NaN	NaN	4350	NaN	NaN	NaN	NaN	284812	P39825	Profilin	cdc3	17.725	P39825
0	0	0	60795	4	3039.7	0	0	0	4	4	4	17.2	17.2	0	60795	20	4	4	4	4	1	0	4	0	0	4	0	332	332	0	17.2	0	3039.7	NaN	NaN	NaN	NaN	NaN	NaN	NaN	NaN	NaN	NaN	284812	P40231	Casein kinase II subunit alpha	cka1	8.5112	P40231
0	0	0	0	0	0	8443.9	2	444.41	2	2	2	7.7	7.7	0.0045113	8443.9	19	2	2	2	2	1	0	0	2	0	0	2	365	365	0	0	7.7	444.41	NaN	NaN	NaN	NaN	NaN	NaN	NaN	NaN	NaN	NaN	284812	P40235	Casein kinase I homolog hhp1	hhp1	1.515	P40235
3892000	16	216220	11472000	19	637320	7000400	23	388910	24	24	24	61	61	0	22364000	18	113	24	24	24	1	16	19	23	16	19	23	439	439	49	52.4	61	1242500	NaN	NaN	NaN	NaN	NaN	NaN	108	NaN	357	NaN	284812	P40370	Enolase 1-1	eno101	323.31	P40370
281990	8	9399.6	1095400	16	36513	669590	18	22320	23	23	23	45.1	45.1	0	2047000	30	49	NaN	NaN	NaN	2	8	16	18	8	16	18	565	NaN	16.6	35.6	42.1	68232	NaN	NaN	NaN	NaN	NaN	NaN	NaN	NaN	NaN	NaN	NaN	P40375	NAD-dependent malic enzyme	mae2	71.879	P40375;Q9P3E3
40686	3	1506.9	118860	5	4402.4	67864	4	2513.5	5	5	5	16.6	16.6	0	227410	27	13	5	5	5	1	3	5	4	3	5	4	518	518	8.7	16.6	14.3	8422.7	NaN	NaN	NaN	NaN	NaN	NaN	NaN	NaN	NaN	NaN	284812	P40386	Probable thiamine biosynthetic bifunctional enzyme;Thiamine-phosphate synthase;Hydroxyethylthiazole kinase	thi4	31.488	P40386
0	0	0	55078	2	2503.6	87216	3	3964.4	4	4	4	12.3	12.3	0	142290	22	6	4	4	4	1	0	2	3	0	2	3	513	513	0	5.1	9.9	6467.9	NaN	NaN	NaN	NaN	NaN	NaN	NaN	NaN	NaN	NaN	284812	P40387	Alpha,alpha-trehalose-phosphate synthase [UDP-forming]	tps1	8.2036	P40387
0	0	0	538220	8	35882	239750	5	15984	9	9	9	37.4	37.4	0	777980	15	17	9	9	9	1	0	8	5	0	8	5	254	254	0	34.3	22	51865	NaN	NaN	NaN	NaN	NaN	NaN	NaN	NaN	NaN	NaN	284812	P40847	Switch-activating protein 1	sap1	45.701	P40847
0	0	0	8092.6	1	578.04	0	0	0	1	1	1	3.4	3.4	0	8092.6	14	1	1	1	1	1	0	1	0	0	1	0	580	580	0	3.4	0	578.04	2016	NaN	2100	5256	5256	5256	NaN	NaN	NaN	NaN	284812	P40901	Sexual differentiation process putative amino-acid permease isp5	isp5	5.9908	P40901
247710	3	22520	304440	2	27676	505440	5	45949	5	5	5	21	21	0	1057600	11	14	5	5	5	1	3	2	5	3	2	5	467	467	8.8	7.1	21	96145	NaN	NaN	NaN	NaN	NaN	NaN	NaN	NaN	NaN	NaN	284812	P40903	Sexual differentiation process putative subtilase-type proteinase isp6	isp6	54.649	P40903
6309.5	1	286.8	129780	5	5899.2	74576	3	3389.8	6	6	6	22.2	22.2	0	210670	22	11	6	6	6	1	1	5	3	1	5	3	409	409	2.9	20	13.7	9575.8	NaN	NaN	NaN	NaN	NaN	NaN	NaN	NaN	NaN	NaN	284812	P40921	Elongation factor 1-gamma	tef3	15.859	P40921
0	0	0	3801.4	1	50.686	0	0	0	1	1	1	1.1	1.1	0	3801.4	75	1	1	1	1	1	0	1	0	0	1	0	1419	1419	0	1.1	0	50.686	2953	NaN	3128	8229	8229	8229	NaN	NaN	NaN	NaN	284812	P40976	L-aminoadipate-semialdehyde dehydrogenase	lys1	1.8254	P40976
1206900	8	70991	3208400	14	188730	2636000	17	155060	17	17	17	67.4	67.4	0	7051300	17	60	17	17	17	1	8	14	17	8	14	17	328	328	29.3	63.1	67.4	414780	NaN	NaN	NaN	NaN	NaN	NaN	NaN	NaN	NaN	NaN	284812	P40998	Thiamine thiazole synthase	thi2	188.16	P40998
0	0	0	9044.2	2	301.47	5378.4	1	179.28	2	2	2	6.9	6.9	0	14423	30	3	2	2	2	1	0	2	1	0	2	1	533	533	0	6.9	2.8	480.76	NaN	NaN	NaN	NaN	NaN	NaN	NaN	NaN	NaN	NaN	284812	P41390	Amidophosphoribosyltransferase	ade4	7.5993	P41390
0	0	0	3310800	23	103460	2550700	26	79710	27	27	27	48.2	48.2	0	5861500	32	55	27	27	27	1	0	23	26	0	23	26	657	657	0	40	45.8	183170	NaN	NaN	NaN	NaN	NaN	NaN	NaN	NaN	NaN	NaN	284812	P41412	Cell division cycle-related protein res2/pct1	res2	207.32	P41412
0	0	0	20846	2	1302.9	0	0	0	2	2	2	8.8	8.8	0	20846	16	2	2	2	2	1	0	2	0	0	2	0	409	409	0	8.8	0	1302.9	NaN	NaN	NaN	NaN	NaN	NaN	NaN	NaN	NaN	NaN	284812	P41831	Ribose-phosphate pyrophosphokinase 1	SPAC4A8.14	2.0115	P41831
0	0	0	117050	6	4877	43151	5	1797.9	6	5	5	20.6	20.6	0	160200	24	9	6	5	5	1	0	5	4	0	5	4	403	403	0	23.6	20.1	6674.9	NaN	NaN	NaN	NaN	NaN	NaN	NaN	NaN	NaN	NaN	284812	P41836	26S protease regulatory subunit 8 homolog	let1	18.023	P41836
320710	10	8908.5	875130	14	24309	923300	17	25647	20	20	20	33.8	33.8	0	2119100	36	55	20	20	20	1	10	14	17	10	14	17	704	704	16.2	26.4	32.7	58865	NaN	NaN	NaN	NaN	NaN	NaN	NaN	NaN	NaN	NaN	284812	P41887	Heat shock protein 90 homolog	swo1	80.055	P41887
0	0	0	235590	7	14724	60222	3	3763.9	7	7	7	14.2	14.2	0	295810	16	11	7	7	7	1	0	7	3	0	7	3	500	500	0	14.2	6.6	18488	NaN	NaN	NaN	NaN	NaN	NaN	NaN	NaN	NaN	NaN	284812	P41891	Protein gar2	gar2	25.801	P41891
49544	2	3302.9	131030	4	8735.3	139890	5	9325.7	5	5	5	26.7	26.7	0	320460	15	11	5	5	5	1	2	4	5	2	4	5	270	270	10.7	19.3	26.7	21364	NaN	NaN	NaN	NaN	NaN	NaN	NaN	NaN	NaN	NaN	284812	P42656	DNA damage checkpoint protein rad24	rad24	31.809	P42656
16867	1	992.18	122210	6	7189	137160	7	8068	8	8	8	31.1	31.1	0	276240	17	16	8	8	8	1	1	6	7	1	6	7	270	270	4.8	24.1	26.7	16249	NaN	NaN	NaN	NaN	NaN	NaN	NaN	NaN	NaN	NaN	284812	P42657	DNA damage checkpoint protein rad25	rad25	17.421	P42657
31431	1	7857.7	16998	2	4249.5	8496.2	1	2124.1	3	3	3	36.1	36.1	0	56925	4	3	3	3	3	1	1	2	1	1	2	1	147	147	5.4	30.6	18.4	14231	NaN	NaN	NaN	NaN	NaN	NaN	111	NaN	81	NaN	284812	P46595	Ubiquitin-conjugating enzyme E2 4	ubc4	6.941	P46595
92811	2	4218.7	253490	7	11522	147020	7	6682.5	7	7	7	24	24	0	493310	22	18	NaN	NaN	NaN	2	2	7	7	2	7	7	392	NaN	6.1	24	24	22423	NaN	NaN	NaN	NaN	NaN	NaN	NaN	NaN	NaN	NaN	NaN	P47943	ATP-dependent RNA helicase eIF4A	tif1	48.459	P47943;Q10055
42709	1	6101.3	79865	1	11409	27833	1	3976.2	1	1	1	6.5	6.5	0	150410	7	3	1	1	1	1	1	1	1	1	1	1	139	139	6.5	6.5	6.5	21487	115	NaN	122	NaN	NaN	322	NaN	NaN	NaN	NaN	284812	P48003	Histone H2A.Z	pht1	2.1433	P48003
0	0	0	72977	7	2919.1	33710	3	1348.4	8	8	8	25.4	25.4	0	106690	25	11	8	8	8	1	0	7	3	0	7	3	460	460	0	20.4	11.3	4267.5	NaN	NaN	NaN	NaN	NaN	NaN	NaN	NaN	NaN	NaN	284812	P50514	Probable argininosuccinate lyase	argx	13.871	P50514
0	0	0	19506	1	3901.3	19746	1	3949.1	1	1	1	11.2	11.2	0	39252	5	3	1	1	1	1	0	1	1	0	1	1	161	161	0	11.2	11.2	7850.4	128	NaN	135	NaN	NaN	353	NaN	NaN	NaN	NaN	284812	P50515	V-type proton ATPase 16 kDa proteolipid subunit	vma3	3.8839	P50515
0	0	0	12923	1	2584.7	266760	4	53352	4	4	4	60.3	60.3	0	279690	5	5	4	4	4	1	0	1	4	0	1	4	68	68	0	29.4	60.3	55937	NaN	NaN	NaN	NaN	NaN	NaN	NaN	NaN	NaN	NaN	284812	P50519	Heat shock protein hsp9	hsp9	18.937	P50519
59566	3	2978.3	250870	7	12543	289250	8	14463	9	9	9	26.2	26.2	0	599690	20	23	9	9	9	1	3	7	8	3	7	8	455	455	9.9	21.3	22.9	29984	NaN	NaN	NaN	NaN	NaN	NaN	NaN	NaN	NaN	NaN	284812	P50521	Hexokinase-2	hxk2	47.408	P50521
0	0	0	8382.6	1	1197.5	0	0	0	1	1	1	14.1	14.1	0.0058565	8382.6	7	1	1	1	1	1	0	1	0	0	1	0	92	92	0	14.1	0	1197.5	3146	NaN	3343	8880	8880	8880	NaN	NaN	NaN	NaN	284812	P50523	Cytochrome b-c1 complex subunit 8	qcr8	1.3784	P50523
0	0	0	0	0	0	10704	1	713.61	1	1	1	6.7	6.7	0	10704	15	1	1	1	1	1	0	0	1	0	0	1	270	270	0	0	6.7	713.61	3507	NaN	3735	9885	9885	9885	NaN	NaN	NaN	NaN	284812	P50524	26S proteasome regulatory subunit rpn12	rpn12	5.4304	P50524
0	0	0	182580	5	30430	38035	3	6339.1	5	5	5	55	55	0	220610	6	10	5	5	5	1	0	5	3	0	5	3	109	109	0	55	45	36769	NaN	NaN	NaN	NaN	NaN	NaN	NaN	NaN	NaN	NaN	284812	P52808	60S ribosomal protein L30-1	rpl30a	28.493	P52808
44412	1	7402	103210	2	17201	63709	2	10618	2	2	2	9.5	9.5	0	211330	6	6	2	2	2	1	1	2	2	1	2	2	402	402	3.7	9.5	9.5	35221	NaN	NaN	NaN	NaN	NaN	NaN	NaN	NaN	NaN	NaN	284812	P53693	Protein rds1	rds1	17.184	P53693
28621	2	2201.6	28410	2	2185.4	24793	1	1907.2	3	3	3	10.7	10.7	0	81825	13	5	3	3	3	1	2	2	1	2	2	1	308	308	4.9	8.4	2.3	6294.2	NaN	NaN	NaN	NaN	NaN	NaN	NaN	NaN	NaN	NaN	284812	P53694	Reticulon-like protein 1	rtn1	8.9023	P53694
8495.6	1	369.38	173070	6	7524.6	98737	6	4292.9	7	7	7	23.9	23.9	0	280300	23	15	7	7	7	1	1	6	6	1	6	6	447	447	2	23.7	23.9	12187	NaN	NaN	NaN	NaN	NaN	NaN	NaN	NaN	NaN	NaN	284812	P54874	Hydroxymethylglutaryl-CoA synthase	hcs1	29.932	P54874
19141	1	683.61	71506	4	2553.8	44470	3	1588.2	5	5	5	11.9	11.9	0	135120	28	8	5	5	5	1	1	4	3	1	4	3	512	512	2.7	10.4	6.1	4825.6	NaN	NaN	NaN	NaN	NaN	NaN	NaN	NaN	NaN	NaN	284812	P55306	Catalase	cta1	10.393	P55306
51526	2	6440.7	44030	2	5503.7	39166	4	4895.7	5	5	5	24.8	24.8	0	134720	8	6	NaN	NaN	NaN	2	2	2	4	2	2	4	157	NaN	12.1	19.1	24.8	16840	NaN	NaN	NaN	NaN	NaN	NaN	NaN	NaN	NaN	NaN	NaN	P56289;Q9UST4	Eukaryotic translation initiation factor 5A-1;Eukaryotic translation initiation factor 5A-2	tif51a;tif51b	22.873	P56289;Q9UST4
170350	2	18928	42011	3	4667.9	122330	2	13592	4	4	4	34.5	34.5	0	334690	9	9	NaN	NaN	NaN	2	2	3	2	2	3	2	148	NaN	16.9	29.1	17.6	37188	NaN	NaN	NaN	NaN	NaN	NaN	NaN	NaN	NaN	NaN	NaN	P57728;P36585	60S ribosomal protein L28-B;60S ribosomal protein L28-A	rpl28b;rpl28a	10.743	P57728;P36585
0	0	0	11762	1	1306.9	19964	1	2218.2	1	1	1	11.8	11.8	0	31726	9	2	1	1	1	1	0	1	1	0	1	1	144	144	0	11.8	11.8	3525.1	487	NaN	507	NaN	NaN	1196	NaN	NaN	NaN	NaN	284812	P58234	40S ribosomal protein S19-A	rps19a	10.777	P58234
119620	5	3625	515050	9	15608	315150	8	9550.1	13	13	13	30.9	30.9	0	949830	33	26	13	13	13	1	5	9	8	5	9	8	557	557	9.5	21.5	17.8	28783	NaN	NaN	NaN	NaN	NaN	NaN	NaN	NaN	NaN	NaN	284812	P78753	Probable asparagine synthetase [glutamine-hydrolyzing]	asn1	29.347	P78753
22086	2	849.47	123920	5	4766.2	167300	7	6434.5	8	8	8	27.7	27.7	0	313300	26	16	8	8	8	1	2	5	7	2	5	7	426	426	7.7	14.6	25.1	12050	NaN	NaN	NaN	NaN	NaN	NaN	NaN	NaN	NaN	NaN	284812	P78761	Cytochrome b-c1 complex subunit 2, mitochondrial	qcr2	24.885	P78761
20252	2	547.36	113520	6	3068.1	75893	5	2051.2	9	9	9	18.4	18.4	0	209660	37	13	9	9	9	1	2	6	5	2	6	5	662	662	3.8	11.6	10.3	5666.6	NaN	NaN	NaN	NaN	NaN	NaN	NaN	NaN	NaN	NaN	284812	P78773	Probable acetyl-coenzyme A synthetase		11.135	P78773
0	0	0	66188	3	4412.6	22625	2	1508.3	3	3	3	19.5	19.5	0	88813	15	6	3	3	3	1	0	3	2	0	3	2	282	282	0	19.5	12.8	5920.9	NaN	NaN	NaN	NaN	NaN	NaN	NaN	NaN	NaN	NaN	284812	P78795	Eukaryotic translation initiation factor 3 subunit G	tif35	10.347	P78795
35715	2	1373.7	160710	5	6181	96073	4	3695.1	5	5	5	14.6	14.6	0	292490	26	12	5	5	5	1	2	5	4	2	5	4	451	451	6	14.6	12.6	11250	NaN	NaN	NaN	NaN	NaN	NaN	NaN	NaN	NaN	NaN	284812	P78804	NADP-specific glutamate dehydrogenase	gdh1	21.939	P78804
0	0	0	12901	1	330.8	4529.1	1	116.13	2	2	2	6.1	6.1	0	17430	39	2	2	2	2	1	0	1	1	0	1	1	721	721	0	2.4	3.7	446.93	NaN	NaN	NaN	NaN	NaN	NaN	NaN	NaN	NaN	NaN	284812	P78810	Vacuolar transporter chaperone 4	vtc4	3.3232	P78810
80173	5	3340.6	416280	10	17345	168490	6	7020.4	13	13	12	39.7	37.7	0	664940	24	26	13	13	12	1	5	10	6	5	10	6	506	506	11.9	32.6	19	27706	NaN	NaN	NaN	NaN	NaN	NaN	NaN	112	NaN	57	284812	P78811	Probable UTP--glucose-1-phosphate uridylyltransferase	fuy1	33.651	P78811
317420	10	11756	1069300	14	39602	970800	16	35956	19	19	19	52	52	0	2357500	27	48	19	19	19	1	10	14	16	10	14	16	492	492	27.6	40	40.4	87314	NaN	NaN	NaN	NaN	NaN	NaN	NaN	NaN	NaN	NaN	284812	P78812	6-phosphogluconate dehydrogenase, decarboxylating	SPBC660.16	55.828	P78812
0	0	0	132380	4	7786.8	35709	2	2100.5	4	4	4	18.4	18.4	0	168090	17	7	4	4	4	1	0	4	2	0	4	2	365	365	0	18.4	11.8	9887.4	NaN	NaN	NaN	NaN	NaN	NaN	NaN	NaN	NaN	NaN	284812	P78814	Pre-mRNA-splicing factor srp2	srp2	14.377	P78814
32249	4	262.18	168360	11	1368.8	149940	9	1219.1	16	16	16	11.2	11.2	0	350560	123	27	16	16	16	1	4	11	9	4	11	9	2280	2280	2.2	7.9	6.3	2850.1	NaN	NaN	NaN	NaN	NaN	NaN	NaN	NaN	NaN	NaN	284812	P78820	Acetyl-CoA carboxylase;Biotin carboxylase	cut6	47.359	P78820
0	0	0	6936.6	1	495.47	0	0	0	1	1	1	4.7	4.7	0	6936.6	14	1	1	1	1	1	0	1	0	0	1	0	340	340	0	4.7	0	495.47	2840	NaN	3007	7934	7934	7934	NaN	NaN	NaN	NaN	284812	P78825	Adenosine kinase	ado1	2.6014	P78825
231010	6	11000	1335200	16	63582	1042600	15	49649	18	18	18	59.2	59.2	0	2608900	21	48	18	18	18	1	6	16	15	6	16	15	404	404	17.8	55	46.5	124230	NaN	NaN	NaN	NaN	NaN	NaN	114	113	275	149	284812	P78827	Probable ketol-acid reductoisomerase, mitochondrial	ilv5	177.47	P78827
0	0	0	39022	1	3251.8	17858	1	1488.2	2	2	1	21.7	10.6	0	56880	12	3	2	2	1	1	0	1	1	0	1	1	198	198	0	10.6	10.6	4740	NaN	NaN	56	NaN	NaN	159	NaN	NaN	NaN	NaN	284812	P78833	Uncharacterized protein C21B10.08c	SPBC21B10.08c	6.0576	P78833
0	0	0	0	0	0	4584.8	1	269.7	1	1	1	2.1	2.1	0	4584.8	17	1	1	1	1	1	0	0	1	0	0	1	613	613	0	0	2.1	269.7	2846	NaN	3013	7949	7949	7949	NaN	NaN	NaN	NaN	284812	P78854	Lysophospholipase 1	plb1	2.611	P78854
0	0	0	29578	3	1971.9	31307	2	2087.2	3	3	3	15.3	15.3	0	60886	15	6	3	3	3	1	0	3	2	0	3	2	378	378	0	15.3	9.5	4059	NaN	NaN	NaN	NaN	NaN	NaN	NaN	NaN	NaN	NaN	284812	P78870	Probable S-(hydroxymethyl)glutathione dehydrogenase 1	SPBC1539.07c	12.171	P78870
6640.1	1	390.59	33193	2	1952.6	39202	4	2306	4	4	4	17.5	17.5	0	79036	17	7	4	4	4	1	1	2	4	1	2	4	325	325	4.6	8.9	17.5	4649.2	NaN	NaN	NaN	NaN	NaN	NaN	NaN	NaN	NaN	NaN	284812	P78890	Uncharacterized protein C23H3.15c		15.922	P78890
28357	1	1090.6	430580	9	16561	457760	11	17606	12	12	12	38	38	0	916690	26	21	12	12	12	1	1	9	11	1	9	11	550	550	3.6	29.8	36.2	35257	NaN	NaN	NaN	NaN	NaN	NaN	115	114	540	429	284812	P78917	Glucose-6-phosphate isomerase	pgi1	46.454	P78917
0	0	0	17466	2	472.06	7699.4	1	208.09	2	2	2	5.7	5.7	0	25166	37	3	2	2	2	1	0	2	1	0	2	1	546	546	0	5.7	3.7	680.16	NaN	NaN	NaN	NaN	NaN	NaN	NaN	NaN	NaN	NaN	284812	P78921	Probable T-complex protein 1 subunit theta	cct8	5.005	P78921
117000	3	14625	273620	6	34203	165690	7	20711	7	7	7	51.1	51.1	0	556310	8	17	7	7	7	1	3	6	7	3	6	7	137	137	30.7	50.4	51.1	69539	NaN	NaN	NaN	NaN	NaN	NaN	NaN	115	NaN	32	284812	P78929	Cofilin	cof1	35.331	P78929
0	0	0	14373	1	495.63	19039	1	656.51	2	2	2	4.7	4.7	0	33412	29	2	2	2	2	1	0	1	1	0	1	1	490	490	0	2.9	1.8	1152.1	NaN	NaN	NaN	NaN	NaN	NaN	NaN	NaN	NaN	NaN	284812	P78937	Sulfate adenylyltransferase	sua1	4.2082	P78937
190610	3	38121	356680	4	71335	175190	4	35039	6	6	6	39.7	39.7	0	722470	5	10	6	6	6	1	3	4	4	3	4	4	126	126	18.3	26.2	21.4	144490	NaN	NaN	NaN	NaN	NaN	NaN	116	NaN	90	NaN	284812	P78946	60S ribosomal protein L26	rpl26	18.235	P78946
3711300	16	195330	7530700	22	396350	6960500	23	366340	23	23	17	69.9	47	0	18203000	19	97	23	23	17	1	16	22	23	11	16	17	336	336	56.2	69.9	69.9	958030	NaN	NaN	NaN	NaN	NaN	NaN	82	NaN	165	NaN	284812	P78958	Glyceraldehyde-3-phosphate dehydrogenase 1	tdh1	323.31	P78958
8445.2	1	496.78	31050	1	1826.5	7725.8	1	454.46	1	1	1	3.9	3.9	0	47221	17	4	1	1	1	1	1	1	1	1	1	1	464	464	3.9	3.9	3.9	2777.7	3210	NaN	3415	NaN	NaN	9073	NaN	NaN	NaN	NaN	284812	P78965	Glutathione reductase	pgr1	3.0348	P78965
0	0	0	12358	1	772.36	7885.7	1	492.86	1	1	1	5.5	5.5	0	20243	16	2	1	1	1	1	0	1	1	0	1	1	329	329	0	5.5	5.5	1265.2	2338	NaN	2475	NaN	NaN	6421	NaN	NaN	NaN	NaN	284812	P78974	Delta-aminolevulinic acid dehydratase	hem2	3.2274	P78974
101380	2	11264	259750	4	28862	88514	4	9834.8	4	4	4	26.2	26.2	0	449640	9	10	4	4	4	1	2	4	4	2	4	4	195	195	16.9	26.2	26.2	49960	NaN	NaN	NaN	NaN	NaN	NaN	NaN	NaN	NaN	NaN	284812	P79071	60S ribosomal protein L6	rpl6	28.613	P79071
12488	1	594.68	85403	5	4066.8	52976	5	2522.7	6	6	6	29	29	0	150870	21	11	6	6	6	1	1	5	5	1	5	5	328	328	5.5	25	25.3	7184.1	NaN	NaN	NaN	NaN	NaN	NaN	NaN	NaN	NaN	NaN	284812	P79083	Eukaryotic translation initiation factor 3 subunit I	sum1	15.1	P79083
7281.6	1	148.6	33513	4	683.95	24109	2	492.01	5	5	5	9.4	9.4	0	64904	49	7	5	5	5	1	1	4	2	1	4	2	891	891	1.7	7.5	3.6	1324.6	NaN	NaN	NaN	NaN	NaN	NaN	NaN	NaN	NaN	NaN	284812	P87048	26S proteasome regulatory subunit rpn1	rpn1	20.325	P87048
0	0	0	13307	1	3326.8	16098	2	4024.5	2	2	2	18.5	18.5	0	29405	4	3	2	2	2	1	0	1	2	0	1	2	108	108	0	16.7	18.5	7351.3	NaN	NaN	NaN	NaN	NaN	NaN	NaN	NaN	NaN	NaN	284812	P87057	Non-histone chromosomal protein 6	nhp6	12.894	P87057
0	0	0	6227	1	67.685	0	0	0	1	1	1	0.8	0.8	0	6227	92	1	1	1	1	1	0	1	0	0	1	0	2100	2100	0	0.8	0	67.685	3061	NaN	3252	8648	8648	8648	NaN	NaN	NaN	NaN	284812	P87112	General negative regulator of transcription subunit 1	not1	2.1214	P87112
0	0	0	13368	1	557.01	0	0	0	1	1	1	2.8	2.8	0	13368	24	1	1	1	1	1	0	1	0	0	1	0	566	566	0	2.8	0	557.01	2015	NaN	2099	5255	5255	5255	NaN	NaN	NaN	NaN	284812	P87142	Heat shock protein 70 homolog C57A7.12	SPAC57A7.12	2.6923	P87142
7448	1	186.2	116150	5	2903.7	60238	4	1506	6	6	6	13.1	13.1	0	183830	40	13	6	6	6	1	1	5	4	1	5	4	703	703	1.7	11	8.1	4595.9	NaN	NaN	NaN	NaN	NaN	NaN	NaN	NaN	NaN	NaN	284812	P87144	Threonine--tRNA ligase, cytoplasmic	ths1	12.421	P87144
34199	1	3109	34136	1	3103.3	0	0	0	1	1	1	7.5	7.5	0	68335	11	2	1	1	1	1	1	1	0	1	1	0	173	173	7.5	7.5	0	6212.3	2202	NaN	2324	NaN	NaN	5886	NaN	NaN	NaN	NaN	284812	P87147	Nascent polypeptide-associated complex subunit alpha	egd2	4.1764	P87147
110550	4	7370.1	517240	10	34482	290010	5	19334	10	10	10	42	42	0	917800	15	27	NaN	NaN	NaN	3	4	10	5	4	10	5	262	NaN	16.4	42	21.8	61187	NaN	NaN	NaN	NaN	NaN	NaN	NaN	NaN	NaN	NaN	NaN	P87158;Q9USW5;Q9P4W9	40S ribosomal protein S4-A;40S ribosomal protein S4-B;40S ribosomal protein S4-C	rps4a;rps4b;rps4c	20.281	P87158;Q9USW5;Q9P4W9
188080	4	9403.8	108620	3	5431	111350	3	5567.3	4	4	4	10.3	10.3	0	408040	20	13	4	4	4	1	4	3	3	4	3	3	390	390	10.3	10.3	10.3	20402	NaN	NaN	NaN	NaN	NaN	NaN	NaN	NaN	NaN	NaN	284812	P87167	Uba3-binding protein but2	but2	16.623	P87167
0	0	0	26072	2	2172.6	0	0	0	2	2	2	8.8	8.8	0	26072	12	3	2	2	2	1	0	2	0	0	2	0	341	341	0	8.8	0	2172.6	NaN	NaN	NaN	NaN	NaN	NaN	NaN	NaN	NaN	NaN	284812	P87171	Ribose-phosphate pyrophosphokinase 5	SPBC3D6.06c	11.443	P87171
89952	3	5291.3	365440	9	21496	456190	10	26834	11	11	11	47.1	47.1	0	911570	17	23	11	11	11	1	3	9	10	3	9	10	257	257	13.6	37	40.9	53622	NaN	NaN	NaN	NaN	NaN	NaN	NaN	NaN	NaN	NaN	284812	P87216	Protein vip1	vip1	34.89	P87216
14024	2	539.39	138350	7	5321.3	56028	5	2154.9	7	7	7	24	24	0	208400	26	17	7	7	7	1	2	7	5	2	7	5	466	466	5.2	24	16.7	8015.6	NaN	NaN	NaN	NaN	NaN	NaN	NaN	NaN	NaN	NaN	284812	P87228	Putative D-3-phosphoglycerate dehydrogenase		11.989	P87228
0	0	0	9514.5	1	352.39	0	0	0	1	1	1	3	3	0	9514.5	27	1	1	1	1	1	0	1	0	0	1	0	528	528	0	3	0	352.39	2735	NaN	2897	7600	7600	7600	NaN	NaN	NaN	NaN	284812	P87239	DnaJ homolog 1, mitochondrial	mdj1	5.5138	P87239
0	0	0	45423	2	2672	5430.6	1	319.44	2	2	2	10.9	10.9	0	50854	17	3	2	2	2	1	0	2	1	0	2	1	304	304	0	10.9	5.9	2991.4	NaN	NaN	NaN	NaN	NaN	NaN	NaN	NaN	NaN	NaN	284812	P87308	Protein lsb5	lsb5	5.4302	P87308
18562	1	1091.9	67029	1	3942.9	35347	1	2079.2	1	1	1	6	6	0	120940	17	3	1	1	1	1	1	1	1	1	1	1	298	298	6	6	6	7114	758	NaN	795	NaN	NaN	1876	NaN	NaN	NaN	NaN	284812	Q00472	4-nitrophenylphosphatase	pho2	4.5907	Q00472
4002.6	1	333.55	64149	4	5345.7	37806	3	3150.5	4	4	4	32.6	32.6	0	105960	12	8	4	4	4	1	1	4	3	1	4	3	190	190	6.8	32.6	27.9	8829.8	NaN	NaN	NaN	NaN	NaN	NaN	NaN	NaN	NaN	NaN	284812	Q01475	Small COPII coat GTPase sar1	sar1	25.349	Q01475
0	0	0	17223	1	1722.3	70256	2	7025.6	3	3	3	31.1	31.1	0	87479	10	3	3	3	3	1	0	1	2	0	1	2	161	161	0	9.3	21.7	8747.9	NaN	NaN	NaN	NaN	NaN	NaN	NaN	NaN	NaN	NaN	284812	Q02088	Tropomyosin	cdc8	4.4845	Q02088
0	0	0	23832	1	581.26	0	0	0	1	1	1	2.9	2.9	0	23832	41	1	1	1	1	1	0	1	0	0	1	0	830	830	0	2.9	0	581.26	158	NaN	165	417	417	417	NaN	NaN	NaN	NaN	284812	Q02592	Heavy metal tolerance protein	hmt1	2.4018	Q02592
0	0	0	4027.2	1	268.48	0	0	0	1	1	1	5	5	0.0058394	4027.2	15	1	1	1	1	1	0	1	0	0	1	0	260	260	0	5	0	268.48	2196	NaN	2318	5878	5878	5878	NaN	NaN	NaN	NaN	284812	Q03392	Proliferating cell nuclear antigen	pcn1	1.3726	Q03392
9256.1	1	1322.3	51657	3	7379.5	8850.2	2	1264.3	3	3	3	27.3	27.3	0	69763	7	6	3	3	3	1	1	3	2	1	3	2	194	194	6.7	27.3	13.4	9966.2	NaN	NaN	NaN	NaN	NaN	NaN	NaN	NaN	NaN	NaN	284812	Q06975	H/ACA ribonucleoprotein complex subunit 1	gar1	5.775	Q06975
0	0	0	9159.9	1	458	7281.5	1	364.07	1	1	1	4.8	4.8	0	16441	20	2	1	1	1	1	0	1	1	0	1	1	331	331	0	4.8	4.8	822.07	2850	NaN	3017	NaN	NaN	7954	NaN	NaN	NaN	NaN	284812	Q09116	Septin homolog spn2	spn2	2.3824	Q09116
82562	6	9173.6	122140	10	13571	48310	8	5367.8	10	1	1	5	5	0	253020	9	4	10	1	1	1	1	1	1	1	1	1	221	221	29.4	52	44.3	28113	NaN	NaN	NaN	NaN	NaN	NaN	117	117	123	136	284812	Q09127	60S ribosomal protein L10-A	rpl10a	2.1731	Q09127
0	0	0	12410	2	590.94	5547.9	1	264.19	3	3	3	12.3	12.3	0	17958	21	3	3	3	3	1	0	2	1	0	2	1	446	446	0	5.8	6.5	855.13	NaN	NaN	NaN	NaN	NaN	NaN	NaN	NaN	NaN	NaN	284812	Q09130	Eukaryotic translation initiation factor 2 subunit gamma	tif213	3.5388	Q09130
0	0	0	12232	1	1529	15529	1	1941.1	1	1	1	8.3	8.3	0	27761	8	2	1	1	1	1	0	1	1	0	1	1	228	228	0	8.3	8.3	3470.1	2484	NaN	2638	NaN	NaN	6845	NaN	NaN	NaN	NaN	284812	Q09154	Cytochrome b-c1 complex subunit Rieske, mitochondrial	rip1	2.212	Q09154
0	0	0	9388.2	2	586.76	28090	1	1755.6	3	3	3	9.8	9.8	0	37478	16	3	3	3	3	1	0	2	1	0	2	1	366	366	0	4.4	5.5	2342.4	NaN	NaN	NaN	NaN	NaN	NaN	NaN	NaN	NaN	NaN	284812	Q09171	Pyruvate dehydrogenase E1 component subunit beta, mitochondrial	pdb1	2.5073	Q09171
0	0	0	81997	4	3153.7	47914	4	1842.9	5	5	5	20.5	20.5	0	129910	26	8	5	5	5	1	0	4	4	0	4	4	414	414	0	17.9	16.2	4996.6	NaN	NaN	NaN	NaN	NaN	NaN	NaN	NaN	NaN	NaN	284812	Q09173	Protein phosphatase 2C homolog 3	ptc3	18.539	Q09173
319510	4	16816	1070100	8	56322	767660	8	40403	9	9	9	49.9	49.9	0	2157300	19	23	9	9	9	1	4	8	8	4	8	8	359	359	19.8	45.4	46.2	113540	NaN	NaN	NaN	NaN	NaN	NaN	NaN	NaN	NaN	NaN	284812	Q09179	Glutamine synthetase	gln1	76.192	Q09179
22579	2	868.42	18332	2	705.06	8209.5	1	315.75	3	3	3	7.4	7.4	0	49120	26	5	3	3	3	1	2	2	1	2	2	1	485	485	4.5	5.8	2.9	1889.2	NaN	NaN	NaN	NaN	NaN	NaN	NaN	NaN	NaN	NaN	284812	Q09181	Putative ATP-dependent RNA helicase ste13	ste13	6.2279	Q09181
556000	7	34750	698560	10	43660	440150	9	27509	10	10	10	42.9	42.9	0	1694700	16	24	10	10	10	1	7	10	9	7	10	9	322	322	22	42.9	36.3	105920	NaN	NaN	NaN	NaN	NaN	NaN	120	120	176	317	284812	Q09188	ADP,ATP carrier protein	anc1	53.728	Q09188
0	0	0	5004.2	1	417.02	0	0	0	1	1	1	8	8	0	5004.2	12	1	1	1	1	1	0	1	0	0	1	0	199	199	0	8	0	417.02	1335	NaN	1392	3401	3401	3401	NaN	NaN	NaN	NaN	284812	Q09330	mRNA export protein mlo3	mlo3	2.32	Q09330
0	0	0	64078	2	12816	37464	2	7492.8	2	2	2	17.9	17.9	0	101540	5	6	2	2	2	1	0	2	2	0	2	2	117	117	0	17.9	17.9	20308	NaN	NaN	NaN	NaN	NaN	NaN	NaN	NaN	NaN	NaN	284812	Q09668	60S ribosomal protein L22	rpl22	15.622	Q09668
9436.9	1	786.41	87133	4	7261.1	46841	3	3903.4	4	4	4	31.1	31.1	0	143410	12	8	4	4	4	1	1	4	3	1	4	3	219	219	6.8	31.1	24.7	11951	NaN	NaN	NaN	NaN	NaN	NaN	NaN	NaN	NaN	NaN	284812	Q09676	Probable phosphatase SPAC5H10.03	SPAC5H10.03	10.81	Q09676
0	0	0	24278	2	2023.2	53219	3	4434.9	4	4	4	31.9	31.9	0	77497	12	5	4	4	4	1	0	2	3	0	2	3	248	248	0	17.7	23.4	6458.1	NaN	NaN	NaN	NaN	NaN	NaN	NaN	NaN	NaN	NaN	284812	Q09682	Probable proteasome subunit alpha type-3		14.157	Q09682
0	0	0	57444	3	5222.1	32106	2	2918.7	3	3	3	26.6	26.6	0	89550	11	5	3	3	3	1	0	3	2	0	3	2	248	248	0	26.6	20.2	8140.9	NaN	NaN	NaN	NaN	NaN	NaN	NaN	NaN	NaN	NaN	284812	Q09686	Putative glutamine amidotransferase-like protein C13C5.04	SPAC13C5.04	17.107	Q09686
0	0	0	11169	1	446.78	0	0	0	1	1	1	3.3	3.3	0.0030211	11169	25	1	1	1	1	1	0	1	0	0	1	0	395	395	0	3.3	0	446.78	1875	NaN	1951	4850	4850	4850	NaN	NaN	NaN	NaN	284812	Q09692	Tryptophan--tRNA ligase, cytoplasmic	wrs1	1.5387	Q09692
76824	2	4043.4	242260	3	12751	180940	3	9523.4	3	3	3	11.1	11.1	0	500030	19	8	3	3	3	1	2	3	3	2	3	3	368	368	5.2	11.1	11.1	26317	NaN	NaN	NaN	NaN	NaN	NaN	NaN	NaN	NaN	NaN	284812	Q09694	Saccharopine dehydrogenase [NAD(+), L-lysine-forming]	lys3	6.2768	Q09694
0	0	0	7261.2	1	234.23	4546	1	146.64	1	1	1	3.6	3.6	0	11807	31	2	1	1	1	1	0	1	1	0	1	1	614	614	0	3.6	3.6	380.88	2602	NaN	2764	NaN	NaN	7197	NaN	NaN	NaN	NaN	284812	Q09715	Transcriptional repressor tup11	tup11	14.564	Q09715
0	0	0	13115	1	1639.4	0	0	0	1	1	1	7.7	7.7	0.0058224	13115	8	1	1	1	1	1	0	1	0	0	1	0	194	194	0	7.7	0	1639.4	1169	NaN	1217	2977	2977	2977	NaN	NaN	NaN	NaN	284812	Q09720	Probable proteasome subunit beta type-4	SPAC31A2.04c	1.3521	Q09720
7400.8	1	389.52	13255	1	697.63	0	0	0	1	1	1	3.2	3.2	0	20656	19	2	1	1	1	1	1	1	0	1	1	0	402	402	3.2	3.2	0	1087.1	1982	NaN	2063	NaN	NaN	5170	NaN	NaN	NaN	NaN	284812	Q09722	Eukaryotic translation initiation factor 3 subunit M	eif3m	2.234	Q09722
0	0	0	74624	4	2332	44608	2	1394	4	4	4	10.9	10.9	0	119230	32	8	4	4	4	1	0	4	2	0	4	2	513	513	0	10.9	5.5	3726	NaN	NaN	NaN	NaN	NaN	NaN	NaN	NaN	NaN	NaN	284812	Q09735	Putative aminopeptidase C13A11.05	SPAC13A11.05	10.866	Q09735
5856.8	1	366.05	0	0	0	20420	2	1276.3	2	2	2	13.8	13.8	0	26277	16	3	2	2	2	1	1	0	2	1	0	2	298	298	4.7	0	13.8	1642.3	NaN	NaN	NaN	NaN	NaN	NaN	NaN	NaN	NaN	NaN	284812	Q09741	Spermidine synthase	SPBC12C2.07c	6.5664	Q09741
0	0	0	38239	2	2249.4	0	0	0	2	2	2	7	7	0	38239	17	3	2	2	2	1	0	2	0	0	2	0	384	384	0	7	0	2249.4	NaN	NaN	NaN	NaN	NaN	NaN	NaN	NaN	NaN	NaN	284812	Q09745	Uncharacterized protein C12C2.04	SPBC12C2.04	2.0453	Q09745
0	0	0	7470	1	240.97	0	0	0	1	1	1	2.6	2.6	0	7470	31	1	1	1	1	1	0	1	0	0	1	0	503	503	0	2.6	0	240.97	2611	NaN	2773	7214	7214	7214	NaN	NaN	NaN	NaN	284812	Q09747	ATP-dependent RNA helicase dbp5	dbp5	2.007	Q09747
0	0	0	277310	10	3747.4	0	0	0	10	10	10	8.7	8.7	0	277310	74	12	10	10	10	1	0	10	0	0	10	0	1522	1522	0	8.7	0	3747.4	NaN	NaN	NaN	NaN	NaN	NaN	NaN	NaN	NaN	NaN	284812	Q09750	Paired amphipathic helix protein pst1	pst1	22.586	Q09750
0	0	0	6732.5	1	396.03	0	0	0	1	1	1	5	5	0.0044776	6732.5	17	1	1	1	1	1	0	1	0	0	1	0	302	302	0	5	0	396.03	553	NaN	579	1349	1349	1349	NaN	NaN	NaN	NaN	284812	Q09751	Lactoylglutathione lyase	glo1	1.4747	Q09751
0	0	0	9105.5	2	569.09	14085	1	880.33	3	3	3	11.7	11.7	0	23191	16	3	NaN	NaN	NaN	2	0	2	1	0	2	1	368	NaN	0	9.5	2.2	1449.4	NaN	NaN	NaN	NaN	NaN	NaN	NaN	NaN	NaN	NaN	NaN	Q09755	Putative phospho-2-dehydro-3-deoxyheptonate aldolase	SPAC24H6.10c	8.8869	Q09755;Q9UT09
0	0	0	118970	6	5407.8	87755	5	3988.8	7	7	7	25	25	0	206730	22	9	7	7	7	1	0	6	5	0	6	5	484	484	0	20.7	17.8	9396.7	NaN	NaN	NaN	NaN	NaN	NaN	121	NaN	329	NaN	284812	Q09756	Hexokinase-1	hxk1	20.793	Q09756
87642	3	7967.5	257040	4	23367	115750	3	10523	5	5	5	27.7	27.7	0	460430	11	11	NaN	NaN	NaN	2	3	4	3	3	4	3	191	NaN	13.6	24.1	14.7	41857	NaN	NaN	NaN	NaN	NaN	NaN	NaN	NaN	NaN	NaN	NaN	Q09757;O59675	40S ribosomal protein S9-A;40S ribosomal protein S9-B	rps9a;rps9b	15.657	Q09757;O59675
22301	6	1393.8	76630	5	4789.4	40278	3	2517.4	9	3	3	16.3	16.3	0	139210	16	7	9	3	3	1	2	3	2	2	3	2	252	252	19.8	23	14.3	8700.6	NaN	NaN	NaN	NaN	NaN	NaN	NaN	NaN	NaN	NaN	284812	Q09781	40S ribosomal protein S1-A	rps101	7.7053	Q09781
18999	1	612.88	53511	1	1726.2	367550	1	11856	1	1	1	1.3	1.3	0	440060	31	4	1	1	1	1	1	1	1	1	1	1	758	758	1.3	1.3	1.3	14195	3327	NaN	3541	NaN	NaN	9393	NaN	NaN	NaN	NaN	284812	Q09782	GPI ethanolamine phosphate transferase 2	las21	1.7301	Q09782
0	0	0	0	0	0	12497	1	240.33	1	1	1	1.5	1.5	0	12497	52	1	1	1	1	1	0	0	1	0	0	1	1031	1031	0	0	1.5	240.33	104	NaN	111	294	294	294	NaN	NaN	NaN	NaN	284812	Q09785	Putative glycine dehydrogenase (decarboxylating), mitochondrial	gcv2	2.6104	Q09785
14221	1	129.28	119020	6	1082	71755	4	652.32	7	7	7	5.6	5.6	0	204990	110	11	7	7	7	1	1	6	4	1	6	4	2244	2244	1	4.8	3.4	1863.6	NaN	NaN	NaN	NaN	NaN	NaN	NaN	NaN	NaN	NaN	284812	Q09794	Protein ura1;Glutamine-dependent carbamoyl-phosphate synthase;Aspartate carbamoyltransferase	ura1	26.556	Q09794
0	0	0	59568	4	2707.6	26189	2	1190.4	5	5	5	15.2	15.2	0	85757	22	6	5	5	5	1	0	4	2	0	4	2	408	408	0	13.2	6.9	3898	NaN	NaN	NaN	NaN	NaN	NaN	NaN	NaN	NaN	NaN	284812	Q09826	Protein sds23/moc1	sds23	13.616	Q09826
0	0	0	7772	1	518.13	0	0	0	1	1	1	4.9	4.9	0.0045045	7772	15	1	1	1	1	1	0	1	0	0	1	0	267	267	0	4.9	0	518.13	313	NaN	326	769	769	769	NaN	NaN	NaN	NaN	284812	Q09841	Probable proteasome subunit beta type-2	pup1	1.4966	Q09841
16864	1	766.55	37922	3	1723.7	13618	2	618.98	3	3	3	14.2	14.2	0	68403	22	6	3	3	3	1	1	3	2	1	3	2	373	373	4.8	14.2	8.8	3109.2	NaN	NaN	NaN	NaN	NaN	NaN	NaN	NaN	NaN	NaN	284812	Q09845	Glycerol-3-phosphate dehydrogenase [NAD(+)] 2	gpd2	19.596	Q09845
24751	2	883.97	120150	5	4291.1	82470	4	2945.3	5	5	5	12.9	12.9	0	227370	28	11	5	5	5	1	2	5	4	2	5	4	706	706	4.8	12.9	10.9	8120.5	NaN	NaN	NaN	NaN	NaN	NaN	NaN	NaN	NaN	NaN	284812	Q09850	Putative endo-1,3(4)-beta-glucanase 2	eng2	26.766	Q09850
40800	3	1102.7	399840	9	10806	317600	9	8583.9	9	9	9	23.7	23.7	0	758240	37	25	9	9	9	1	3	9	9	3	9	9	582	582	8.4	23.7	23.7	20493	NaN	NaN	NaN	NaN	NaN	NaN	NaN	NaN	NaN	NaN	284812	Q09864	Heat shock protein 60, mitochondrial	hsp60	36.497	Q09864
5341.6	1	113.65	37133	4	790.06	8563.1	2	182.19	4	4	4	6.8	6.8	0	51037	47	7	4	4	4	1	1	4	2	1	4	2	1006	1006	1.5	6.8	3.5	1085.9	NaN	NaN	NaN	NaN	NaN	NaN	NaN	NaN	NaN	NaN	284812	Q09878	Probable sulfite reductase [NADPH] flavoprotein component	SPCC584.01c	9.2573	Q09878
0	0	0	5645.3	1	376.35	10643	1	709.55	2	2	2	13.3	13.3	0.0098453	16288	15	2	2	2	2	1	0	1	1	0	1	1	226	226	0	3.1	10.2	1085.9	NaN	NaN	NaN	NaN	NaN	NaN	NaN	NaN	NaN	NaN	284812	Q09893	Uncharacterized protein C24B11.05	SPAC24B11.05	1.1228	Q09893
0	0	0	5921.1	2	1480.3	0	1	0	2	1	1	10.8	10.8	0.005891	5921.1	4	1	2	1	1	1	0	1	0	0	1	0	74	74	0	25.7	14.9	1480.3	NaN	NaN	NaN	NaN	NaN	NaN	NaN	NaN	NaN	NaN	284812	Q09900	60S ribosomal protein L38-2	rpl38b	1.3981	Q09900
0	0	0	125280	2	5694.7	2774.5	1	126.11	2	2	2	4.1	4.1	0	128060	22	3	2	2	2	1	0	2	1	0	2	1	534	534	0	4.1	2.8	5820.8	NaN	NaN	NaN	NaN	NaN	NaN	NaN	NaN	NaN	NaN	284812	Q09911	Uncharacterized protein C30D11.14c	SPAC30D11.14c	3.0838	Q09911
0	0	0	12795	1	710.82	6525	1	362.5	1	1	1	2.9	2.9	0	19320	18	2	1	1	1	1	0	1	1	0	1	1	379	379	0	2.9	2.9	1073.3	1146	NaN	1194	NaN	NaN	2931	NaN	NaN	NaN	NaN	284812	Q09912	Protein psi1	psi1	2.0001	Q09912
0	0	0	13069	1	687.86	0	0	0	1	1	1	4.1	4.1	0	13069	19	1	1	1	1	1	0	1	0	0	1	0	342	342	0	4.1	0	687.86	1091	NaN	1136	2755	2755	2755	NaN	NaN	NaN	NaN	284812	Q09913	Probable allantoicase	SPAC1F7.09c	3.1353	Q09913
21629	1	2162.9	32026	1	3202.6	19363	1	1936.3	1	1	1	8.4	8.4	0	73018	10	4	1	1	1	1	1	1	1	1	1	1	202	202	8.4	8.4	8.4	7301.8	3062	NaN	3253	NaN	NaN	8649	NaN	NaN	NaN	NaN	284812	Q09914	GTP-binding protein rho1	rho1	11.203	Q09914
0	0	0	34896	1	2052.7	5259.7	1	309.4	2	2	2	6.5	6.5	0	40156	17	2	2	2	2	1	0	1	1	0	1	1	340	340	0	3.8	2.6	2362.1	NaN	NaN	NaN	NaN	NaN	NaN	NaN	NaN	NaN	NaN	284812	Q09923	Aldo-keto reductase yakc [NADP(+)]	yakc	1.7012	Q09923
0	0	0	25960	1	6490	5949.2	1	1487.3	1	1	1	8.2	8.2	0	31909	4	2	1	1	1	1	0	1	1	0	1	1	171	171	0	8.2	8.2	7977.3	1943	NaN	2023	NaN	NaN	5067	NaN	NaN	NaN	NaN	284812	Q09926	Transcription factor pcr1	pcr1	9.5265	Q09926
18356	1	655.55	0	0	0	50422	2	1800.8	2	2	2	4.5	4.5	0	68777	28	3	2	2	2	1	1	0	2	1	0	2	492	492	2.8	0	4.5	2456.3	NaN	NaN	NaN	NaN	NaN	NaN	NaN	NaN	NaN	NaN	284812	Q10057	Putative protein disulfide-isomerase C1F5.02	SPAC1F5.02	3.3001	Q10057
1065700	1	28803	1621800	1	43832	746880	2	20186	2	2	2	4	4	0	3434400	37	4	2	2	2	1	1	1	2	1	1	2	848	848	2.1	2.1	4	92821	NaN	NaN	NaN	NaN	NaN	NaN	NaN	NaN	NaN	NaN	284812	Q10061	Heat shock protein 70 homolog lhs1	SPAC1F5.06	3.2517	Q10061
0	0	0	1008200	1	16803	0	0	0	1	1	1	0.9	0.9	0.0085592	1008200	60	1	1	1	1	1	0	1	0	0	1	0	1260	1260	0	0.9	0	16803	2274	NaN	2403	6165	6165	6165	NaN	NaN	NaN	NaN	284812	Q10093	Uncharacterized protein C11D3.14c	SPAC11D3.14c	1.2118	Q10093
78422	3	8713.6	707600	7	78622	430720	5	47857	8	8	8	48.2	48.2	0	1216700	9	20	8	8	8	1	3	7	5	3	7	5	195	195	24.6	48.2	31.3	135190	NaN	NaN	NaN	NaN	NaN	NaN	NaN	NaN	NaN	NaN	284812	Q10101	40S ribosomal protein S7	rps7	34.298	Q10101
0	0	0	40589	2	2536.8	33632	2	2102	2	2	2	12.2	12.2	0	74221	16	6	2	2	2	1	0	2	2	0	2	2	286	286	0	12.2	12.2	4638.8	NaN	NaN	NaN	NaN	NaN	NaN	NaN	NaN	NaN	NaN	284812	Q10137	Sec14 cytosolic factor	sec14	5.7531	Q10137
12463	1	415.44	33836	3	1127.9	17070	1	569.01	3	3	3	9.3	9.3	0	63369	30	5	3	3	3	1	1	3	1	1	3	1	527	527	3.8	9.3	3.8	2112.3	NaN	NaN	NaN	NaN	NaN	NaN	NaN	NaN	NaN	NaN	284812	Q10147	Probable T-complex protein 1 subunit beta	cct2	5.4984	Q10147
27544	1	362.42	53327	5	701.68	14610	2	192.23	6	6	6	6.5	6.5	0	95481	76	8	6	6	6	1	1	5	2	1	5	2	1666	1666	1.1	4.9	2.8	1256.3	NaN	NaN	NaN	NaN	NaN	NaN	NaN	NaN	NaN	NaN	284812	Q10161	Probable clathrin heavy chain	chc1	17.864	Q10161
0	0	0	0	0	0	5913.5	1	657.06	1	1	1	9.5	9.5	0	5913.5	9	1	1	1	1	1	0	0	1	0	0	1	147	147	0	0	9.5	657.06	2135	NaN	2245	5636	5636	5636	NaN	NaN	NaN	NaN	284812	Q10163	Small nuclear ribonucleoprotein-associated protein B	smb1	2.1835	Q10163
12581	1	698.96	34040	2	1891.1	23737	3	1318.7	4	4	4	20.2	20.2	0	70358	18	6	4	4	4	1	1	2	3	1	2	3	322	322	3.1	6.2	17.1	3908.8	NaN	NaN	NaN	NaN	NaN	NaN	NaN	NaN	NaN	NaN	284812	Q10166	Hydrolase C26A3.11	SPAC26A3.11	5.2878	Q10166
0	0	0	16118	2	460.52	0	0	0	2	2	2	4.9	4.9	0	16118	35	2	2	2	2	1	0	2	0	0	2	0	652	652	0	4.9	0	460.52	NaN	NaN	NaN	NaN	NaN	NaN	NaN	NaN	NaN	NaN	284812	Q10179	Putative glycine--tRNA ligase	grs1	5.3379	Q10179
88376	2	2678.1	47312	3	1433.7	12926	1	391.71	4	4	4	10.4	10.4	0	148610	33	7	4	4	4	1	2	3	1	2	3	1	578	578	5	8	2.6	4503.5	NaN	NaN	NaN	NaN	NaN	NaN	NaN	NaN	NaN	NaN	284812	Q10202	ATP-dependent RNA helicase dbp3	dbp3	10.078	Q10202
1580200	17	56435	4715900	23	168420	3763600	27	134410	30	30	30	70.9	70.9	0	10060000	28	82	30	30	30	1	17	23	27	17	23	27	509	509	39.1	59.7	64.8	359270	NaN	NaN	NaN	NaN	NaN	NaN	NaN	122	NaN	216	284812	Q10208	Pyruvate kinase	pyk1	253.96	Q10208
0	1	0	40648	4	3695.3	0	3	0	4	1	1	7.4	7.4	0	40648	11	2	4	1	1	1	0	1	0	0	1	0	190	190	5.3	24.7	17.4	3695.3	NaN	NaN	NaN	NaN	NaN	NaN	92	NaN	106	NaN	284812	Q10232	60S ribosomal protein L9-A	rpl9a	2.1277	Q10232
0	0	0	22910	2	2291	0	0	0	2	2	2	13	13	0.0044978	22910	10	2	2	2	2	1	0	2	0	0	2	0	193	193	0	13	0	2291	NaN	NaN	NaN	NaN	NaN	NaN	NaN	NaN	NaN	NaN	284812	Q10242	Probable gluconokinase	SPAC4G9.12	1.4876	Q10242
250490	5	13916	689470	12	38304	514000	11	28556	13	13	13	55.4	55.4	0	1454000	18	35	13	13	13	1	5	12	11	5	12	11	314	314	23.6	55.4	50	80776	NaN	NaN	NaN	NaN	NaN	NaN	NaN	NaN	NaN	NaN	284812	Q10281	Guanine nucleotide-binding protein subunit beta-like protein	rkp1	126.22	Q10281
103990	4	3851.4	335440	9	12424	376990	13	13963	14	14	14	33.1	33.1	0	816420	27	29	14	14	14	1	4	9	13	4	9	13	613	613	7.7	21.7	29.7	30238	NaN	NaN	NaN	NaN	NaN	NaN	NaN	NaN	NaN	NaN	284812	Q10284	Heat shock protein sks2	sks2	56.195	Q10284
290390	13	2903.9	1495900	38	14959	943760	27	9437.6	45	45	45	41.8	41.8	0	2730100	100	82	45	45	45	1	13	38	27	13	38	27	1842	1842	10.2	34.6	27	27301	NaN	NaN	NaN	NaN	NaN	NaN	124	NaN	1553	NaN	284812	Q10289	Fatty acid synthase subunit alpha;Acyl carrier;3-oxoacyl-[acyl-carrier-protein] reductase;3-oxoacyl-[acyl-carrier-protein] synthase	fas2	157.76	Q10289
0	0	0	6321.8	1	263.41	0	0	0	1	1	1	6.4	6.4	0.0044313	6321.8	24	1	1	1	1	1	0	1	0	0	1	0	440	440	0	6.4	0	263.41	143	NaN	150	382	382	382	NaN	NaN	NaN	NaN	284812	Q10305	Probable secretory pathway GDP dissociation inhibitor 1	gdi1	1.422	Q10305
7810.1	1	325.42	44226	2	1842.7	57476	3	2394.8	3	3	3	8.7	8.7	0	109510	24	7	3	3	3	1	1	2	3	1	2	3	483	483	2.9	5.4	8.7	4563	NaN	NaN	NaN	NaN	NaN	NaN	NaN	NaN	NaN	NaN	284812	Q10306	Probable citrate synthase, mitochondrial	cit1	6.5372	Q10306
2311.6	1	177.82	17820	2	1370.7	7786	1	598.92	2	2	2	12	12	0	27917	13	4	2	2	2	1	1	2	1	1	2	1	234	234	5.1	12	6.8	2147.5	NaN	NaN	NaN	NaN	NaN	NaN	NaN	NaN	NaN	NaN	284812	Q10311	Ankyrin repeat-containing protein C6C3.08	SPAC6C3.08	3.0784	Q10311
5314	1	590.45	40731	1	4525.7	36089	3	4009.9	3	3	3	32.9	32.9	0	82134	9	5	3	3	3	1	1	1	3	1	1	3	152	152	9.9	9.9	32.9	9126	NaN	NaN	NaN	NaN	NaN	NaN	NaN	NaN	NaN	NaN	284812	Q10316	Actin-related protein 2/3 complex subunit 5	arc5	8.0896	Q10316
0	0	0	48611	3	1620.4	15396	2	513.19	4	4	4	11	11	0	64007	30	5	4	4	4	1	0	3	2	0	3	2	598	598	0	8.2	5.9	2133.6	NaN	NaN	NaN	NaN	NaN	NaN	NaN	NaN	NaN	NaN	284812	Q10318	Putative dihydroxy-acid dehydratase, mitochondrial	SPAC17G8.06c	13.696	Q10318
0	0	0	52165	3	3726.1	10454	1	746.72	3	3	3	20.8	20.8	0	62620	14	5	3	3	3	1	0	3	1	0	3	1	259	259	0	20.8	10.4	4472.8	NaN	NaN	NaN	NaN	NaN	NaN	NaN	NaN	NaN	NaN	284812	Q10329	Probable proteasome subunit alpha type-4	pre6	6.2366	Q10329
0	0	0	16059	1	944.65	24273	1	1427.8	1	1	1	5.9	5.9	0	40332	17	3	1	1	1	1	0	1	1	0	1	1	238	238	0	5.9	5.9	2372.5	355	NaN	368	NaN	NaN	879	NaN	NaN	NaN	NaN	284812	Q10333	Peroxisomal biogenesis factor 11	pex11	2.415	Q10333
0	0	0	20687	2	899.45	8237.3	2	358.14	2	2	2	6.5	6.5	0	28925	23	4	2	2	2	1	0	2	2	0	2	2	505	505	0	6.5	6.5	1257.6	NaN	NaN	NaN	NaN	NaN	NaN	NaN	NaN	NaN	NaN	284812	Q10334	Putative alanine aminotransferase	SPBC582.08	2.952	Q10334
0	0	0	8605.9	1	331	0	0	0	1	1	1	3.9	3.9	0	8605.9	26	1	1	1	1	1	0	1	0	0	1	0	409	409	0	3.9	0	331	3508	NaN	3736	9886	9886	9886	NaN	NaN	NaN	NaN	284812	Q10335	Probable 26S proteasome regulatory subunit rpn7	rpn7	3.5501	Q10335
0	0	0	8271.4	1	919.05	7455.4	1	828.38	1	1	1	8.3	8.3	0	15727	9	2	1	1	1	1	0	1	1	0	1	1	168	168	0	8.3	8.3	1747.4	1938	NaN	2018	NaN	NaN	5048	NaN	NaN	NaN	NaN	284812	Q10344	Translationally-controlled tumor protein homolog	p23fy	1.8473	Q10344
0	0	0	23812	2	1322.9	0	0	0	2	2	2	6.2	6.2	0	23812	18	2	2	2	2	1	0	2	0	0	2	0	389	389	0	6.2	0	1322.9	NaN	NaN	NaN	NaN	NaN	NaN	NaN	NaN	NaN	NaN	284812	Q10349	Putative phosphoserine aminotransferase	SPAC1F12.07	2.066	Q10349
0	0	0	10786	1	399.49	8430.9	1	312.26	1	1	1	3.9	3.9	0	19217	27	2	1	1	1	1	0	1	1	0	1	1	561	561	0	3.9	3.9	711.75	2289	NaN	2418	NaN	NaN	6202	NaN	NaN	NaN	NaN	284812	Q10414	CWF19-like protein mug161	mug161	3.9108	Q10414
3935.2	1	437.24	0	0	0	0	0	0	1	1	1	2.7	2.7	0.0098315	3935.2	9	1	1	1	1	1	1	0	0	1	0	0	297	297	2.7	0	0	437.24	719	NaN	755	1788	1788	1788	NaN	NaN	NaN	NaN	284812	Q10422	Uncharacterized RNA-binding protein C25G10.01		1.1164	Q10422
42151	3	1003.6	198800	7	4733.4	59601	6	1419.1	10	10	10	22.3	22.3	0	300560	42	16	10	10	10	1	3	7	6	3	7	6	725	725	5.4	15.7	13.4	7156.1	NaN	NaN	NaN	NaN	NaN	NaN	NaN	NaN	NaN	NaN	284812	Q10425	Eukaryotic translation initiation factor 3 subunit B	SPAC25G10.08	30.818	Q10425
0	0	0	0	0	0	9160.3	1	134.71	1	1	1	0.7	0.7	0.0045249	9160.3	68	1	1	1	1	1	0	0	1	0	0	1	1403	1403	0	0	0.7	134.71	3541	NaN	3770	9985	9985	9985	NaN	NaN	NaN	NaN	284812	Q10475	Eukaryotic translation initiation factor 4 gamma	tif471	1.5265	Q10475
0	0	0	5852.9	1	292.65	0	0	0	1	1	1	5.4	5.4	0	5852.9	20	1	1	1	1	1	0	1	0	0	1	0	372	372	0	5.4	0	292.65	1055	NaN	1100	2668	2668	2668	NaN	NaN	NaN	NaN	284812	Q10488	Probable trans-2-enoyl-CoA reductase, mitochondrial	etr1	1.8464	Q10488
0	0	0	23934	1	1040.6	18202	2	791.39	2	2	2	7.8	7.8	0	42136	23	3	2	2	2	1	0	1	2	0	1	2	409	409	0	3.4	7.8	1832	NaN	NaN	NaN	NaN	NaN	NaN	NaN	NaN	NaN	NaN	284812	Q10489	Pyruvate dehydrogenase E1 component subunit alpha, mitochondrial	pda1	2.7399	Q10489
0	0	0	10207	1	167.33	2782.5	1	45.615	1	1	1	1.5	1.5	0	12990	61	2	1	1	1	1	0	1	1	0	1	1	1111	1111	0	1.5	1.5	212.95	1015	NaN	1056	NaN	NaN	2541	NaN	NaN	NaN	NaN	284812	Q10490	Putative leucine--tRNA ligase, cytoplasmic	lrs1	6.9578	Q10490
26455	2	1469.7	250340	6	13908	116890	4	6494.1	6	6	6	27.7	27.7	0	393690	18	13	6	6	6	1	2	6	4	2	6	4	321	321	5.9	27.7	17.8	21872	NaN	NaN	NaN	NaN	NaN	NaN	NaN	NaN	NaN	NaN	284812	Q10494	Uncharacterized oxidoreductase C26F1.07	SPAC26F1.07	29.424	Q10494
0	0	0	6568.9	1	164.22	33624	3	840.6	3	3	3	8.3	8.3	0	40193	40	4	3	3	3	1	0	1	3	0	1	3	611	611	0	2	8.3	1004.8	NaN	NaN	NaN	NaN	NaN	NaN	NaN	NaN	NaN	NaN	284812	Q10499	Apoptosis-inducing factor 1	aif1	3.7339	Q10499
0	0	0	14321	1	622.63	0	0	0	1	1	1	3	3	0	14321	23	1	1	1	1	1	0	1	0	0	1	0	463	463	0	3	0	622.63	2613	NaN	2775	7217	7217	7217	NaN	NaN	NaN	NaN	284812	Q12702	Protein phosphatase PP2A regulatory subunit B	pab1	3.1617	Q12702
0	0	0	10160	2	141.11	10623	2	147.54	3	3	3	4.3	4.3	0	20783	72	4	3	3	3	1	0	2	2	0	2	2	1473	1473	0	2.9	2.8	288.66	NaN	NaN	NaN	NaN	NaN	NaN	NaN	NaN	NaN	NaN	284812	Q1K9C2	Sulfite reductase [NADPH] subunit beta	sir1	4.04	Q1K9C2
0	0	0	0	0	0	147320	1	4464.2	1	1	1	1.3	1.3	0	147320	33	1	1	1	1	1	0	0	1	0	0	1	606	606	0	0	1.3	4464.2	634	NaN	666	1585	1585	1585	NaN	NaN	NaN	NaN	284812	Q1MTR1	Putative mitochondrial ATP-dependent helicase irc3	irc3	2.6277	Q1MTR1
0	0	0	9058.7	1	348.41	16682	2	641.62	2	2	2	9.1	9.1	0	25741	26	3	2	2	2	1	0	1	2	0	1	2	514	514	0	4.3	9.1	990.03	NaN	NaN	NaN	NaN	NaN	NaN	NaN	NaN	NaN	NaN	284812	Q42598	Threonine synthase	thrc	4.757	Q42598
177230	2	17723	444050	5	44405	149820	3	14982	5	5	2	33.2	23.5	0	771110	10	14	5	5	2	1	2	5	3	1	2	1	187	187	17.6	33.2	21.9	77111	NaN	NaN	NaN	NaN	NaN	NaN	NaN	NaN	NaN	NaN	284812	Q8TFH1	60S ribosomal protein L18-B	rpl18b	35.453	Q8TFH1
0	0	0	14075	1	260.64	4779.5	1	88.509	2	2	2	3.7	3.7	0	18854	54	2	2	2	2	1	0	1	1	0	1	1	937	937	0	1.7	2	349.15	NaN	NaN	NaN	NaN	NaN	NaN	NaN	NaN	NaN	NaN	284812	Q8WZJ7	C-1-tetrahydrofolate synthase, cytoplasmic;Methylenetetrahydrofolate dehydrogenase;Methenyltetrahydrofolate cyclohydrolase;Formyltetrahydrofolate synthetase	SPBC839.16	5.28	Q8WZJ7
0	0	0	10808	1	372.67	0	0	0	1	1	1	3	3	0.0030349	10808	29	1	1	1	1	1	0	1	0	0	1	0	463	463	0	3	0	372.67	2642	NaN	2804	7287	7287	7287	NaN	NaN	NaN	NaN	284812	Q92342	Uncharacterized protein C1F8.04c	SPAC1F8.04c	1.5472	Q92342
2863300	17	114530	6043300	18	241730	4430400	27	177220	27	27	27	56.2	56.2	0	13337000	25	91	27	27	27	1	17	18	27	17	18	27	569	569	32.9	41.1	56.2	533480	NaN	NaN	NaN	NaN	NaN	NaN	NaN	NaN	NaN	NaN	284812	Q92345	Probable pyruvate decarboxylase C1F8.07c	SPAC1F8.07c	270.7	Q92345
0	0	0	13998	2	1272.5	7723.4	1	702.12	2	2	2	19	19	0	21721	11	3	2	2	2	1	0	2	1	0	2	1	168	168	0	19	7.7	1974.7	NaN	NaN	NaN	NaN	NaN	NaN	NaN	NaN	NaN	NaN	284812	Q92352	Actin-related protein 2/3 complex subunit 4	arc4	6.1309	Q92352
20995	1	2999.3	20586	2	2940.8	0	0	0	2	2	2	26.5	26.5	0	41581	7	3	2	2	2	1	1	2	0	1	2	0	151	151	11.9	26.5	0	5940.1	NaN	NaN	NaN	NaN	NaN	NaN	NaN	NaN	NaN	NaN	284812	Q92371	Nascent polypeptide-associated complex subunit beta	btf3	7.571	Q92371
0	0	0	40664	2	3388.6	41707	3	3475.6	3	3	3	21.4	21.4	0	82370	12	5	3	3	3	1	0	2	3	0	2	3	322	322	0	12.7	21.4	6864.2	NaN	NaN	NaN	NaN	NaN	NaN	NaN	NaN	NaN	NaN	284812	Q92375	Thioredoxin reductase	trr1	13.859	Q92375
0	0	0	23672	3	348.12	0	0	0	3	3	3	3.4	3.4	0	23672	68	3	3	3	3	1	0	3	0	0	3	0	1207	1207	0	3.4	0	348.12	NaN	NaN	NaN	NaN	NaN	NaN	NaN	NaN	NaN	NaN	284812	Q96WV5	Putative coatomer subunit alpha	SPBPJ4664.04	11.936	Q96WV5
0	0	0	7344	2	222.54	0	0	0	2	2	2	4.7	4.7	0	7344	33	2	2	2	2	1	0	2	0	0	2	0	555	555	0	4.7	0	222.54	NaN	NaN	NaN	NaN	NaN	NaN	NaN	NaN	NaN	NaN	284812	Q9C0U6	Xylulose kinase	xks1	1.6882	Q9C0U6
0	0	0	5016.6	1	106.74	0	0	0	1	1	1	2.8	2.8	0.007215	5016.6	47	1	1	1	1	1	0	1	0	0	1	0	878	878	0	2.8	0	106.74	2957	NaN	3132	8233	8233	8233	NaN	NaN	NaN	NaN	284812	Q9C0W7	AP-2 complex subunit alpha	apl3	1.2817	Q9C0W7
0	0	0	32064	3	1457.5	7146	1	324.82	3	3	3	9.4	9.4	0	39210	22	4	3	3	3	1	0	3	1	0	3	1	456	456	0	9.4	4.2	1782.3	NaN	NaN	NaN	NaN	NaN	NaN	NaN	NaN	NaN	NaN	284812	Q9C0X6	RuvB-like helicase 1	rvb1	7.2924	Q9C0X6
208320	2	26041	209450	2	26182	251670	2	31459	2	2	2	2	2	0	669450	8	8	2	2	2	1	2	2	2	2	2	2	1220	1220	2	2	2	83682	NaN	NaN	NaN	NaN	NaN	NaN	NaN	NaN	NaN	NaN	284812	Q9C0Y2	Putative cell agglutination protein PB2C8.01	SPAPB2C8.01	5.3903	Q9C0Y2
199810	6	22201	780620	9	86735	310110	9	34457	9	9	9	51.5	51.5	0	1290500	9	29	NaN	NaN	NaN	2	6	9	9	6	9	9	239	NaN	38.1	51.5	51.5	143390	NaN	NaN	NaN	NaN	NaN	NaN	130	NaN	10	NaN	NaN	Q9C0Z7;P05752	40S ribosomal protein S6-B;40S ribosomal protein S6-A	rps6b;rps6a	40.977	Q9C0Z7;P05752
0	0	0	54746	5	511.65	11777	3	110.07	6	6	6	4.4	4.4	0	66524	107	8	6	6	6	1	0	5	3	0	5	3	2111	2111	0	4	2.2	621.72	NaN	NaN	NaN	NaN	NaN	NaN	NaN	NaN	NaN	NaN	284812	Q9C102	Putative glutamate synthase [NADPH]	glt1	25.948	Q9C102
34326	1	2145.4	39334	1	2458.3	24739	2	1546.2	2	2	2	7.2	7.2	0	98398	16	4	2	2	2	1	1	1	2	1	1	2	349	349	4.3	4.3	7.2	6149.9	NaN	NaN	NaN	NaN	NaN	NaN	NaN	NaN	NaN	NaN	284812	Q9HEQ9	Single-stranded TG1-3 DNA-binding protein	tcg1	3.3557	Q9HEQ9
0	0	0	19607	1	784.27	25213	2	1008.5	2	2	2	8.3	8.3	0	44819	25	3	2	2	2	1	0	1	2	0	1	2	447	447	0	5.8	8.3	1792.8	NaN	NaN	NaN	NaN	NaN	NaN	NaN	NaN	NaN	NaN	284812	Q9HFE4	Thiol-specific monooxygenase	fmo1	4.8413	Q9HFE4
0	0	0	0	0	0	7461.9	1	1865.5	1	1	1	17.4	17.4	0	7461.9	4	1	1	1	1	1	0	0	1	0	0	1	86	86	0	0	17.4	1865.5	33	NaN	33	76	76	76	NaN	NaN	NaN	NaN	284812	Q9HFF0	MICOS complex subunit mic10	mic10	2.1081	Q9HFF0
34346	1	8586.5	79283	2	19821	83919	2	20980	2	2	1	28.7	19.1	0	197550	4	6	2	2	1	1	1	2	2	1	1	1	94	94	19.1	28.7	28.7	49387	NaN	NaN	NaN	NaN	NaN	NaN	NaN	NaN	NaN	NaN	284812	Q9HGL8	60S ribosomal protein L43-A	rpl43a	12.728	Q9HGL8
0	0	0	318420	4	21228	0	0	0	4	4	4	26.2	26.2	0	318420	15	6	4	4	4	1	0	4	0	0	4	0	252	252	0	26.2	0	21228	NaN	NaN	NaN	NaN	NaN	NaN	NaN	NaN	NaN	NaN	284812	Q9HGL9	Cell cycle transcriptional repressor whi5	whi5	26.493	Q9HGL9
28717	2	624.29	192220	11	4178.7	149010	7	3239.3	12	12	12	19.4	19.4	0	369950	46	20	12	12	12	1	2	11	7	2	11	7	815	815	2.6	17.7	11.4	8042.3	NaN	NaN	NaN	NaN	NaN	NaN	NaN	NaN	NaN	NaN	284812	Q9P3A7	Cell division cycle protein 48	cdc48	20.996	Q9P3A7
24563	2	2233	82410	5	7491.8	23770	3	2160.9	5	5	5	35	35	0	130740	11	9	NaN	NaN	NaN	2	2	5	3	2	5	3	203	NaN	12.8	35	23.6	11886	NaN	NaN	NaN	NaN	NaN	NaN	131	NaN	44	NaN	NaN	Q9P3T6;O14277	40S ribosomal protein S5-B;40S ribosomal protein S5-A	rps5b;rps5a	21.061	Q9P3T6;O14277
0	0	0	30953	1	1190.5	13990	1	538.07	1	1	1	4.7	4.7	0	44943	26	2	1	1	1	1	0	1	1	0	1	1	468	468	0	4.7	4.7	1728.6	1547	NaN	1613	NaN	NaN	3934	NaN	NaN	NaN	NaN	284812	Q9P3W6	Uncharacterized protein C458.02c	SPAC458.02c	14.305	Q9P3W6
40352	2	2882.3	300480	3	21463	191150	3	13654	3	3	3	23	23	0	531980	14	8	3	3	3	1	2	3	3	2	3	3	282	282	13.5	23	23	37999	NaN	NaN	NaN	NaN	NaN	NaN	NaN	NaN	NaN	NaN	284812	Q9P544	Probable mitochondrial outer membrane protein porin	SPAC1635.01	29.283	Q9P544
199930	4	15379	798620	6	61432	420880	6	32375	7	7	5	34.8	26.1	0	1419400	13	19	7	7	5	1	4	6	6	2	4	4	287	287	20.2	34.5	31	109190	NaN	NaN	NaN	NaN	NaN	NaN	NaN	NaN	NaN	NaN	284812	Q9P546	40S ribosomal protein S0-B	rps0b	87.292	Q9P546
0	0	0	50927	4	2680.4	34203	1	1800.2	4	4	4	11.8	11.8	0	85130	19	6	4	4	4	1	0	4	1	0	4	1	476	476	0	11.8	3.4	4480.5	NaN	NaN	NaN	NaN	NaN	NaN	NaN	NaN	NaN	NaN	284812	Q9P6I2	Cys-Gly metallodipeptidase dug1	dug1	6.2007	Q9P6I2
125270	1	2363.5	22032	1	415.7	65018	2	1226.8	2	2	2	1.2	1.2	0	212320	53	6	2	2	2	1	1	1	2	1	1	2	1038	1038	1.1	1.1	1.2	4005.9	NaN	NaN	NaN	NaN	NaN	NaN	NaN	NaN	NaN	NaN	284812	Q9P6L9	Uncharacterized protein C688.07c	SPAC688.07c	2.887	Q9P6L9
0	0	0	23735	1	2966.9	12291	1	1536.4	1	1	1	9.5	9.5	0	36026	8	2	1	1	1	1	0	1	1	0	1	1	242	242	0	9.5	9.5	4503.3	2784	NaN	2951	NaN	NaN	7797	NaN	NaN	NaN	NaN	284812	Q9P6M1	Glutathione S-transferase 3	gst3	6.9621	Q9P6M1
0	0	0	8334.7	1	833.47	3116.1	1	311.61	2	2	2	14	14	0	11451	10	2	2	2	2	1	0	1	1	0	1	1	229	229	0	6.1	7.9	1145.1	NaN	NaN	NaN	NaN	NaN	NaN	NaN	NaN	NaN	NaN	284812	Q9P6N2	Pdp3-interacting factor 1	ptf1	3.7285	Q9P6N2
11337	1	1030.6	31194	1	2835.8	25956	1	2359.6	1	1	1	5.4	5.4	0	68486	11	3	1	1	1	1	1	1	1	1	1	1	167	167	5.4	5.4	5.4	6226	3399	NaN	3619	NaN	NaN	9593	NaN	NaN	NaN	NaN	284812	Q9P6R6	ATP synthase subunit delta, mitochondrial	atp16	1.8075	Q9P6R6
230370	6	25597	652160	10	72462	335900	8	37322	10	10	1	52	5	0	1218400	9	24	10	10	1	1	6	10	8	1	1	1	221	221	29.4	52	44.3	135380	NaN	NaN	NaN	NaN	NaN	NaN	117	NaN	123	NaN	284812	Q9P769	60S ribosomal protein L10-B	rpl10b	40.914	Q9P769
17620	2	550.61	127500	6	3984.2	90687	5	2834	7	7	7	18.2	18.2	0	235800	32	13	7	7	7	1	2	6	5	2	6	5	539	539	4.3	16.1	11.3	7368.8	NaN	NaN	NaN	NaN	NaN	NaN	NaN	NaN	NaN	NaN	284812	Q9P772	GMP synthase [glutamine-hydrolyzing]	gua1	18.495	Q9P772
0	0	0	11427	2	346.28	0	0	0	2	2	2	3.5	3.5	0	11427	33	2	2	2	2	1	0	2	0	0	2	0	683	683	0	3.5	0	346.28	NaN	NaN	NaN	NaN	NaN	NaN	NaN	NaN	NaN	NaN	284812	Q9P778	Dipeptidyl-peptidase 5	SPBC1711.12	1.8646	Q9P778
0	0	0	7956.1	1	331.51	0	0	0	1	1	1	3	3	0	7956.1	24	1	1	1	1	1	0	1	0	0	1	0	572	572	0	3	0	331.51	1289	NaN	1338	3231	3231	3231	NaN	NaN	NaN	NaN	284812	Q9P780	Nuclear protein localization protein 4	npl4	2.7674	Q9P780
660620	10	38860	1239500	15	72909	797000	14	46882	17	17	7	54.8	21.8	0	2697100	17	49	17	17	7	1	10	15	14	3	7	6	363	363	38.8	49	46.3	158650	NaN	NaN	NaN	NaN	NaN	NaN	NaN	NaN	NaN	NaN	284812	Q9P784	60S ribosomal protein L4-B	rpl4b	110.3	Q9P784
0	0	0	33884	1	2258.9	0	0	0	1	1	1	5.4	5.4	0	33884	15	3	1	1	1	1	0	1	0	0	1	0	259	259	0	5.4	0	2258.9	2211	NaN	2334	NaN	NaN	5905	NaN	NaN	NaN	NaN	284812	Q9P7B4	Uncharacterized oxidoreductase C521.03	SPAC521.03	2.034	Q9P7B4
119020	3	3606.7	706690	12	21415	385860	10	11693	13	13	13	27.1	27.1	0	1211600	33	31	13	13	13	1	3	12	10	3	12	10	712	712	4.4	23.7	22.6	36714	NaN	NaN	NaN	NaN	NaN	NaN	NaN	NaN	NaN	NaN	284812	Q9P7F2	Copper amine oxidase 1	cao1	49.25	Q9P7F2
0	0	0	14191	1	1013.6	17514	1	1251	1	1	1	6.4	6.4	0	31704	14	2	1	1	1	1	0	1	1	0	1	1	329	329	0	6.4	6.4	2264.6	2830	NaN	2997	NaN	NaN	7918	NaN	NaN	NaN	NaN	284812	Q9P7F8	ATPase get3	get3	4.1944	Q9P7F8
5328.7	1	666.09	62286	3	7785.8	19984	2	2498	3	3	3	25.7	25.7	0	87599	8	6	3	3	3	1	1	3	2	1	3	2	202	202	6.9	25.7	16.3	10950	NaN	NaN	NaN	NaN	NaN	NaN	NaN	NaN	NaN	NaN	284812	Q9P7G9	Adenylyl-sulfate kinase	met14	7.0022	Q9P7G9
0	0	0	0	0	0	19959	1	3991.9	1	1	1	16.9	16.9	0	19959	5	1	1	1	1	1	0	0	1	0	0	1	154	154	0	0	16.9	3991.9	1183	NaN	1231	3010	3010	3010	NaN	NaN	NaN	NaN	284812	Q9P7H0	H/ACA ribonucleoprotein complex subunit 2	nhp2	4.0061	Q9P7H0
1319.6	1	77.624	9658.7	1	568.16	0	0	0	1	1	1	5.3	5.3	0	10978	17	2	1	1	1	1	1	1	0	1	1	0	282	282	5.3	5.3	0	645.78	2879	NaN	3049	NaN	NaN	8023	NaN	NaN	NaN	NaN	284812	Q9P7H3	Prohibitin-1	phb1	2.056	Q9P7H3
0	0	0	4247.4	1	530.92	3039.6	1	379.95	1	1	1	7.6	7.6	0	7287	8	2	1	1	1	1	0	1	1	0	1	1	170	170	0	7.6	7.6	910.88	472	NaN	490	NaN	NaN	1158	NaN	NaN	NaN	NaN	284812	Q9P7I0	Ankyrin repeat-containing protein C105.02c	SPAC105.02c	2.0551	Q9P7I0
81346	2	9038.4	179040	3	19894	105430	3	11714	5	5	5	58.9	58.9	0	365810	9	10	5	5	5	1	2	3	3	2	3	3	124	124	20.2	37.1	37.9	40646	NaN	NaN	NaN	NaN	NaN	NaN	NaN	NaN	NaN	NaN	284812	Q9P7L1	Thioredoxin domain-containing protein C21C3.12c	SPBC21C3.12c	18.788	Q9P7L1
0	0	0	26752	1	1273.9	17167	1	817.45	2	2	2	8.2	8.2	0	43919	21	2	2	2	2	1	0	1	1	0	1	1	438	438	0	3.9	4.3	2091.4	NaN	NaN	NaN	NaN	NaN	NaN	NaN	NaN	NaN	NaN	284812	Q9P7L5	Ornithine aminotransferase car2	car2	3.7306	Q9P7L5
0	0	0	9866.9	1	411.12	0	0	0	1	1	1	2.2	2.2	0	9866.9	24	1	1	1	1	1	0	1	0	0	1	0	491	491	0	2.2	0	411.12	772	NaN	809	1912	1912	1912	NaN	NaN	NaN	NaN	284812	Q9P7M1	Transcriptional regulatory protein dep1	dep1	1.9845	Q9P7M1
0	0	0	16315	1	8157.5	11148	1	5573.8	1	1	1	20.3	20.3	0	27463	2	3	1	1	1	1	0	1	1	0	1	1	64	64	0	20.3	20.3	13731	726	NaN	762	NaN	NaN	1798	NaN	NaN	NaN	NaN	284812	Q9P7M5	H/ACA ribonucleoprotein complex subunit 3	nop10	3.0904	Q9P7M5
0	0	0	0	0	0	36676	1	1833.8	1	1	1	3.1	3.1	0.0097902	36676	20	1	1	1	1	1	0	0	1	0	0	1	326	326	0	0	3.1	1833.8	2834	NaN	3001	7923	7923	7923	NaN	NaN	NaN	NaN	284812	Q9P7M9	Probable GTP cyclohydrolase-2	rib1	1.1111	Q9P7M9
35014	5	744.97	101050	6	2150	50448	5	1073.4	7	7	6	11.6	10.1	0	186510	47	16	7	7	6	1	5	6	5	5	5	4	792	792	8.8	10	8	3968.4	NaN	NaN	NaN	NaN	NaN	NaN	NaN	NaN	NaN	NaN	284812	Q9P7Q4	Vesicular-fusion protein sec18	sec18	27.349	Q9P7Q4
9466.4	1	118.33	56319	4	703.98	32636	3	407.94	4	4	4	3.1	3.1	0	98420	80	8	4	4	4	1	1	4	3	1	4	3	1573	1573	0.8	3.1	2.5	1230.3	NaN	NaN	NaN	NaN	NaN	NaN	NaN	NaN	NaN	NaN	284812	Q9P7R0	Pentafunctional AROM polypeptide;3-dehydroquinate synthase;3-phosphoshikimate 1-carboxyvinyltransferase;Shikimate kinase;3-dehydroquinate dehydratase;Shikimate dehydrogenase	aro1	15.236	Q9P7R0
0	0	0	12039	2	601.97	10555	1	527.73	2	2	2	8.6	8.6	0	22594	20	3	2	2	2	1	0	2	1	0	2	1	421	421	0	8.6	4.8	1129.7	NaN	NaN	NaN	NaN	NaN	NaN	NaN	NaN	NaN	NaN	284812	Q9P7S2	Probable 26S proteasome regulatory subunit rpn6	rpn6	3.0472	Q9P7S2
0	0	0	21016	2	750.57	6623	1	236.53	2	2	2	7.5	7.5	0	27639	28	3	2	2	2	1	0	2	1	0	2	1	425	425	0	7.5	2.1	987.11	NaN	NaN	NaN	NaN	NaN	NaN	NaN	NaN	NaN	NaN	284812	Q9P7S3	SWI/SNF and RSC complexes subunit ssr3	ssr3	3.4659	Q9P7S3
7309	1	281.12	85813	4	3300.5	0	0	0	4	4	4	13.4	13.4	0	93122	26	5	4	4	4	1	1	4	0	1	4	0	508	508	2.6	13.4	0	3581.6	NaN	NaN	NaN	NaN	NaN	NaN	NaN	NaN	NaN	NaN	284812	Q9P7S7	Nucleolar protein 58	nop58	18.225	Q9P7S7
0	0	0	15964	2	798.2	0	0	0	2	2	2	6.5	6.5	0.0085714	15964	20	2	2	2	2	1	0	2	0	0	2	0	324	324	0	6.5	0	798.2	NaN	NaN	NaN	NaN	NaN	NaN	NaN	NaN	NaN	NaN	284812	Q9P7T6	UPF0160 protein C694.04c	SPAC694.04c	1.2207	Q9P7T6
0	0	0	13047	2	171.68	0	0	0	2	2	2	1.7	1.7	0	13047	76	2	2	2	2	1	0	2	0	0	2	0	1717	1717	0	1.7	0	171.68	NaN	NaN	NaN	NaN	NaN	NaN	NaN	NaN	NaN	NaN	284812	Q9P7T8	Uncharacterized helicase C694.02	SPAC694.02	6.3912	Q9P7T8
53605	3	2233.5	139300	2	5804.2	85504	3	3562.7	3	3	3	12.3	12.3	0	278410	24	9	NaN	NaN	NaN	2	3	2	3	3	2	3	351	NaN	12.3	8.5	12.3	11600	NaN	NaN	NaN	NaN	NaN	NaN	NaN	NaN	NaN	NaN	NaN	Q9P7U2;G2TRN6	Putative aryl-alcohol dehydrogenase C977.14c;Putative aryl-alcohol dehydrogenase C750.01	SPAC977.14c;SPAC750.01	16.314	Q9P7U2;G2TRN6
0	0	0	24983	2	454.24	5807.4	1	105.59	3	3	3	2.7	2.7	0	30791	55	3	3	3	3	1	0	2	1	0	2	1	1469	1469	0	2.1	0.6	559.83	NaN	NaN	NaN	NaN	NaN	NaN	NaN	NaN	NaN	NaN	284812	Q9P7V2	ATP-binding cassette transporter abc4	abc4	4.1453	Q9P7V2
107460	5	6716.2	190540	7	11909	188530	4	11783	7	7	7	29.3	29.3	0	486520	16	19	7	7	7	1	5	7	4	5	7	4	311	311	20.3	29.3	16.4	30408	NaN	NaN	NaN	NaN	NaN	NaN	NaN	NaN	NaN	NaN	284812	Q9P7V8	Probable mitochondrial phosphate carrier protein	SPBC1703.13c	13.355	Q9P7V8
20248	2	532.83	79867	4	2101.8	47609	3	1252.9	4	4	4	12.7	12.7	0	147720	38	9	4	4	4	1	2	4	3	2	4	3	615	615	5.9	12.7	10.4	3887.5	NaN	NaN	NaN	NaN	NaN	NaN	NaN	NaN	NaN	NaN	284812	Q9P7W3	Probable ATP-citrate synthase subunit 1	SPBC1703.07	20.485	Q9P7W3
0	0	0	19219	2	768.78	55301	5	2212.1	5	5	5	17.9	17.9	0	74521	25	8	5	5	5	1	0	2	5	0	2	5	457	457	0	8.3	17.9	2980.8	NaN	NaN	NaN	NaN	NaN	NaN	NaN	NaN	NaN	NaN	284812	Q9P7X1	Probable mitochondrial-processing peptidase subunit beta	qcr1	12.665	Q9P7X1
0	0	0	9634.1	1	741.08	0	0	0	1	1	1	8.2	8.2	0.008547	9634.1	13	1	1	1	1	1	0	1	0	0	1	0	282	282	0	8.2	0	741.08	2158	NaN	2268	5687	5687	5687	NaN	NaN	NaN	NaN	284812	Q9P7Y7	Pyrroline-5-carboxylate reductase	pro3	1.1932	Q9P7Y7
0	0	0	189710	7	9033.7	90418	5	4305.6	7	7	7	27.8	27.8	0	280120	21	14	7	7	7	1	0	7	5	0	7	5	395	395	0	27.8	24.8	13339	NaN	NaN	NaN	NaN	NaN	NaN	NaN	NaN	NaN	NaN	284812	Q9UQW6	Acetyl-CoA acetyltransferase	erg10	42.193	Q9UQW6
18899	1	1718.1	46707	1	4246.1	42608	1	3873.5	1	1	1	4.1	4.1	0	108210	11	3	1	1	1	1	1	1	1	1	1	1	218	218	4.1	4.1	4.1	9837.7	176	NaN	185	NaN	NaN	463	NaN	NaN	NaN	NaN	284812	Q9UQX0	Superoxide dismutase [Mn], mitochondrial	sod2	2.1685	Q9UQX0
0	0	0	76211	2	8467.9	76287	2	8476.3	2	2	2	24	24	0	152500	9	5	2	2	2	1	0	2	2	0	2	2	225	225	0	24	24	16944	NaN	NaN	NaN	NaN	NaN	NaN	NaN	NaN	NaN	NaN	284812	Q9UQY2	Probable proteasome subunit beta type-6	pam1	20.006	Q9UQY2
104140	5	2975.6	426450	11	12184	500130	13	14289	17	17	17	37.5	37.5	0	1030700	35	35	17	17	17	1	5	11	13	5	11	13	685	685	8.9	18.4	34.6	29449	NaN	NaN	NaN	NaN	NaN	NaN	NaN	NaN	NaN	NaN	284812	Q9URM2	Probable transketolase	SPBC2G5.05	48.558	Q9URM2
9440	1	304.52	47344	3	1527.2	8389.8	2	270.64	4	4	4	14.3	14.3	0	65173	31	6	4	4	4	1	1	3	2	1	3	2	496	496	2.8	9.5	7.7	2102.4	NaN	NaN	NaN	NaN	NaN	NaN	NaN	NaN	NaN	NaN	284812	Q9URW9	Putative aldehyde dehydrogenase-like protein C922.07c	SPAC922.07c	15.068	Q9URW9
8612.5	1	615.18	62997	3	4499.8	41759	3	2982.8	4	4	3	29.8	20.2	0	113370	14	7	4	4	3	1	1	3	3	1	3	3	258	258	9.7	20.2	20.2	8097.7	NaN	NaN	NaN	NaN	NaN	NaN	NaN	NaN	NaN	NaN	284812	Q9URX0	Uncharacterized oxidoreductase C922.06	SPAC922.06	19.767	Q9URX0
131530	2	18790	130020	3	18574	124910	4	17845	5	5	5	37.2	37.2	0	386460	7	11	5	5	5	1	2	3	4	2	3	4	113	113	23	30.1	23.9	55209	NaN	NaN	NaN	NaN	NaN	NaN	NaN	127	NaN	21	284812	Q9URX6	60S ribosomal protein L31	rpl31	7.3164	Q9URX6
0	0	0	60470	2	4031.4	46558	2	3103.9	2	2	2	5	5	0	107030	15	4	2	2	2	1	0	2	2	0	2	2	661	661	0	5	5	7135.3	NaN	NaN	NaN	NaN	NaN	NaN	NaN	NaN	NaN	NaN	284812	Q9URY6	Probable urea active transporter 3	dur3-3	10.391	Q9URY6
144770	2	8042.6	415330	7	23074	246130	4	13674	7	7	7	23.9	23.9	0	806220	18	16	7	7	7	1	2	7	4	2	7	4	410	410	5.9	23.9	13.7	44790	NaN	NaN	NaN	NaN	NaN	NaN	NaN	NaN	NaN	NaN	284812	Q9URY7	Putative formamidase C869.04	SPAC869.04	13.962	Q9URY7
0	0	0	24003	1	631.66	14270	1	375.53	1	1	1	2.8	2.8	0	38273	38	2	1	1	1	1	0	1	1	0	1	1	678	678	0	2.8	2.8	1007.2	1480	NaN	1546	NaN	NaN	3794	NaN	NaN	NaN	NaN	284812	Q9URZ5	Vacuolar protein sorting-associated protein 1	vps1	3.8797	Q9URZ5
162010	5	14728	273180	4	24834	161420	6	14675	8	8	1	43.8	6	0	596620	11	19	8	8	1	1	5	4	6	0	0	1	201	201	22.9	22.9	36.8	54238	NaN	NaN	NaN	NaN	NaN	NaN	NaN	NaN	NaN	NaN	284812	Q9US22	60S ribosomal protein L15-B	rpl15b	20.043	Q9US22
3546.2	1	221.64	22323	1	1395.2	16272	1	1017	1	1	1	5.6	5.6	0	42141	16	3	1	1	1	1	1	1	1	1	1	1	341	341	5.6	5.6	5.6	2633.8	1223	NaN	1271	NaN	NaN	3089	NaN	NaN	NaN	NaN	284812	Q9US38	AB hydrolase superfamily protein C1039.03	SPAC1039.03	3.4585	Q9US38
0	0	0	41676	2	2083.8	47855	3	2392.8	4	4	4	9.8	9.8	0	89532	20	5	NaN	NaN	NaN	2	0	2	3	0	2	3	601	NaN	0	4	8.7	4476.6	NaN	NaN	NaN	NaN	NaN	NaN	NaN	NaN	NaN	NaN	NaN	Q9US39	Uncharacterized protein C1039.02	SPAC1039.02	21.277	Q9US39;Q9HDU9
3601.1	1	120.04	59848	4	1994.9	4434.3	1	147.81	4	4	4	11.2	11.2	0	67883	30	6	4	4	4	1	1	4	1	1	4	1	439	439	2.3	11.2	2.3	2262.8	NaN	NaN	NaN	NaN	NaN	NaN	NaN	NaN	NaN	NaN	284812	Q9US41	Uracil-regulated protein 1	urg1	8.0623	Q9US41
0	0	0	15832	1	1439.3	11494	1	1044.9	1	1	1	6.9	6.9	0	27326	11	2	1	1	1	1	0	1	1	0	1	1	204	204	0	6.9	6.9	2484.2	3321	NaN	3534	NaN	NaN	9371	NaN	NaN	NaN	NaN	284812	Q9US43	Putative uracil phosphoribosyltransferase urg2	urg2	2.2882	Q9US43
0	0	0	16753	1	465.37	0	0	0	1	1	1	2.5	2.5	0	16753	36	1	1	1	1	1	0	1	0	0	1	0	591	591	0	2.5	0	465.37	2909	NaN	3081	8102	8102	8102	NaN	NaN	NaN	NaN	284812	Q9USI5	Heat shock protein sti1 homolog	sti1	2.4584	Q9USI5
0	0	0	23701	1	1481.3	7508.6	1	469.29	1	1	1	7.9	7.9	0	31210	16	2	1	1	1	1	0	1	1	0	1	1	418	418	0	7.9	7.9	1950.6	1	NaN	1	NaN	NaN	4	NaN	NaN	NaN	NaN	284812	Q9USM3	Chromatin structure-remodeling complex subunit sfh1	sfh1	3.1681	Q9USM3
0	0	0	18956	1	2708	48899	2	6985.5	2	2	2	20.2	20.2	0	67854	7	3	2	2	2	1	0	1	2	0	1	2	129	129	0	6.2	20.2	9693.5	NaN	NaN	NaN	NaN	NaN	NaN	NaN	NaN	NaN	NaN	284812	Q9USM6	Probable cytochrome b5 2	oca8	6.3118	Q9USM6
0	0	0	55720	1	4643.3	0	0	0	1	1	1	7.6	7.6	0	55720	12	1	1	1	1	1	0	1	0	0	1	0	262	262	0	7.6	0	4643.3	670	NaN	705	1664	1664	1664	NaN	NaN	NaN	NaN	284812	Q9USQ9	Probable proteasome subunit beta type-7	SPBC577.10	5.5002	Q9USQ9
0	0	0	3630.1	1	226.88	1735.7	1	108.48	1	1	1	6.2	6.2	0	5365.8	16	2	1	1	1	1	0	1	1	0	1	1	290	290	0	6.2	6.2	335.36	3253	NaN	3459	NaN	NaN	9192	NaN	NaN	NaN	NaN	284812	Q9USR1	Thioredoxin-like protein 1	txl1	2.09	Q9USR1
0	0	0	950140	3	9501.4	0	0	0	3	3	3	2.5	2.5	0	950140	100	3	3	3	3	1	0	3	0	0	3	0	1877	1877	0	2.5	0	9501.4	NaN	NaN	NaN	NaN	NaN	NaN	NaN	NaN	NaN	NaN	284812	Q9USR3	Phosphatidylinositol 4-kinase stt4	stt4	6.1434	Q9USR3
0	0	0	90109	2	30036	45528	2	15176	2	2	1	32.4	17.6	0	135640	3	5	2	2	1	1	0	2	2	0	1	1	74	74	0	32.4	32.4	45213	NaN	NaN	NaN	NaN	NaN	NaN	NaN	NaN	NaN	NaN	284812	Q9USR7	60S ribosomal protein L38-1	rpl38a	5.2523	Q9USR7
0	0	0	11891	1	233.15	21725	3	425.99	3	3	3	5.2	5.2	0	33616	51	4	3	3	3	1	0	1	3	0	1	3	882	882	0	1.4	5.2	659.13	NaN	NaN	NaN	NaN	NaN	NaN	NaN	NaN	NaN	NaN	284812	Q9USX1	Aminopeptidase 1	ape1	5.5609	Q9USX1
39088	1	4343.2	32468	1	3607.5	50960	2	5662.3	4	4	3	35.2	25.9	0	122520	9	7	NaN	NaN	NaN	2	1	1	2	1	1	2	108	NaN	9.3	14.8	25	13613	NaN	NaN	NaN	NaN	NaN	NaN	NaN	NaN	NaN	NaN	NaN	Q9USX4;Q9USG6	60S ribosomal protein L33-A;60S ribosomal protein L33-B	rpl33a;rpl33b	5.5137	Q9USX4;Q9USG6
0	0	0	31768	2	2647.3	20735	2	1727.9	2	2	2	16.6	16.6	0	52503	12	4	2	2	2	1	0	2	2	0	2	2	241	241	0	16.6	16.6	4375.2	NaN	NaN	NaN	NaN	NaN	NaN	NaN	NaN	NaN	NaN	284812	Q9USZ6	Ribosome assembly factor mrt4	mrt4	4.9918	Q9USZ6
0	0	0	12576	1	237.28	0	0	0	1	1	1	1.1	1.1	0	12576	53	1	1	1	1	1	0	1	0	0	1	0	1225	1225	0	1.1	0	237.28	1661	NaN	1731	4205	4205	4205	NaN	NaN	NaN	NaN	284812	Q9UT00	Uncharacterized protein PYUK71.03c	SPAPYUK71.03c	1.6914	Q9UT00
19643	1	332.93	17153	2	290.73	17305	1	293.31	4	4	4	3.3	3.3	0	54101	59	4	4	4	4	1	1	2	1	1	2	1	1274	1274	0.6	1.6	1	916.97	NaN	NaN	NaN	NaN	NaN	NaN	NaN	NaN	NaN	NaN	284812	Q9UT05	Tripeptidyl-peptidase 2 homolog	tpp2	4.9634	Q9UT05
193380	7	3867.6	1029700	15	20595	1013800	19	20276	21	21	21	38.5	38.5	0	2236900	50	50	21	21	21	1	7	15	19	7	15	19	764	764	12	25.9	36.9	44739	NaN	NaN	NaN	NaN	NaN	NaN	NaN	NaN	NaN	NaN	284812	Q9UT19	Probable 5-methyltetrahydropteroyltriglutamate--homocysteine methyltransferase	met26	105.39	Q9UT19
20878	1	1739.9	0	0	0	0	0	0	1	1	1	5.9	5.9	0	20878	12	1	1	1	1	1	1	0	0	1	0	0	256	256	5.9	0	0	1739.9	350	NaN	363	864	864	864	NaN	NaN	NaN	NaN	284812	Q9UT36	Probable hydroxyacylglutathione hydrolase C824.07	SPAC824.07	2.1643	Q9UT36
0	0	0	36112	2	3282.9	27157	2	2468.8	2	2	2	9.5	9.5	0	63269	11	4	2	2	2	1	0	2	2	0	2	2	357	357	0	9.5	9.5	5751.7	NaN	NaN	NaN	NaN	NaN	NaN	NaN	NaN	NaN	NaN	284812	Q9UT48	Eukaryotic translation initiation factor 3 subunit H	eif3h	4.6233	Q9UT48
5947.3	1	1486.8	7946.8	1	1986.7	5022.2	1	1255.5	1	1	1	10	10	0.0015244	18916	4	4	1	1	1	1	1	1	1	1	1	1	120	120	10	10	10	4729.1	1952	NaN	2032	NaN	NaN	5094	NaN	NaN	NaN	NaN	284812	Q9UT56	40S ribosomal protein S26-A	rps26a	1.5716	Q9UT56
0	0	0	2387.5	1	140.44	3348.9	1	196.99	1	1	1	4.2	4.2	0.0044643	5736.4	17	2	1	1	1	1	0	1	1	0	1	1	336	336	0	4.2	4.2	337.43	481	NaN	499	NaN	NaN	1175	NaN	NaN	NaN	NaN	284812	Q9UT59	Putative uncharacterized oxidoreductase C513.07	SPAC513.07	1.4669	Q9UT59
0	0	0	8010.7	1	143.05	0	0	0	1	1	1	1.5	1.5	0	8010.7	56	1	1	1	1	1	0	1	0	0	1	0	1077	1077	0	1.5	0	143.05	310	NaN	323	761	761	761	NaN	NaN	NaN	NaN	284812	Q9UT61	Alpha-mannosidase	ams1	3.2845	Q9UT61
3761.3	1	94.032	17255	2	431.38	7269.3	1	181.73	2	2	2	4.3	4.3	0	28286	40	4	2	2	2	1	1	2	1	1	2	1	721	721	1.9	4.3	2.4	707.14	NaN	NaN	NaN	NaN	NaN	NaN	NaN	NaN	NaN	NaN	284812	Q9UT74	Homoaconitase, mitochondrial	lys2	10.782	Q9UT74
0	0	0	11105	1	396.62	5719.3	1	204.26	1	1	1	2.8	2.8	0	16825	28	2	1	1	1	1	0	1	1	0	1	1	507	507	0	2.8	2.8	600.88	506	NaN	530	NaN	NaN	1251	NaN	NaN	NaN	NaN	284812	Q9UT85	Uncharacterized WD repeat-containing protein C343.04c	SPAC343.04c	4.897	Q9UT85
32547	1	2324.8	119950	2	8567.7	37921	2	2708.6	2	2	2	13	13	0	190420	14	5	2	2	2	1	1	2	2	1	2	2	247	247	4.9	13	13	13601	NaN	NaN	NaN	NaN	NaN	NaN	NaN	NaN	NaN	NaN	284812	Q9UT97	Probable proteasome subunit alpha type-5	pup2	6.0036	Q9UT97
23357	2	1459.8	169560	4	10598	172290	5	10768	5	5	5	32	32	0	365210	16	14	5	5	5	1	2	4	5	2	4	5	303	303	9.9	23.4	32	22825	NaN	NaN	NaN	NaN	NaN	NaN	NaN	NaN	NaN	NaN	284812	Q9UTA6	Uncharacterized hydrolase C25B8.12c	SPAC25B8.12c	28.063	Q9UTA6
0	0	0	219730	4	21973	0	0	0	5	5	4	36	24.3	0	219730	10	6	5	5	4	1	0	4	0	0	4	0	267	267	0	24.3	0	21973	NaN	NaN	NaN	NaN	NaN	NaN	NaN	NaN	NaN	NaN	284812	Q9UTB6	Transcriptional regulatory protein sds3	sds3	24.415	Q9UTB6
2585.3	1	123.11	118580	6	5646.6	25202	1	1200.1	6	6	6	14.5	14.5	0	146370	21	9	6	6	6	1	1	6	1	1	6	1	620	620	2.3	14.5	2.3	6969.8	NaN	NaN	NaN	NaN	NaN	NaN	NaN	NaN	NaN	NaN	284812	Q9UTE3	Rpb7-binding protein seb1	seb1	18.298	Q9UTE3
0	0	0	26251	1	3281.4	0	0	0	1	1	1	11.4	11.4	0	26251	8	1	1	1	1	1	0	1	0	0	1	0	140	140	0	11.4	0	3281.4	3594	NaN	3827	10109	10109	10109	NaN	NaN	NaN	NaN	284812	Q9UTF6	Cytochrome c oxidase subunit 6, mitochondrial	cox6	4.7745	Q9UTF6
0	0	0	81007	3	4500.4	62452	4	3469.5	4	4	4	19.4	19.4	0	143460	18	7	4	4	4	1	0	3	4	0	3	4	315	315	0	13	19.4	7969.9	NaN	NaN	NaN	NaN	NaN	NaN	NaN	NaN	NaN	NaN	284812	Q9UTG1	Putative purine nucleoside phosphorylase	SPAC1805.16c	12.001	Q9UTG1
0	0	0	45669	1	11417	0	0	0	1	1	1	7.6	7.6	0	45669	4	1	1	1	1	1	0	1	0	0	1	0	119	119	0	7.6	0	11417	1612	NaN	1679	4074	4074	4074	NaN	NaN	NaN	NaN	284812	Q9UTG4	40S ribosomal protein S26-B	rps26b	1.7747	Q9UTG4
14577	1	4859	0	0	0	0	0	0	1	1	1	6.6	6.6	0	14577	3	1	1	1	1	1	1	0	0	1	0	0	106	106	6.6	0	0	4859	2279	NaN	2408	6178	6178	6178	NaN	NaN	NaN	NaN	284812	Q9UTI8	60S ribosomal protein L42	rpl42	4.3104	Q9UTI8
6286.9	1	898.13	16022	1	2288.8	9858.5	1	1408.4	1	1	1	10.1	10.1	0	32167	7	3	1	1	1	1	1	1	1	1	1	1	148	148	10.1	10.1	10.1	4595.3	248	NaN	261	NaN	NaN	634	NaN	NaN	NaN	NaN	284812	Q9UTI9	UPF0591 membrane protein C15E1.02c	SPAC15E1.02c	3.373	Q9UTI9
14663	1	916.45	106100	4	6631.6	90350	5	5646.9	7	7	7	35	35	0	211120	16	12	7	7	7	1	1	4	5	1	4	5	257	257	2.7	24.5	26.5	13195	NaN	NaN	NaN	NaN	NaN	NaN	NaN	NaN	NaN	NaN	284812	Q9UTJ2	Phosphomannomutase	pmm1	19.131	Q9UTJ2
136580	4	4017	449020	12	13206	271410	12	7982.7	13	13	13	30.6	30.6	0	857000	34	36	13	13	13	1	4	12	12	4	12	12	641	641	9.2	25.9	30.6	25206	NaN	NaN	NaN	NaN	NaN	NaN	NaN	NaN	NaN	NaN	284812	Q9UTJ7	Probable succinate dehydrogenase [ubiquinone] flavoprotein subunit, mitochondrial	sdh1	71.456	Q9UTJ7
0	0	0	8882.1	1	683.24	0	0	0	1	1	1	8.9	8.9	0.0098731	8882.1	13	1	1	1	1	1	0	1	0	0	1	0	225	225	0	8.9	0	683.24	396	NaN	409	964	964	964	NaN	NaN	NaN	NaN	284812	Q9UTL6	J-type co-chaperone jac1, mitochondrial	jac1	1.1285	Q9UTL6
67951	1	11325	112170	1	18695	89302	1	14884	1	1	1	6.7	6.7	0.0045181	269420	6	3	1	1	1	1	1	1	1	1	1	1	178	178	6.7	6.7	6.7	44904	2675	NaN	2837	NaN	NaN	7341	NaN	NaN	NaN	NaN	284812	Q9UTN7	Meiotically up-regulated gene 95 protein	mug95	1.5252	Q9UTN7
0	0	0	14066	1	485.05	5079	1	175.14	1	1	1	3.8	3.8	0	19145	29	2	1	1	1	1	0	1	1	0	1	1	523	523	0	3.8	3.8	660.19	2812	NaN	2980	NaN	NaN	7880	NaN	NaN	NaN	NaN	284812	Q9UTQ7	SWI/SNF and RSC complexes subunit arp9	arp9	3.6517	Q9UTQ7
4195.7	1	466.19	7932.4	1	881.38	9630.8	1	1070.1	1	1	1	13.5	13.5	0	21759	9	3	1	1	1	1	1	1	1	1	1	1	111	111	13.5	13.5	13.5	2417.7	1548	NaN	1614	NaN	NaN	3938	NaN	NaN	NaN	NaN	284812	Q9UTS6	Dynein light chain Tctex-type	dlc1	2.7291	Q9UTS6
0	0	0	129790	7	2199.8	27171	4	460.52	7	7	7	8.9	8.9	0	156960	59	12	7	7	7	1	0	7	4	0	7	4	1129	1129	0	8.9	5.3	2660.3	NaN	NaN	NaN	NaN	NaN	NaN	NaN	NaN	NaN	NaN	284812	Q9UTT1	Ubiquitin carboxyl-terminal hydrolase 21	ubp21	19.75	Q9UTT1
6196	1	2065.3	45064	1	15021	22227	1	7409	1	1	1	14.7	14.7	0	73487	3	3	1	1	1	1	1	1	1	1	1	1	109	109	14.7	14.7	14.7	24496	122	NaN	129	NaN	NaN	340	NaN	NaN	NaN	NaN	284812	Q9UU78	60S acidic ribosomal protein P1-alpha 5	rpa5	4.3462	Q9UU78
12768	1	398.99	159200	5	4975	80584	4	2518.2	6	6	6	17.7	17.7	0	252550	32	10	6	6	6	1	1	5	4	1	5	4	479	479	1.7	15	12.7	7892.2	NaN	NaN	NaN	NaN	NaN	NaN	NaN	NaN	NaN	NaN	284812	Q9UUA1	Oxysterol-binding protein homolog C23B6.01c	SPCC23B6.01c	17.364	Q9UUA1
27275	1	4545.9	134090	2	22348	96730	2	16122	2	2	1	25.6	14.4	0	258090	6	5	2	2	1	1	1	2	2	1	1	1	160	160	14.4	25.6	25.6	43016	NaN	NaN	NaN	NaN	NaN	NaN	NaN	NaN	NaN	NaN	284812	Q9UUC1	60S ribosomal protein L21-A	rpl21a	16.947	Q9UUC1
0	0	0	3374.6	1	562.44	0	0	0	1	1	1	9.3	9.3	0	3374.6	6	1	1	1	1	1	0	1	0	0	1	0	97	97	0	9.3	0	562.44	754	NaN	791	1868	1868	1868	NaN	NaN	NaN	NaN	284812	Q9UUC6	Small nuclear ribonucleoprotein Sm D3	smd3	1.8705	Q9UUC6
24027	2	387.54	209530	10	3379.5	514940	9	8305.4	11	11	11	12.1	12.1	0	748490	62	22	11	11	11	1	2	10	9	2	10	9	1185	1185	3.7	11.2	11.3	12072	NaN	NaN	NaN	NaN	NaN	NaN	NaN	NaN	NaN	NaN	284812	Q9UUE1	Pyruvate carboxylase	pyr1	50.73	Q9UUE1
0	0	0	12967	1	864.44	0	0	0	1	1	1	5.1	5.1	0.0058737	12967	15	1	1	1	1	1	0	1	0	0	1	0	334	334	0	5.1	0	864.44	1967	NaN	2047	5137	5137	5137	NaN	NaN	NaN	NaN	284812	Q9UUE3	Putative lysine N-acyltransferase C17G9.06c	SPBC17G9.06c	1.3944	Q9UUE3
14738	2	491.26	7443.4	1	248.11	0	0	0	3	3	3	5.2	5.2	0	22181	30	3	3	3	3	1	2	1	0	2	1	0	591	591	3.9	1.4	0	739.37	NaN	NaN	NaN	NaN	NaN	NaN	NaN	NaN	NaN	NaN	284812	Q9UUE6	Lysine--tRNA ligase, cytoplasmic	krs1	4.0823	Q9UUE6
0	0	0	44299	2	1030.2	12469	1	289.98	2	2	2	4.3	4.3	0	56768	43	3	2	2	2	1	0	2	1	0	2	1	782	782	0	4.3	2.6	1320.2	NaN	NaN	NaN	NaN	NaN	NaN	NaN	NaN	NaN	NaN	284812	Q9UUF2	Probable methionine--tRNA ligase, cytoplasmic	rar1	9.9383	Q9UUF2
425470	10	4432	1460200	31	15210	989650	35	10309	42	42	42	29.2	29.2	0	2875300	96	86	42	42	42	1	10	31	35	10	31	35	2073	2073	7	23.2	25.7	29951	NaN	NaN	NaN	NaN	NaN	NaN	NaN	NaN	NaN	NaN	284812	Q9UUG0	Fatty acid synthase subunit beta;3-hydroxyacyl-[acyl-carrier-protein] dehydratase;Enoyl-[acyl-carrier-protein] reductase [NADH];[Acyl-carrier-protein] acetyltransferase;[Acyl-carrier-protein] malonyltransferase;S-acyl fatty acid synthase thioesterase	fas1	206.84	Q9UUG0
0	0	0	0	0	0	1494.9	1	42.711	1	1	1	1.4	1.4	0	1494.9	35	1	1	1	1	1	0	0	1	0	0	1	926	926	0	0	1.4	42.711	627	NaN	659	1571	1571	1571	NaN	NaN	NaN	NaN	284812	Q9UUI5	Protein transport protein sec24	sec24	1.8317	Q9UUI5
21867	2	560.7	127660	6	3273.2	110990	6	2845.9	8	8	8	12.9	12.9	0	260510	39	16	8	8	8	1	2	6	6	2	6	6	891	891	2.8	11.4	10.2	6679.8	NaN	NaN	NaN	NaN	NaN	NaN	NaN	NaN	NaN	NaN	284812	Q9UUI7	Putative alpha,alpha-trehalose-phosphate synthase [UDP-forming] 100 kDa subunit	SPAC22F8.05	32.436	Q9UUI7
0	0	0	8969.7	1	689.98	0	0	0	1	1	1	4.3	4.3	0	8969.7	13	1	1	1	1	1	0	1	0	0	1	0	255	255	0	4.3	0	689.98	190	NaN	199	483	483	483	NaN	NaN	NaN	NaN	284812	Q9Y6Z9	Sorbose reductase sou1	sou1	1.7987	Q9Y6Z9
0	0	0	14736	1	613.98	0	0	0	1	1	1	3.2	3.2	0	14736	24	1	1	1	1	1	0	1	0	0	1	0	439	439	0	3.2	0	613.98	839	NaN	876	2083	2083	2083	NaN	NaN	NaN	NaN	284812	Q9Y700	Elongation factor Tu, mitochondrial	tuf1	1.8381	Q9Y700
0	0	0	64457	4	2685.7	21612	2	900.49	4	4	4	12.9	12.9	0	86069	24	8	4	4	4	1	0	4	2	0	4	2	442	442	0	12.9	6.8	3586.2	NaN	NaN	NaN	NaN	NaN	NaN	NaN	NaN	NaN	NaN	284812	Q9Y7I8	Zuotin	zuo1	11.741	Q9Y7I8
0	2	0	134380	5	11198	21523	3	1793.6	5	3	3	24.3	24.3	0	155900	12	4	5	3	3	1	0	3	1	0	3	1	292	292	8.6	32.9	12.3	12992	NaN	NaN	NaN	NaN	NaN	NaN	NaN	NaN	NaN	NaN	284812	Q9Y7L8	40S ribosomal protein S0-A	rps0a	21.634	Q9Y7L8
0	0	0	33454	2	2090.8	59361	3	3710.1	3	3	3	10.9	10.9	0	92815	16	6	3	3	3	1	0	2	3	0	2	3	348	348	0	8.6	10.9	5800.9	NaN	NaN	NaN	NaN	NaN	NaN	NaN	NaN	NaN	NaN	284812	Q9Y7N4	D-amino-acid oxidase	dao1	9.7028	Q9Y7N4
0	0	0	37018	3	1948.3	25338	1	1333.6	3	3	3	22.3	22.3	0	62357	19	4	3	3	3	1	0	3	1	0	3	1	341	341	0	22.3	8.8	3281.9	NaN	NaN	NaN	NaN	NaN	NaN	NaN	NaN	NaN	NaN	284812	Q9Y7R8	Malate dehydrogenase, mitochondrial	MDH1	7.4337	Q9Y7R8
1467.8	1	209.68	73261	3	10466	35032	2	5004.5	3	3	3	13.7	13.7	0	109760	7	8	3	3	3	1	1	3	2	1	3	2	204	204	6.9	13.7	6.9	15680	NaN	NaN	NaN	NaN	NaN	NaN	NaN	NaN	NaN	NaN	284812	Q9Y7T8	Probable proteasome subunit beta type-3	pup3	8.9729	Q9Y7T8
89442	2	1397.5	52357	1	818.08	33080	1	516.88	2	2	2	2.1	2.1	0	174880	64	4	2	2	2	1	2	1	1	2	1	1	1184	1184	2.1	1.1	1.1	2732.5	NaN	NaN	NaN	NaN	NaN	NaN	NaN	NaN	NaN	NaN	284812	Q9Y7U0	Uncharacterized protein C63.14	SPCC63.14	4.9649	Q9Y7U0
0	0	0	11457	2	286.41	0	0	0	2	2	2	4.2	4.2	0	11457	40	2	2	2	2	1	0	2	0	0	2	0	878	878	0	4.2	0	286.41	NaN	NaN	NaN	NaN	NaN	NaN	NaN	NaN	NaN	NaN	284812	Q9Y7U7	Staphylococcal nuclease domain-containing protein 1	snd1	4.6032	Q9Y7U7
0	0	0	20379	2	1132.2	9450.6	1	525.03	2	2	2	4.2	4.2	0	29830	18	3	2	2	2	1	0	2	1	0	2	1	355	355	0	4.2	4.2	1657.2	NaN	NaN	NaN	NaN	NaN	NaN	NaN	NaN	NaN	NaN	284812	Q9Y7X5	UDP-glucose 4-epimerase uge1	uge1	2.8702	Q9Y7X5
0	0	0	0	0	0	8671.5	1	228.2	1	1	1	1.9	1.9	0.0044248	8671.5	38	1	1	1	1	1	0	0	1	0	0	1	684	684	0	0	1.9	228.2	303	NaN	316	748	748	748	NaN	NaN	NaN	NaN	284812	Q9Y7X6	Stress response protein ish1	ish1	1.4077	Q9Y7X6
0	0	0	10627	2	200.52	2554.7	1	48.201	2	2	2	2.7	2.7	0	13182	53	3	2	2	2	1	0	2	1	0	2	1	811	811	0	2.7	0.9	248.72	NaN	NaN	NaN	NaN	NaN	NaN	NaN	NaN	NaN	NaN	284812	Q9Y7Y8	Probable glutamine--tRNA ligase	qrs1	2.5579	Q9Y7Y8
0	0	0	0	0	0	80202	4	13367	4	4	4	56.3	56.3	0	80202	6	4	4	4	4	1	0	0	4	0	0	4	87	87	0	0	56.3	13367	NaN	NaN	NaN	NaN	NaN	NaN	NaN	NaN	NaN	NaN	284812	Q9Y7Z3	Putative acyl-CoA-binding protein	SPBC1539.06	3.6041	Q9Y7Z3
16899	2	768.12	59699	5	2713.6	40124	4	1823.8	6	6	6	19.1	19.1	0	116720	22	11	6	6	6	1	2	5	4	2	5	4	418	418	5.7	15.6	12.2	5305.6	NaN	NaN	NaN	NaN	NaN	NaN	NaN	NaN	NaN	NaN	284812	Q9Y823	Homocitrate synthase, mitochondrial	lys4	12.142	Q9Y823
[truncated: 4 more columns]
